# Supplementary material for: Multi-tissue transcriptomic characterization of endogenous retrovirus-derived transcripts in Capra hircus
Source: Front Genet. 2025 Mar 19;16:1544330. doi: 10.3389/fgene.2025.1544330 (PMC11962033; doi:10.3389/fgene.2025.1544330)
Supplement: Supplementary file 1 [file Table2.xlsx]

## Sheet: Sheet1
Table S2. Number of each type of TEs in transcriptome of different tissues and cells
Conditions	Data source	Tissues/Cells	DNA	SINE	LINE	LTR					Unknown	Satellite	Sum
						ERVL	ERV1	ERVK	Gypsy	LTR:LTR
Physiological conditions	GSE69812	Skin	300	83	129	129	46	2	25	17	50	5	794
	GSE164100	Skin	297	80	129	129	46	2	24	17	49	4	785
	GSE108557	Endometrial epithelium	272	67	127	129	46	2	24	16	28	4	726
	GSE184110	Endometrial epithelial cells	296	77	129	129	46	2	25	17	48	5	782
	GSE120144	Ovary	297	83	129	129	46	2	25	17	50	5	791
	GSE129742	Oocytes	290	71	129	128	46	2	25	17	45	4	765
		Blastocyst	300	83	129	129	46	2	25	17	45	5	794
	GSE93855	spleen, kidney, liver	283	70	128	129	46	2	24	16	36	4	747
Pathological conditions	GSE121725	Skin fibroblast cells	293	81	129	129	46	2	24	17	42	4	775
	GSE117799	Peripheral blood mononuclear cells	280	73	129	129	46	2	24	15	37	4	746
	GSE30379	Mammary epithelial cells	235	38	119	123	43	2	22	16	15	3	622
	GSE132429	B lymphocytes	295	76	129	129	46	2	24	17	40	4	770
		Monocytes	293	74	129	129	46	2	24	16	40	4	764
		T-helper-cells	287	73	129	129	46	2	24	17	39	4	758
	GSE130552	Caecum	287	68	129	129	46	2	25	17	47	4	762
		Lung	258	46	122	126	45	2	23	16	24	4	672
		Spleen	263	53	123	129	45	2	23	16	23	4	687
Average			283.882	70.3529	127.471	128.412	45.7059	2	24.1176	16.5294	38.7059	4.17647	749.412
