# Supplementary material for: Multi-tissue transcriptomic characterization of endogenous retrovirus-derived transcripts in Capra hircus
Source: Front Genet. 2025 Mar 19;16:1544330. doi: 10.3389/fgene.2025.1544330 (PMC11962033; doi:10.3389/fgene.2025.1544330)
Supplement: Supplementary file 2 [file Table3.xlsx]

## Sheet: GSE69812
Differentially expressed TEs in skin sampled from the normal and hyperpigmentated goats
TE_id	baseMean	log2FoldChange	pvalue	padj
ARLTR2:ERV1:LTR	9165.23	-0.302614	0.133521	0.676154
AmmLer_1.137:SINE2:SINE	12920.1	-0.224147	0.19988	0.75156
AmnHarb1:PIF_Harbinger:DNA	98.3194	-0.600626	0.0298148	0.411549
AmnL2_1:L2:LINE	1850.85	-0.270522	0.100189	0.621813
AmnSINE1:5S_Deu_L2:SINE	4883.77	-0.252632	0.080086	0.586441
AmnSINE2:SINE2_Deu:SINE	1150.92	-0.113275	0.39452	0.877262
Arthur1:hAT_Tip100:DNA	2211.14	-0.382686	0.0608076	0.541825
Arthur1A:hAT_Tip100:DNA	1439.94	-0.211103	0.19882	0.751101
Arthur1B:hAT_Tip100:DNA	2106.41	-0.403346	0.0522648	0.521018
Arthur1C:hAT_Tip100:DNA	540.293	-0.242917	0.259017	0.804052
Arthur2:hAT_Tip100:DNA	1381.06	-0.318505	0.0854686	0.597586
BLACKJACK:hAT_Blackjack:DNA	1987.67	-0.427515	0.0300599	0.413999
BOV_A2:Core_RTE:SINE	462682	-0.232715	0.194687	0.745928
BTLTR1:ERVK:LTR	18499.8	-0.293732	0.125551	0.663356
BTSAT2:centr:Satellite	2.49231	-1.50602	0.325668	NA
BTSAT4:centr:Satellite	23068.1	-0.412272	0.0193947	0.345661
BTSAT6:centr:Satellite	15589.4	-0.194438	0.26785	0.810507
BosInd_1.230:ERV1:LTR	7976.6	-0.318465	0.141185	0.683177
BovB:RTE_BovB:LINE	1.03198e+06	-0.35505	0.0898601	0.604524
Bov_tA1:SINE_RTE:SINE	438897	-0.267653	0.140637	0.683014
Bov_tA2:SINE_RTE:SINE	831804	-0.247037	0.159329	0.702502
Bov_tA3:SINE_RTE:SINE	195341	-0.215405	0.202522	0.75295
CHRL:SINE2:SINE	91198.8	-0.210374	0.192495	0.743268
CHR_1:SINE2:SINE	11973.5	-0.187061	0.192439	0.743268
CHR_2:SINE2:SINE	48897.1	-0.264704	0.142927	0.683177
CHR_2A:SINE2:SINE	76189.6	-0.225693	0.205756	0.75652
CHR_2B:SINE2:SINE	136815	-0.23156	0.185387	0.73494
CR1_11_Crp:CR1:LINE	63.6058	-0.514755	0.134973	0.677258
CR1_12_AMi:CR1:LINE	202.887	-0.516458	0.0554452	0.530456
CR1_13_AMi:CR1:LINE	47.5435	-0.3959	0.305446	0.832111
CR1_16_AMi:CR1:LINE	417.332	-0.296156	0.23566	0.78519
CR1_1_Amn:CR1:LINE	235.342	-0.233324	0.233341	0.781802
CR1_3_Croc:CR1:LINE	1118.08	-0.221642	0.246017	0.792004
CR1_Amni_1:CR1:LINE	1725.46	-0.173154	0.297581	0.828844
CR1_L3A_Croc:CR1:LINE	94.8972	-0.441993	0.0942197	0.610112
CR1_L3B_Croc:CR1:LINE	45.5091	0.200832	0.531571	0.924634
CR1_Mam:CR1:LINE	3963.39	-0.238572	0.133106	0.67587
CapAeg_1.103:SINE_RTE:SINE	403274	-0.234064	0.186758	0.737306
CapAeg_1.128:RTE_BovB:LINE	43333.7	-0.379737	0.0899838	0.604524
CapAeg_1.154:SINE2:SINE	38604.2	-0.210488	0.189834	0.740746
CapAeg_1.168:L1:LINE	51735.8	-0.372977	0.0825227	0.591572
CapAeg_1.174:L1:LINE	27591.4	-0.352725	0.0707335	0.566783
CapAeg_1.201:ERVL_MaLR:LTR	13294.5	-0.288801	0.13213	0.674276
CapAeg_1.214:RTE_BovB:LINE	1.17349e+06	-0.349536	0.0877785	0.600509
CapAeg_1.232:ERV1:LTR	11773.7	-0.259485	0.175192	0.725227
CapAeg_1.233:ERVK:LTR	32249.7	-0.329621	0.104801	0.631027
CapAeg_1.235:ERVL:LTR	3569.89	-0.362151	0.0693488	0.565215
CapAeg_1.271:ERV1:LTR	12682.7	-0.264481	0.175234	0.725237
CapAeg_1.274:ERV1:LTR	9566.07	-0.258936	0.185275	0.73494
CapAeg_1.285:ERV1:LTR	8774.78	-0.297391	0.150374	0.691736
CapAeg_1.288:ERV1:LTR	6592.48	-0.308309	0.157579	0.700702
CapAeg_1.98:RTE_BovB:LINE	609508	-0.343973	0.0933051	0.609806
CapAeg_5.110:ERV1:LTR	4789.41	-0.274499	0.152501	0.694433
Chap1_Mam:hAT_Charlie:DNA	790.855	-0.356047	0.0562778	0.531667
Chap1a_Mam:hAT_Charlie:DNA	1941.05	-0.169739	0.235609	0.78519
Charlie10:hAT_Charlie:DNA	1762.29	-0.271509	0.104316	0.630158
Charlie10a:hAT_Charlie:DNA	756.318	-0.242761	0.140325	0.682601
Charlie10b:hAT_Charlie:DNA	849.781	-0.218623	0.151591	0.693445
Charlie11:hAT_Charlie:DNA	1137.9	-0.0637412	0.682904	0.957326
Charlie13a:hAT_Charlie:DNA	2080.05	-0.234712	0.180738	0.730906
Charlie13b:hAT_Charlie:DNA	738.938	-0.210426	0.169362	0.718662
Charlie14a:hAT_Charlie:DNA	996.084	-0.0732715	0.614365	0.94476
Charlie15a:hAT_Charlie:DNA	3956.91	-0.166048	0.249726	0.795362
Charlie15b:hAT_Charlie:DNA	3063.15	-0.264515	0.0825306	0.591572
Charlie16:hAT_Charlie:DNA	1860.07	-0.252114	0.124202	0.659753
Charlie16a:hAT_Charlie:DNA	2055.33	-0.283512	0.0491563	0.511062
Charlie17:hAT_Charlie:DNA	679.877	-0.337724	0.0201955	0.350906
Charlie17a:hAT_Charlie:DNA	1838.33	-0.240423	0.149579	0.69094
Charlie17b:hAT_Charlie:DNA	849.947	-0.253863	0.213539	0.764464
Charlie18a:hAT_Charlie:DNA	3905.1	-0.240567	0.0733892	0.57187
Charlie19a:hAT_Charlie:DNA	2776.82	-0.228107	0.162132	0.706635
Charlie1:hAT_Charlie:DNA	6285.38	-0.202461	0.136075	0.678885
Charlie1a:hAT_Charlie:DNA	25357.4	-0.23454	0.114388	0.645847
Charlie1b:hAT_Charlie:DNA	6595.45	-0.215733	0.122661	0.658088
Charlie20a:hAT_Charlie:DNA	1522.7	-0.372658	0.0281077	0.402464
Charlie21a:hAT_Charlie:DNA	1053.4	-0.23707	0.139415	0.681598
Charlie22a:hAT_Charlie:DNA	2006.74	-0.23607	0.0960987	0.614529
Charlie23a:hAT_Charlie:DNA	1816.2	-0.277533	0.0766592	0.580231
Charlie24:hAT_Charlie:DNA	2304.74	-0.226405	0.160819	0.704297
Charlie25:hAT_Charlie:DNA	2096.43	-0.296026	0.109858	0.639079
Charlie26a:hAT_Charlie:DNA	765.064	-0.31179	0.0345601	0.443479
Charlie29a:hAT_Charlie:DNA	1991.72	-0.297372	0.0817321	0.590281
Charlie29b:hAT_Charlie:DNA	1681.53	-0.205183	0.214663	0.765156
Charlie2a:hAT_Charlie:DNA	4629.4	-0.258472	0.127013	0.666048
Charlie2b:hAT_Charlie:DNA	4965.67	-0.20444	0.202256	0.75295
Charlie30a:hAT_Charlie:DNA	1308.53	-0.217839	0.185814	0.735533
Charlie30b:hAT_Charlie:DNA	911.175	-0.289343	0.0867493	0.597773
Charlie31a:hAT_Charlie:DNA	972.372	-0.408189	0.0488749	0.510757
Charlie32a:hAT_Charlie:DNA	282.096	-0.239187	0.184273	0.73494
Charlie4:hAT_Charlie:DNA	1138.38	-0.280215	0.105263	0.631451
Charlie4a:hAT_Charlie:DNA	5930.63	-0.246371	0.121414	0.654414
Charlie4b_Marsup:hAT_Charlie:DNA	1.16311	1.31064	0.489623	NA
Charlie4z:hAT_Charlie:DNA	10483.4	-0.152717	0.276821	0.815192
Charlie5:hAT_Charlie:DNA	4414.31	-0.178172	0.236799	0.785531
Charlie6:hAT_Charlie:DNA	658.993	-0.246492	0.176484	0.727685
Charlie7:hAT_Charlie:DNA	5819.46	-0.311721	0.0533935	0.525349
Charlie7a:hAT_Charlie:DNA	1590.87	-0.207051	0.15595	0.69988
Charlie7b_Mars:hAT_Charlie:DNA	72.7379	-0.247985	0.410469	0.880218
Charlie8:hAT_Charlie:DNA	8083.29	-0.258096	0.0714572	0.568317
Charlie9:hAT_Charlie:DNA	1794.89	-0.247148	0.106135	0.631563
Cheshire:hAT_Charlie:DNA	4420.65	-0.174755	0.259136	0.804052
Chompy_6_Croc:PIF_Harbinger:DNA	57.8694	-0.150585	0.649375	0.95192
DIRS_1a_Amnio:DIRS:LTR	5440.38	-0.102473	0.439378	0.891812
DIRS_1b_Amnio:DIRS:LTR	4959.13	-0.157638	0.260198	0.804686
DIRS_1c_Amnio:DIRS:LTR	6075.1	-0.190013	0.198565	0.751101
DNA1_Mam:TcMar_Tc1:DNA	382.681	-0.330592	0.0520797	0.520219
D_CH:SINE:SINE	574.38	-0.0915374	0.664247	0.954154
ERV3_16A3_I:ERVL:LTR	6225.73	-0.339013	0.123869	0.659752
ERV3_16A3_LTR:ERVL:LTR	1635.96	-0.231734	0.252388	0.797087
ERV54_EC_LTR:ERV1:LTR	3535.28	-0.341845	0.067192	0.558678
ERVL40_int:ERVL:LTR	3174.82	-0.350217	0.0820797	0.590568
ERVL_B4_int:ERVL:LTR	4362.8	-0.360452	0.0833477	0.592417
ERVL_E_int:ERVL:LTR	12051	-0.411217	0.030974	0.418794
ERVL_int:ERVL:LTR	536.685	-0.505433	0.032129	0.427695
EUTREP14:EUTREP14:Unknown	168.419	-0.385859	0.156743	0.69988
EUTREP15:ERV1:LTR	149.483	-0.337871	0.226238	0.775679
EUTREP16:LTR:LTR	364.133	-0.211159	0.330888	0.84878
EUTREP2:hAT:DNA	907.938	-0.237368	0.103581	0.628899
EUTREP4:PiggyBac:DNA	212.074	-0.338928	0.107573	0.633603
EUTREP6:EUTREP6:Unknown	2.53234	-1.05033	0.463016	NA
EUTREP7:ERV1:LTR	241.545	-0.303819	0.26273	0.805897
EUTREP8:LTR:LTR	268.604	-0.255	0.268207	0.810511
Eulor10:DNA:DNA	35.3549	0.245647	0.497233	0.913711
Eulor11:DNA:DNA	51.4338	-0.413282	0.241503	0.788814
Eulor12:DNA:DNA	150.585	-0.336945	0.121716	0.655249
Eulor1:DNA:DNA	48.4333	-0.101191	0.761546	0.972194
Eulor2A:DNA:DNA	157.425	-0.204517	0.331734	0.848796
Eulor2B:DNA:DNA	119.498	-0.245708	0.352558	0.858343
Eulor2C:DNA:DNA	59.4783	-0.625803	0.0362239	0.454128
Eulor3:DNA:DNA	20.6654	-0.494389	0.292005	0.8268
Eulor4:Eulor4:Unknown	9.36638	-0.552555	0.411833	0.881568
Eulor5A:Crypton_A:DNA	259.318	-0.417761	0.0244811	0.381227
Eulor5B:Crypton_A:DNA	34.6317	-1.39945	0.00016286	0.018647
Eulor6A:Crypton:DNA	39.5753	-0.147173	0.697913	0.959018
Eulor6B:Crypton:DNA	62.1455	-0.480339	0.231441	0.780422
Eulor6B:DNA:DNA	1.20378	-0.455388	0.821662	NA
Eulor6C:Crypton:DNA	9.88061	-0.504267	0.488553	0.910136
Eulor6D:Crypton:DNA	135.011	-0.215835	0.343213	0.854483
Eulor6E:Crypton:DNA	44.4647	0.238491	0.519113	0.921445
Eulor7:DNA:DNA	19.4736	-0.930107	0.0508525	0.513659
Eulor8:TcMar:DNA	73.0838	-0.288929	0.428967	0.888164
Eulor9A:DNA:DNA	272.172	-0.37148	0.0795909	0.585914
Eulor9B:DNA:DNA	57.3806	-0.116529	0.698755	0.959018
Eulor9C:DNA:DNA	302.797	-0.147858	0.488437	0.910136
EutTc1_N1:TcMar_Tc1:DNA	116.629	-0.327	0.137287	0.680839
EutTc1_N2:TcMar_Tc1:DNA	230.359	-0.304422	0.116658	0.648799
EuthAT_2:hAT_Ac:DNA	2088	-0.209323	0.20196	0.752412
EuthAT_N1:hAT_Tip100:DNA	81.3983	-0.403408	0.137761	0.681342
EuthAT_N1a:hAT_Tip100:DNA	46.3012	-0.427613	0.201193	0.75185
Eutr10:ERVL:LTR	1278.15	-0.238778	0.23985	0.787984
Eutr11:DNA:DNA	1059.53	-0.0814438	0.626729	0.945907
Eutr15:hAT_Tip100:DNA	287.921	-0.4846	0.0552692	0.530256
Eutr16:hAT_Tip100:DNA	571.465	-0.320682	0.0648232	0.55338
Eutr18:LTR:LTR	536.745	-0.447246	0.0138845	0.297076
Eutr2:DNA:DNA	11.4441	-0.284084	0.678883	0.956823
Eutr2:MULE_MuDR:DNA	130.21	-0.396148	0.0964549	0.614544
Eutr2B:DNA:DNA	50.3864	0.0874451	0.808451	0.979528
Eutr2B:MULE_MuDR:DNA	228.137	-0.216561	0.35602	0.85883
Eutr5:LTR:LTR	254.353	-0.417341	0.0856212	0.597663
FordPrefect:hAT_Tip100:DNA	13354	0.569996	0.0018751	0.0935566
FordPrefect_a:hAT_Tip100:DNA	196.479	-0.315602	0.193218	0.744747
GirTip_1.94:SINE2:SINE	121676	-0.202406	0.186602	0.736885
HAL1:L1:LINE	50521.2	-0.314187	0.072213	0.570371
HAL1M8:L1:LINE	5668.24	-0.256865	0.149219	0.69094
HAL1ME:L1:LINE	10710.4	-0.289109	0.0858954	0.597663
HAL1b:L1:LINE	5701.12	-0.347434	0.0406143	0.47295
HERV16_int:ERVL:LTR	4466.61	-0.266037	0.240677	0.788772
HERVL40_int:ERVL:LTR	213.048	-0.0636779	0.801351	0.9772
HERVL74_int:ERVL:LTR	689.064	-0.0652668	0.71434	0.9606
Helitron1Na_Mam:Helitron:RC	325.879	-0.375403	0.0648702	0.55338
Helitron1Nb_Mam:Helitron:RC	218.911	-0.345187	0.169146	0.718228
Helitron2Na_Mam:Helitron:RC	548.576	-0.317355	0.0945024	0.610536
Helitron3Na_Mam:Helitron:RC	1867.16	-0.219551	0.185324	0.73494
Kanga11a:TcMar_Tc2:DNA	1457.97	-0.333287	0.0376648	0.46025
Kanga1:TcMar_Tc2:DNA	1115.77	-0.305882	0.0864754	0.597773
Kanga1a:TcMar_Tc2:DNA	1041.67	-0.326832	0.0594548	0.539186
Kanga1b:TcMar_Tc2:DNA	901.607	-0.153893	0.427598	0.888164
Kanga1c:TcMar_Tc2:DNA	1495.39	-0.262424	0.128121	0.6679
Kanga1d:TcMar_Tc2:DNA	786.969	-0.384394	0.0480337	0.507171
Kanga2_a:TcMar_Tc2:DNA	3840.03	-0.259097	0.0718247	0.56972
L1M3:L1:LINE	58879.1	-0.352945	0.0628467	0.547676
L1M3c:L1:LINE	5986.47	-0.364456	0.0876542	0.600509
L1M3d:L1:LINE	2256.21	-0.357983	0.0747652	0.57718
L1M3de:L1:LINE	8080.13	-0.371142	0.0793228	0.58561
L1M4:L1:LINE	49072.7	-0.303715	0.0812188	0.589081
L1M4a1:L1:LINE	6541.87	-0.319172	0.0845953	0.595834
L1M4a2:L1:LINE	6646.28	-0.352542	0.0436566	0.487647
L1M4b:L1:LINE	9059.35	-0.393246	0.0429468	0.485821
L1M4c:L1:LINE	33637.8	-0.366891	0.0644042	0.551304
L1M5:L1:LINE	78440.8	-0.275208	0.0916814	0.605948
L1M6:L1:LINE	5226.56	-0.335669	0.0660342	0.556054
L1M6B:L1:LINE	2402.46	0.00544779	0.976352	0.997443
L1M7:L1:LINE	4127.71	-0.290589	0.142283	0.683177
L1M8:L1:LINE	3455.24	-0.274639	0.105697	0.631464
L1M:L1:LINE	1005.52	-0.27098	0.0825989	0.591572
L1MA10:L1:LINE	29979.4	-0.341331	0.0592546	0.539186
L1MB1:L1:LINE	158266	-0.349388	0.0658601	0.556054
L1MB2:L1:LINE	24289.5	-0.304221	0.0712975	0.568086
L1MB3:L1:LINE	46264	-0.301607	0.0856825	0.597663
L1MB4:L1:LINE	27430.8	-0.283827	0.0947405	0.611277
L1MB5:L1:LINE	25878.1	-0.286572	0.0866418	0.597773
L1MB7:L1:LINE	64147.4	-0.27682	0.0910077	0.604724
L1MB8:L1:LINE	57035.6	-0.305389	0.0656302	0.555477
L1MC1:L1:LINE	45151.6	-0.319279	0.084143	0.595039
L1MC2:L1:LINE	12770.3	-0.309617	0.0887325	0.601863
L1MC3:L1:LINE	26638	-0.312267	0.0773003	0.581134
L1MC4:L1:LINE	69794	-0.290881	0.0765496	0.580231
L1MC4a:L1:LINE	23201.3	-0.285877	0.080028	0.586441
L1MC5:L1:LINE	35094.7	-0.25456	0.111856	0.64174
L1MC5a:L1:LINE	41120.2	-0.259486	0.0987671	0.61852
L1MC:L1:LINE	13704.1	-0.307455	0.0797748	0.585914
L1MCa:L1:LINE	16397.1	-0.353916	0.0779596	0.582939
L1MCb:L1:LINE	3565.86	-0.432421	0.0547623	0.528716
L1MCc:L1:LINE	5418.41	-0.328456	0.0831252	0.592385
L1MD1:L1:LINE	15359.7	-0.306704	0.0959102	0.61418
L1MD2:L1:LINE	29832.3	-0.299347	0.0729059	0.57125
L1MD3:L1:LINE	16127.6	-0.327703	0.0479724	0.507044
L1MD:L1:LINE	12707	-0.328812	0.0636064	0.549222
L1MDa:L1:LINE	17919	-0.310986	0.0936528	0.610112
L1MDb:L1:LINE	1966.98	-0.358075	0.0727243	0.571243
L1ME1:L1:LINE	70219.2	-0.299833	0.0744731	0.576236
L1ME2:L1:LINE	23339.3	-0.306675	0.0755335	0.577926
L1ME2z:L1:LINE	15227.2	-0.291141	0.0747744	0.57718
L1ME3:L1:LINE	15083.8	-0.30663	0.0686466	0.563894
L1ME3A:L1:LINE	29833.6	-0.311398	0.0698213	0.566592
L1ME3B:L1:LINE	15187	-0.275949	0.106074	0.631563
L1ME3C:L1:LINE	5228.02	-0.285	0.104825	0.631027
L1ME3Cz:L1:LINE	21832.8	-0.241708	0.110658	0.639413
L1ME3D:L1:LINE	7396.33	-0.225204	0.200412	0.751772
L1ME3E:L1:LINE	7526.49	-0.257983	0.14022	0.682538
L1ME3F:L1:LINE	8475.61	-0.285961	0.0830084	0.592088
L1ME3G:L1:LINE	34233.4	-0.221758	0.146146	0.687451
L1ME4a:L1:LINE	35230.2	-0.26231	0.0666916	0.557848
L1ME4b:L1:LINE	42703.1	-0.212583	0.154259	0.696662
L1ME4c:L1:LINE	15331.7	-0.227475	0.131118	0.672499
L1ME5:L1:LINE	4270.04	-0.329576	0.0844054	0.595407
L1MEa:L1:LINE	862.224	-0.457095	0.0224752	0.368015
L1MEb:L1:LINE	6873.99	-0.311457	0.0926193	0.606825
L1MEc:L1:LINE	40199.4	-0.333386	0.0709531	0.567004
L1MEd:L1:LINE	26268.6	-0.308119	0.0880095	0.600509
L1MEf:L1:LINE	23040	-0.348197	0.0578518	0.536384
L1MEg1:L1:LINE	1626.33	-0.306531	0.107756	0.634011
L1MEg2:L1:LINE	1331.76	-0.297838	0.110555	0.639413
L1MEg:L1:LINE	18790.3	-0.343332	0.0619545	0.545908
L1MEh:L1:LINE	3757.59	-0.30705	0.117846	0.650638
L1MEi:L1:LINE	7233.29	-0.388469	0.0433883	0.486932
L1MEj:L1:LINE	2868.57	-0.339432	0.101198	0.623798
L1_Art:L1:LINE	177078	-0.323732	0.0951006	0.611608
L1_BT:L1:LINE	367472	-0.394547	0.0761373	0.579603
L2:L2:LINE	142028	-0.284621	0.143389	0.68423
L2_1_AMi:L2:LINE	422.431	-0.50647	0.0319755	0.427087
L2_1_Crp:L2:LINE	108.737	-0.18398	0.551206	0.928412
L2_2_Mam:L2:LINE	451.668	-0.427044	0.00847369	0.233772
L2a:L2:LINE	325007	-0.262347	0.161298	0.705194
L2b:L2:LINE	189327	-0.247021	0.149451	0.69094
L2c:L2:LINE	195794	-0.257056	0.139263	0.681598
L2d2:L2:LINE	66972.8	-0.272873	0.107001	0.632632
L2d:L2:LINE	45450.8	-0.241838	0.133548	0.676154
L3:CR1:LINE	83560.4	-0.243577	0.126293	0.66495
L3b:CR1:LINE	15087	-0.249706	0.114327	0.645847
L4_A_Mam:RTE_X:LINE	10332	-0.274325	0.0939255	0.610112
L4_B_Mam:RTE_X:LINE	4221.21	-0.259862	0.111953	0.64203
L4_C_Mam:RTE_X:LINE	6627.62	-0.27814	0.0778788	0.582939
L5:RTE_X:LINE	945.836	-0.241204	0.146127	0.687451
LFSINE_Vert:SINE2:SINE	4397.95	-0.172643	0.216868	0.767356
LTR101_Mam:ERVL:LTR	1378.62	-0.260432	0.191511	0.742656
LTR102_Mam:ERVL:LTR	672.362	-0.476931	0.0323753	0.42982
LTR103_Mam:ERV1:LTR	484.093	-0.382074	0.0550043	0.529667
LTR103b_Mam:ERV1:LTR	351.383	-0.363223	0.117523	0.65043
LTR104_Mam:Gypsy:LTR	1096.21	-0.305318	0.0780732	0.582939
LTR105_Mam:ERVL:LTR	730.239	-0.345451	0.0809836	0.588453
LTR106_Mam:LTR:LTR	590.155	-0.308653	0.0644495	0.551454
LTR107_Mam:LTR:LTR	308.919	-0.461014	0.0152032	0.311314
LTR108a_Mam:ERVL:LTR	115.664	-0.318494	0.236984	0.785647
LTR108b_Mam:ERVL:LTR	72.0835	-0.621814	0.0255311	0.387725
LTR108c_Mam:ERVL:LTR	60.0806	-0.442255	0.200861	0.75185
LTR108d_Mam:ERVL:LTR	82.0746	-0.223528	0.429116	0.888164
LTR108e_Mam:ERVL:LTR	193.647	-0.393076	0.0945411	0.610587
LTR109A1:ERV1:LTR	123.857	-0.549066	0.116409	0.648799
LTR109B:ERV1:LTR	263.295	-0.202659	0.329465	0.847677
LTR10_EC:ERVL:LTR	952.866	-0.323495	0.213077	0.763817
LTR16:ERVL:LTR	3834.47	-0.333451	0.123216	0.658947
LTR16A1:ERVL:LTR	3403.37	-0.28431	0.159648	0.702734
LTR16A2:ERVL:LTR	2362.97	-0.308819	0.136041	0.678885
LTR16A:ERVL:LTR	5681.76	-0.334266	0.0944162	0.610536
LTR16B1:ERVL:LTR	2000.62	-0.252416	0.229284	0.778725
LTR16B2:ERVL:LTR	2761.87	-0.312027	0.133893	0.676571
LTR16B:ERVL:LTR	1271.73	-0.235037	0.295266	0.828181
LTR16C:ERVL:LTR	8129.13	-0.342069	0.0827678	0.592088
LTR16D1:ERVL:LTR	219.599	-0.220777	0.407494	0.879681
LTR16D2:ERVL:LTR	271.24	-0.414604	0.0659471	0.556054
LTR16D:ERVL:LTR	1224.75	-0.312228	0.173895	0.724123
LTR16E1:ERVL:LTR	2678.86	-0.378175	0.0803901	0.58694
LTR16E2:ERVL:LTR	2283.97	-0.24724	0.297136	0.828844
LTR33:ERVL:LTR	12901.4	-0.311846	0.12405	0.659753
LTR33A:ERVL:LTR	4835.62	-0.161479	0.226428	0.775679
LTR33A_v:ERVL:LTR	2355.3	-0.306261	0.132745	0.675076
LTR33B:ERVL:LTR	1345.62	-0.322133	0.109364	0.638229
LTR33C:ERVL:LTR	893.617	-0.364456	0.133536	0.676154
LTR37A:ERV1:LTR	1934.49	-0.374772	0.0378845	0.461511
LTR37B:ERV1:LTR	1845.98	-0.324013	0.0680197	0.561695
LTR37_int:ERV1:LTR	2211.87	-0.310164	0.130856	0.672366
LTR40A1:ERVL:LTR	492.734	-0.379098	0.127476	0.667116
LTR40a:ERVL:LTR	2965.65	-0.346986	0.1091	0.637741
LTR40b:ERVL:LTR	2143.94	-0.322946	0.0860897	0.597663
LTR40c:ERVL:LTR	1750.89	-0.283357	0.139101	0.681598
LTR41:ERVL:LTR	2961.96	-0.260317	0.0920163	0.606744
LTR41B:ERVL:LTR	1939.48	-0.300256	0.0868802	0.597773
LTR41C:ERVL:LTR	1583.58	-0.214184	0.242586	0.790148
LTR50:ERVL:LTR	3658.46	-0.313141	0.0973552	0.616479
LTR52:ERVL:LTR	1208.44	-0.287458	0.190772	0.741963
LTR52_int:ERVL:LTR	359.555	-0.430007	0.0467657	0.501535
LTR53:ERVL:LTR	1082.48	-0.171303	0.450644	0.894462
LTR53B:ERVL:LTR	463.208	-0.028338	0.875991	0.989341
LTR53_int:ERVL:LTR	707.753	-0.282471	0.161927	0.706331
LTR55:ERVL:LTR	707.447	-0.354388	0.0888337	0.601863
LTR65:ERV1:LTR	909.368	-0.201933	0.261133	0.805186
LTR67B:ERVL:LTR	4060.81	-0.306438	0.097239	0.616479
LTR68:ERV1:LTR	278.325	-0.25361	0.276588	0.815192
LTR75:ERVL:LTR	527.75	-0.358746	0.091637	0.605856
LTR75B:ERVL:LTR	241.172	-0.44761	0.0932257	0.609806
LTR78:ERV1:LTR	4409.83	-0.29607	0.141448	0.683177
LTR78B:ERV1:LTR	2268.74	-0.32405	0.101752	0.624366
LTR79:ERVL:LTR	4368.83	-0.282754	0.118087	0.65137
LTR80A:ERVL:LTR	381.83	-0.433993	0.107866	0.634011
LTR80B:ERVL:LTR	430.808	-0.452163	0.0672963	0.558678
LTR81:Gypsy:LTR	193.012	-0.319552	0.239633	0.787773
LTR81A:Gypsy:LTR	573.916	-0.36031	0.0731389	0.571854
LTR81AB:Gypsy:LTR	76.9857	-0.431483	0.299806	0.829712
LTR81B:Gypsy:LTR	574.511	-0.402198	0.0944774	0.610536
LTR81C:Gypsy:LTR	451.452	-0.331322	0.137564	0.681001
LTR82A:ERVL:LTR	2325.61	-0.167729	0.219629	0.769984
LTR82B:ERVL:LTR	1494.7	-0.342761	0.0710603	0.567004
LTR83:ERVL:LTR	721.347	-0.315688	0.126928	0.666048
LTR84a:ERVL:LTR	634.526	-0.401987	0.039528	0.467445
LTR84b:ERVL:LTR	1278.81	-0.296406	0.117933	0.65088
LTR85a:Gypsy:LTR	1009.93	-0.400056	0.0463625	0.50036
LTR85b:Gypsy:LTR	919.439	-0.3939	0.0129296	0.28831
LTR85c:Gypsy:LTR	646.319	-0.351418	0.0705512	0.566783
LTR86A1:ERVL:LTR	1013.17	-0.166187	0.35412	0.85883
LTR86A2:ERVL:LTR	726.651	-0.319031	0.118782	0.651726
LTR86B1:ERVL:LTR	377.155	-0.392796	0.0536305	0.525637
LTR86B2:ERVL:LTR	260.429	-0.342415	0.108519	0.636903
LTR86C:ERVL:LTR	413.852	-0.30297	0.196597	0.748781
LTR87:ERVL:LTR	2397.3	-0.261275	0.120402	0.652768
LTR88a:Gypsy:LTR	369.002	-0.319544	0.132917	0.675602
LTR88b:Gypsy:LTR	806.468	-0.377786	0.103234	0.62822
LTR88c:Gypsy:LTR	463.533	-0.242297	0.268223	0.810511
LTR89:ERVL:LTR	1085.9	-0.29869	0.048821	0.510757
LTR89B:ERVL:LTR	443.478	-0.207308	0.335474	0.850364
LTR90A:LTR:LTR	437.649	-0.342605	0.0317489	0.425495
LTR90B:LTR:LTR	434.087	-0.434924	0.025098	0.386085
LTR91:LTR:LTR	1196.35	-0.319411	0.0856765	0.597663
LTR91A:LTR:LTR	1041.49	-0.399191	0.0878525	0.600509
LTR9A_EC:ERVL:LTR	597.573	-0.202285	0.368812	0.865394
LTR9B_EC:ERVL:LTR	823.631	-0.396986	0.066648	0.557737
LipVex_5.3249:TcMar_Tigger:DNA	6786.85	-0.279624	0.113553	0.645043
LmeSINE1c:SINE2_Deu_L2:SINE	19.0623	-0.785079	0.105232	0.631451
Looper:PiggyBac:DNA	2109.89	-0.230607	0.144138	0.685151
MADE2:TcMar_Mariner:DNA	2667.32	-0.189252	0.189645	0.740746
MARE10:TcMar_Tigger:DNA	539.585	-0.155644	0.268057	0.810511
MARE11:MARE11:Unknown	9.20226	-1.19502	0.0787862	0.584932
MARE4:hAT_Tip100:DNA	316.853	-0.306177	0.153905	0.696383
MARE6:L1_Tx1:LINE	189.844	-0.401551	0.107217	0.633202
MARE8:DNA:DNA	245.349	-0.271941	0.17987	0.729945
MARE9:MARE9:Unknown	12.0451	-0.852326	0.166704	0.712574
MARNA:TcMar_Mariner:DNA	7532.26	-0.194702	0.156167	0.69988
MER102a:hAT_Charlie:DNA	6066.5	-0.282559	0.0851581	0.59725
MER102b:hAT_Charlie:DNA	5505.01	-0.259174	0.0751139	0.5773
MER102c:hAT_Charlie:DNA	4835.94	-0.225999	0.158787	0.70209
MER103C:hAT_Charlie:DNA	13307.9	-0.227434	0.123901	0.659752
MER104:TcMar_Tc2:DNA	3992.8	-0.193332	0.180808	0.730906
MER105:hAT_Charlie:DNA	2354.04	-0.163482	0.284762	0.820088
MER106A:hAT_Charlie:DNA	1571.02	-0.259554	0.139429	0.681598
MER106B:hAT_Charlie:DNA	1540.22	-0.266966	0.0825562	0.591572
MER110:ERV1:LTR	529.263	-0.380824	0.115679	0.64833
MER110A:ERV1:LTR	559.358	-0.485414	0.0451041	0.493876
MER110_int:ERV1:LTR	980.797	-0.377762	0.0705341	0.566783
MER112:hAT_Charlie:DNA	7062.89	-0.235654	0.110747	0.639554
MER113:hAT_Charlie:DNA	5837.91	-0.256283	0.0942002	0.610112
MER113A:hAT_Charlie:DNA	2454.66	-0.169578	0.250901	0.796214
MER115:hAT_Tip100:DNA	3816.62	-0.314738	0.0772522	0.581134
MER117:hAT_Charlie:DNA	6439.57	-0.220702	0.141565	0.683177
MER119:hAT_Charlie:DNA	3199.88	-0.276472	0.0983338	0.617564
MER121:hAT:DNA	1221.46	-0.37712	0.0283174	0.402603
MER121B:hAT:DNA	72.9587	-0.0275772	0.920865	0.993293
MER123:DNA:DNA	99.4217	-0.312316	0.30488	0.832111
MER124:DNA:DNA	1543.54	-0.166733	0.225193	0.77469
MER125:Merlin:DNA	129.327	-0.382304	0.0902078	0.604724
MER126:DNA:DNA	463.379	-0.207436	0.279504	0.816941
MER127:TcMar_Tigger:DNA	398.214	-0.280588	0.119901	0.652013
MER129:LTR:LTR	428.486	0.0210047	0.893766	0.992105
MER130:DNA:DNA	288.556	-0.312175	0.129631	0.670299
MER131:DNA:DNA	3603.09	-0.0801759	0.520514	0.922208
MER132:TcMar_Pogo:DNA	53.9838	-0.548135	0.13091	0.672366
MER133A:PIF_Harbinger:DNA	66.2178	-0.325997	0.324518	0.845602
MER133B:PIF_Harbinger:DNA	6.76722	-0.812096	0.320665	NA
MER134:Crypton:DNA	88.2984	-0.403936	0.134735	0.677258
MER135:DNA:DNA	1068.23	-0.285034	0.0934458	0.609806
MER136:Merlin:DNA	39.5961	-0.107718	0.77148	0.973444
MER20:hAT_Charlie:DNA	44919.9	-0.213765	0.187844	0.739482
MER20B:hAT_Charlie:DNA	7126.72	-0.306339	0.0528632	0.522513
MER21C:ERVL:LTR	31158.4	-0.290528	0.110314	0.639413
MER21_int:ERVL:LTR	2614.22	-0.306816	0.117	0.648805
MER31B:ERV1:LTR	4023.73	-0.294752	0.140588	0.683014
MER31_BT:ERV1:LTR	2151.04	-0.246139	0.228646	0.777648
MER31_int:ERV1:LTR	5061.87	-0.340121	0.0458288	0.497016
MER33:hAT_Charlie:DNA	15780.2	-0.239099	0.100027	0.621583
MER34A:ERV1:LTR	10450.4	-0.346459	0.0929891	0.608701
MER34B_int:ERV1:LTR	4844.32	-0.252687	0.0756006	0.577926
MER34_int:ERV1:LTR	2160.81	-0.188018	0.30062	0.830248
MER3:hAT_Charlie:DNA	21425.6	-0.192578	0.170479	0.720681
MER45A:hAT_Tip100:DNA	4108.15	-0.273463	0.127538	0.667116
MER45B:hAT_Tip100:DNA	1913.23	-0.320167	0.0708663	0.567004
MER45C:hAT_Tip100:DNA	1730.18	-0.389517	0.0631641	0.548131
MER45R:hAT_Tip100:DNA	455.28	-0.277853	0.209002	0.760149
MER46C:TcMar_Tigger:DNA	7227.75	-0.168178	0.223795	0.773192
MER53:hAT_Blackjack:DNA	4320.26	-0.318227	0.0528897	0.522513
MER57LA:ERV1:LTR	1606.21	-0.316723	0.128139	0.6679
MER58A:hAT_Charlie:DNA	32063.3	-0.210839	0.160315	0.704273
MER58B:hAT_Charlie:DNA	18469	-0.210049	0.155976	0.69988
MER58C:hAT_Charlie:DNA	5206.13	-0.189591	0.202024	0.752412
MER58D:hAT_Charlie:DNA	1355.52	-0.159939	0.33458	0.850364
MER5A1:hAT_Charlie:DNA	25229.3	-0.266369	0.0880907	0.600509
MER5A:hAT_Charlie:DNA	61794.3	-0.195075	0.200532	0.751772
MER5B:hAT_Charlie:DNA	39132.7	-0.214612	0.157036	0.699908
MER5C1:hAT_Charlie:DNA	1201.32	-0.164195	0.309473	0.835311
MER5C:hAT_Charlie:DNA	1974.15	-0.245334	0.135126	0.677269
MER63A:hAT_Tip100:DNA	3964.53	-0.322414	0.077176	0.581134
MER63B:hAT_Tip100:DNA	3651.78	-0.292244	0.0632555	0.548131
MER63C:hAT_Tip100:DNA	1696.59	-0.24604	0.171009	0.720681
MER63D:hAT_Tip100:DNA	1987.8	-0.24817	0.121965	0.656131
MER67A:ERV1:LTR	653.817	-0.189567	0.368554	0.865394
MER67B:ERV1:LTR	927.425	-0.320954	0.0972175	0.616479
MER67C:ERV1:LTR	1303.12	-0.276746	0.253509	0.797829
MER67D:ERV1:LTR	1063.68	-0.413965	0.14943	0.69094
MER68:ERVL:LTR	7357.32	-0.262389	0.132057	0.674276
MER68B:ERVL:LTR	2327.31	-0.184189	0.253171	0.797829
MER68C:ERVL:LTR	248.133	-0.303891	0.20047	0.751772
MER68_int:ERVL:LTR	668.5	-0.313777	0.0949749	0.611608
MER70C:ERVL:LTR	448.148	-0.280889	0.252444	0.797087
MER70_int:ERVL:LTR	183.892	-0.270789	0.269832	0.81216
MER74A:ERVL:LTR	3250.91	-0.195199	0.346271	0.855984
MER74B:ERVL:LTR	2904.64	-0.202945	0.293628	0.827869
MER74C:ERVL:LTR	212.422	-0.287311	0.361112	0.861785
MER76:ERVL:LTR	1011.81	-0.359763	0.145943	0.687451
MER76_int:ERVL:LTR	260.423	-0.224393	0.352333	0.858136
MER77:ERVL:LTR	2789.48	-0.31824	0.09709	0.616002
MER77B:ERVL:LTR	3778.99	-0.317702	0.0648319	0.55338
MER81:hAT_Blackjack:DNA	3103.37	-0.245926	0.135098	0.677269
MER89:ERV1:LTR	2021.53	-0.379626	0.0636848	0.54942
MER89_int:ERV1:LTR	733.191	-0.373103	0.110295	0.639413
MER90:ERV1:LTR	2036.76	-0.288787	0.123903	0.659752
MER90a:ERV1:LTR	1903.22	-0.27061	0.168891	0.718098
MER91A:hAT_Tip100:DNA	4923.86	-0.249044	0.130088	0.671268
MER91B:hAT_Tip100:DNA	2090.58	-0.178856	0.250372	0.795747
MER91C:hAT_Tip100:DNA	1667.63	-0.228767	0.173329	0.724123
MER92A:ERV1:LTR	210.673	-0.553277	0.0332424	0.434631
MER92B:ERV1:LTR	1152.58	-0.535038	0.0165949	0.322809
MER92C:ERV1:LTR	190.318	-0.158563	0.476366	0.90423
MER92D:ERV1:LTR	242.256	-0.380772	0.114174	0.645847
MER92_int:ERV1:LTR	1166.8	-0.393781	0.0379929	0.462212
MER94:hAT_Blackjack:DNA	5908.32	-0.271354	0.0773922	0.581134
MER94B:hAT_Blackjack:DNA	849.584	-0.26205	0.0801553	0.586441
MER96:hAT_Tip100:DNA	1214.97	-0.281049	0.138405	0.681598
MER96B:hAT_Tip100:DNA	1964.49	-0.201383	0.206671	0.757308
MER97a:hAT_Tip100:DNA	201.058	-0.460437	0.0454118	0.495381
MER97b:hAT_Tip100:DNA	416.23	-0.293299	0.210007	0.76125
MER97c:hAT_Tip100:DNA	264.331	-0.376889	0.0597037	0.539186
MER97d:hAT_Tip100:DNA	79.6577	-0.464767	0.164098	0.708691
MER99:hAT:DNA	593.709	-0.110306	0.587968	0.939772
MERX:TcMar_Tigger:DNA	575.377	-0.287419	0.0935274	0.609806
MIR1_Amn:MIR:SINE	29660.4	-0.152641	0.303253	0.831888
MIR3:MIR:SINE	151903	-0.195314	0.173697	0.724123
MIR:MIR:SINE	298569	-0.237827	0.128483	0.668326
MIRb:MIR:SINE	383827	-0.237989	0.121735	0.655249
MIRc:MIR:SINE	153816	-0.202379	0.171385	0.720902
MLT1A:ERVL_MaLR:LTR	40863.3	-0.303837	0.110515	0.639413
MLT1B:ERVL_MaLR:LTR	21301.9	-0.284539	0.119618	0.65183
MLT1C2:ERVL_MaLR:LTR	34592.7	-0.275062	0.118461	0.651726
MLT1C:ERVL_MaLR:LTR	12272.4	-0.301014	0.0964287	0.614544
MLT1D:ERVL_MaLR:LTR	37446.7	-0.326833	0.0856401	0.597663
MLT1E1:ERVL_MaLR:LTR	2157.72	-0.36043	0.0500109	0.511576
MLT1E1A:ERVL_MaLR:LTR	5515.22	-0.318698	0.0702895	0.566664
MLT1E2:ERVL_MaLR:LTR	9824.44	-0.309925	0.0913386	0.605484
MLT1E3:ERVL_MaLR:LTR	3406.52	-0.296164	0.109177	0.637741
MLT1E:ERVL_MaLR:LTR	1770.63	-0.33401	0.0940026	0.610112
MLT1F1:ERVL_MaLR:LTR	9862.62	-0.325635	0.0341414	0.442466
MLT1F2:ERVL_MaLR:LTR	12549.7	-0.279142	0.132143	0.674276
MLT1F:ERVL_MaLR:LTR	11868.4	-0.313687	0.0721354	0.570175
MLT1F_int:ERVL_MaLR:LTR	517.419	-0.15388	0.475473	0.90385
MLT1G1:ERVL_MaLR:LTR	6054.93	-0.309622	0.0952433	0.61193
MLT1G3:ERVL_MaLR:LTR	6821.65	-0.325469	0.079507	0.585697
MLT1G:ERVL_MaLR:LTR	5370.02	-0.320439	0.0931968	0.609806
MLT1H1:ERVL_MaLR:LTR	7234.89	-0.274975	0.121345	0.654221
MLT1H2:ERVL_MaLR:LTR	7378.63	-0.285669	0.107057	0.632632
MLT1H:ERVL_MaLR:LTR	15370.4	-0.276242	0.128955	0.668873
MLT1H_int:ERVL_MaLR:LTR	392.382	-0.423835	0.054228	0.528356
MLT1I:ERVL_MaLR:LTR	12052.1	-0.345267	0.0680998	0.561816
MLT1J1:ERVL_MaLR:LTR	6746.97	-0.314371	0.0826132	0.591572
MLT1J2:ERVL_MaLR:LTR	8013.72	-0.324214	0.078266	0.583857
MLT1J:ERVL_MaLR:LTR	23664.9	-0.297771	0.0816743	0.590281
MLT1J_int:ERVL_MaLR:LTR	1527.77	-0.315022	0.125617	0.66339
MLT1K:ERVL_MaLR:LTR	23078.1	-0.305952	0.0700633	0.566592
MLT1L:ERVL_MaLR:LTR	15660.5	-0.303731	0.0676207	0.561136
MLT1M:ERVL_MaLR:LTR	2262.66	-0.285795	0.0914278	0.605484
MLT1N2:ERVL_MaLR:LTR	5141.05	-0.362287	0.043974	0.48887
MLT1O:ERVL_MaLR:LTR	4514.03	-0.306929	0.0908533	0.604724
MLT1_int:ERVL_MaLR:LTR	814.462	-0.358998	0.107511	0.633603
MLT2B1:ERVL:LTR	4956.89	-0.303963	0.14954	0.69094
MLT2B4:ERVL:LTR	3374.84	-0.38188	0.052535	0.521448
MLT2C1:ERVL:LTR	3001.59	-0.34029	0.0739334	0.573432
MLT2C2:ERVL:LTR	1493.43	-0.264839	0.2098	0.76125
MLT2D:ERVL:LTR	5010.96	-0.297533	0.139886	0.681933
MLT2E:ERVL:LTR	847.148	-0.322911	0.0828719	0.592088
MLT2F:ERVL:LTR	2872.49	-0.355106	0.0907228	0.604724
MLT_int:ERVL_MaLR:LTR	302.335	-0.492621	0.0508902	0.513778
MamGypLTR1a:Gypsy:LTR	818.444	-0.211197	0.357504	0.859294
MamGypLTR1b:Gypsy:LTR	712.041	-0.290053	0.202404	0.75295
MamGypLTR1c:Gypsy:LTR	729.291	-0.219493	0.294156	0.827878
MamGypLTR1d:Gypsy:LTR	441.556	-0.462251	0.0308048	0.417647
MamGypLTR2b:Gypsy:LTR	340.297	-0.44128	0.0490346	0.51093
MamGypLTR2c:Gypsy:LTR	440.862	-0.462126	0.0615727	0.545453
MamGypLTR3:Gypsy:LTR	407.804	-0.38138	0.0616271	0.545539
MamGypLTR3a:Gypsy:LTR	561.168	-0.403749	0.0875685	0.600509
MamGypLTR4:Gypsy:LTR	301.206	-0.281298	0.278991	0.816285
MamGyp_int:Gypsy:LTR	374.783	-0.509424	0.0277154	0.400721
MamGypsy2_I:Gypsy:LTR	2224.8	-0.416303	0.0388907	0.466877
MamGypsy2_LTR:Gypsy:LTR	820.866	-0.313874	0.0803985	0.58694
MamRTE1:RTE_BovB:LINE	13071.1	-0.253649	0.077697	0.582521
MamRTE2:RTE_BovB:LINE	47.4265	-0.523986	0.130556	0.672332
MamRep1151:LTR:LTR	1043.94	-0.260084	0.105991	0.631464
MamRep137:TcMar_Tigger:DNA	5413.46	-0.269453	0.0725584	0.570637
MamRep1527:LTR:LTR	1299.81	-0.261468	0.129456	0.67011
MamRep1879:hAT_Tip100:DNA	1314.94	-0.350215	0.0393747	0.467445
MamRep1894:hAT_Tip100:DNA	378.674	-0.269972	0.1661	0.711069
MamRep38:hAT_Tip100:DNA	1944.4	-0.230516	0.156625	0.69988
MamRep4096:hAT_Tip100:DNA	1041.44	-0.32647	0.088221	0.600509
MamRep434:TcMar_Tigger:DNA	3251.68	-0.203581	0.142619	0.683177
MamRep488:hAT_Tip100:DNA	341.115	-0.358281	0.0846692	0.595913
MamRep564:MamRep564:Unknown	667.245	-0.330672	0.026765	0.395724
MamRep605:LTR:LTR	5273.2	-0.299737	0.0742214	0.574513
MamRep605b:LTR:LTR	3135.78	-0.221608	0.120882	0.653306
MamSINE1:SINE2_RTE:SINE	11284.2	-0.233673	0.0739115	0.573432
MamTip1:hAT_Tip100:DNA	797.423	-0.241773	0.138913	0.681598
MamTip1b:hAT_Tip100:DNA	286.934	-0.469908	0.0331834	0.434433
MamTip2:hAT_Tip100:DNA	4671.55	-0.168372	0.195913	0.748188
MamTip2b:hAT_Tip100:DNA	4733.82	-0.496973	0.00345757	0.13808
MamTip3:hAT_Tip100:DNA	1147.76	-0.344752	0.0907625	0.604724
MamTip3B:hAT_Tip100:DNA	630.006	-0.366006	0.0609228	0.542364
Mam_R4:Dong_R4:LINE	1537.85	-0.17503	0.196835	0.748781
Mariner1_BT:TcMar_Mariner:DNA	23.5432	-0.976283	0.0639848	0.551081
MesBid_1.131:TcMar_Tigger:DNA	17394.1	-0.2404	0.126145	0.664545
NLA:SINE_RTE:SINE	753.456	-0.238915	0.219232	0.769273
ORSL:hAT_Tip100:DNA	985.949	-0.24405	0.100392	0.621813
ORSL_2a:hAT_Tip100:DNA	337.66	-0.338992	0.0505928	0.512604
ORSL_2b:hAT_Tip100:DNA	915.532	-0.237888	0.165091	0.709458
OSSAT1:centr:Satellite	4243.15	-0.324175	0.0793365	0.58561
OSSAT2:centr:Satellite	160261	-0.348367	0.0478276	0.50668
Oamar1:TcMar_Mariner:DNA	12331.7	-0.182571	0.164061	0.708691
OldhAT1:hAT_Ac:DNA	3818.87	-0.23781	0.0999489	0.621583
OldhAT_N1a:hAT:DNA	6.77911	0.469543	0.549508	NA
OldhAT_N1b:hAT:DNA	10.9463	-0.7346	0.295525	0.828181
OldhAT_N1c:hAT:DNA	0.516221	2.46404	0.446919	NA
Penelope1_Vert:PLE:PLE	1388.04	-0.133558	0.356533	0.85883
Plat_L3:CR1:LINE	3956.14	-0.311161	0.0566186	0.533033
SINE2_Ala_GCA:SINE2:SINE2	22.9102	-0.0352359	0.938793	0.993978
SINE2_Ala_GCG:SINE2:SINE2	79.392	-0.117133	0.71016	0.960193
SINE2_Ala_GCY:SINE2:SINE2	26.6834	-0.13187	0.754651	0.970606
SINE2_Ala_GCY_v:SINE2:SINE2	98.5081	0.499594	0.165259	0.709461
SINE2_Arg_AGA:SINE2:SINE2	27.3766	-0.372731	0.361669	0.86194
SINE2_Arg_AGG:SINE2:SINE2	169.595	-0.0669126	0.791889	0.974633
SINE2_Arg_CGA:SINE2:SINE2	31.5275	0.0623526	0.880041	0.99034
SINE2_Arg_CGA_:SINE2:SINE2	7.89722	0.164019	0.830105	0.981898
SINE2_Arg_CGG:SINE2:SINE2	41.5985	-0.113853	0.769723	0.973444
SINE2_Arg_CGY:SINE2:SINE2	45.0075	0.210287	0.542111	0.92658
SINE2_Asn_AAC:SINE2:SINE2	124.84	-0.350436	0.16609	0.711069
SINE2_Asp_GAY:SINE2:SINE2	245.509	-0.174065	0.476702	0.904377
SINE2_Cys_TGY:SINE2:SINE2	101.33	-0.18764	0.57282	0.934489
SINE2_Gln_CAA:SINE2:SINE2	48.4623	-0.493078	0.151135	0.692538
SINE2_Gln_CAA_v:SINE2:SINE2	10.2102	-0.664541	0.300114	0.829912
SINE2_Gln_CAG:SINE2:SINE2	38.4087	0.0423562	0.902789	0.99255
SINE2_Glu_GAA:SINE2:SINE2	5450.17	-0.206742	0.200218	0.751768
SINE2_Glu_GAG:SINE2:SINE2	333.57	-0.249371	0.272569	0.813037
SINE2_Glu_GAG_v:SINE2:SINE2	4918.1	-0.127109	0.372691	0.865588
SINE2_Gly_GGA:SINE2:SINE2	335.719	-0.428579	0.0143857	0.302773
SINE2_Gly_GGG:SINE2:SINE2	53.6073	0.0685363	0.833924	0.982055
SINE2_Gly_GGY:SINE2:SINE2	162.574	-1.0226	0.000134898	0.0162931
SINE2_His_CAY_:SINE2:SINE2	318.607	-0.500851	0.147115	0.688346
SINE2_Ile_ATA:SINE2:SINE2	40.4343	0.357442	0.294275	0.827878
SINE2_Ile_ATT:SINE2:SINE2	431.862	-1.02854	0.0024884	0.110765
SINE2_Leu_CTA:SINE2:SINE2	7.70264	0.447991	0.622811	0.945149
SINE2_Leu_CTA_:SINE2:SINE2	6.57183	0.701764	0.376931	NA
SINE2_Leu_CTG:SINE2:SINE2	51.7571	-0.664166	0.0889669	0.601863
SINE2_Leu_CTY:SINE2:SINE2	149.213	0.322908	0.326762	0.846854
SINE2_Leu_TTA(m):SINE2:SINE2	144.673	0.0253442	0.945066	0.993978
SINE2_Leu_TTA:SINE2:SINE2	46.1629	0.250269	0.551351	0.928412
SINE2_Leu_TTG:SINE2:SINE2	188.668	-0.306017	0.398812	0.877686
SINE2_Lys_AAA:SINE2:SINE2	255.143	-0.187186	0.482868	0.907414
SINE2_Lys_AAG:SINE2:SINE2	256.477	-0.2099	0.448848	0.894267
SINE2_Met:SINE2:SINE2	33.6968	-0.439337	0.280347	0.817581
SINE2_Met_i:SINE2:SINE2	51.7761	-0.0163082	0.964519	0.995788
SINE2_Met_v:SINE2:SINE2	63.3366	0.0707378	0.835912	0.982219
SINE2_Phe_TTY:SINE2:SINE2	85.8006	0.50049	0.0962515	0.614544
SINE2_Pro_CCA:SINE2:SINE2	21.244	-0.0297801	0.957906	0.994716
SINE2_Pro_CCG:SINE2:SINE2	14.0941	0.397631	0.531137	0.924634
SINE2_Pro_CCY:SINE2:SINE2	37.8175	-0.516449	0.157595	0.700702
SINE2_SeC(e)_TGA:SINE2:SINE2	4.32564	-0.0252531	0.980063	NA
SINE2_Ser_AGY:SINE2:SINE2	96.2906	0.691525	0.0195227	0.346511
SINE2_Ser_TCA(m):SINE2:SINE2	129.385	1.05812	0.000491839	0.0399277
SINE2_Ser_TCA:SINE2:SINE2	4.92851	-0.227312	0.803603	NA
SINE2_Ser_TCA_:SINE2:SINE2	8.03918	0.0503887	0.950904	0.994431
SINE2_Ser_TCG:SINE2:SINE2	20.5494	-0.041928	0.934359	0.993978
SINE2_Ser_TCY:SINE2:SINE2	53.2465	-0.46215	0.20574	0.75652
SINE2_Thr_ACA:SINE2:SINE2	16.1567	0.0970188	0.863271	0.987349
SINE2_Thr_ACG:SINE2:SINE2	184.606	0.335659	0.352274	0.858136
SINE2_Thr_ACG_:SINE2:SINE2	2.71076	-2.26246e-05	0.999986	NA
SINE2_Thr_ACY:SINE2:SINE2	97.2466	0.0697915	0.851719	0.98511
SINE2_Thr_ACY_:SINE2:SINE2	17.1857	-0.241324	0.667787	0.95478
SINE2_Trp_TGG:SINE2:SINE2	40.6446	0.337321	0.371399	0.865431
SINE2_Tyr_TAC:SINE2:SINE2	98.4702	-0.274492	0.410465	0.880218
SINE2_Val_GTA:SINE2:SINE2	24.146	-0.142801	0.76991	0.973444
SINE2_Val_GTG:SINE2:SINE2	57.7699	0.279061	0.395115	0.8776
SINE2_Val_GTY:SINE2:SINE2	51.362	0.734236	0.0558548	0.53097
Tigger10:TcMar_Tigger:DNA	3242.69	-0.284171	0.0887164	0.601863
Tigger11a:TcMar_Tigger:DNA	1009.4	-0.240422	0.12761	0.667116
Tigger12:TcMar_Tigger:DNA	1418.87	-0.310468	0.0650147	0.553451
Tigger12A:TcMar_Tigger:DNA	1254.69	-0.286416	0.0618346	0.545896
Tigger12c:TcMar_Tigger:DNA	1891.24	-0.200087	0.238286	0.785647
Tigger13a:TcMar_Tigger:DNA	7134.29	-0.263687	0.114587	0.645912
Tigger14a:TcMar_Tigger:DNA	2790.8	-0.240545	0.0751861	0.577467
Tigger15a:TcMar_Tigger:DNA	10166.5	-0.254082	0.0853602	0.59725
Tigger16a:TcMar_Tigger:DNA	3192.99	-0.269947	0.0818127	0.590363
Tigger16b:TcMar_Tigger:DNA	2594.78	-0.265097	0.104777	0.631027
Tigger17:TcMar_Tigger:DNA	1467.66	0.021675	0.890196	0.991886
Tigger17a:TcMar_Tigger:DNA	8395.3	-0.233656	0.156445	0.69988
Tigger17b:TcMar_Tigger:DNA	765.017	-0.280106	0.115629	0.64833
Tigger17c:TcMar_Tigger:DNA	622.501	-0.217498	0.172537	0.723459
Tigger17d:TcMar_Tigger:DNA	667.678	-0.0544217	0.786523	0.974155
Tigger18a:TcMar_Tigger:DNA	2926.51	-0.299456	0.0625358	0.547254
Tigger19a:TcMar_Tigger:DNA	7646.02	-0.117812	0.390892	0.876035
Tigger19b:TcMar_Tigger:DNA	8190.28	-0.161226	0.252544	0.797089
Tigger1:TcMar_Tigger:DNA	27533.5	-0.264754	0.11905	0.651726
Tigger1a_Art:TcMar_Tigger:DNA	16092.6	-0.188432	0.184713	0.73494
Tigger1a_Mars:TcMar_Tigger:DNA	285.901	-0.331065	0.0604669	0.541192
Tigger20a:TcMar_Tigger:DNA	2904.82	-0.251791	0.14842	0.689471
Tigger21a:TcMar_Tigger:DNA	633.264	-0.257784	0.141925	0.683177
Tigger22N1:TcMar_Tigger:DNA	2478.02	-0.147539	0.277808	0.815192
Tigger23a:TcMar_Tigger:DNA	629.053	-0.318632	0.0757297	0.578056
Tigger2:TcMar_Tigger:DNA	1819.02	-0.227505	0.173332	0.724123
Tigger2a:TcMar_Tigger:DNA	0.65671	-0.147141	0.961625	NA
Tigger2a_Art:TcMar_Tigger:DNA	19791	-0.195142	0.189594	0.740746
Tigger2a_Car:TcMar_Tigger:DNA	190.7	-0.191151	0.400555	0.878305
Tigger2f:TcMar_Tigger:DNA	4527.34	-0.239645	0.183155	0.733213
Tigger6:TcMar_Tigger:DNA	1468.78	0.0824015	0.561604	0.932943
Tigger6a:TcMar_Tigger:DNA	2375.32	-0.297631	0.112265	0.643186
Tigger6b:TcMar_Tigger:DNA	211.397	-0.467382	0.0346463	0.44419
Tigger8:TcMar_Tigger:DNA	1964.06	-0.267213	0.142558	0.683177
Tigger9a:TcMar_Tigger:DNA	2185.94	-0.286297	0.0965758	0.614544
Tigger9b:TcMar_Tigger:DNA	2352.85	-0.341265	0.0643768	0.551304
UCON100:hAT_hAT19:DNA	17.5558	-0.343104	0.503956	0.916282
UCON101:UCON101:Unknown	94.6925	-0.350903	0.226985	0.775995
UCON103:LTR:LTR	22.8912	-0.304713	0.495027	0.913429
UCON105:hAT:DNA	699.643	-0.392992	0.0269295	0.396147
UCON11:TcMar_Tigger:DNA	66.3084	-0.188686	0.519859	0.922042
UCON12:UCON12:Unknown	39.3996	-0.594514	0.109649	0.638617
UCON12A:UCON12A:Unknown	11.9149	-0.236728	0.704745	0.959742
UCON14:DNA:DNA	122.587	-0.237107	0.273431	0.813964
UCON15:hAT_Ac:DNA	47.8644	-0.251436	0.472438	0.902348
UCON16:UCON16:Unknown	47.8836	-0.689625	0.0380821	0.462212
UCON17:UCON17:Unknown	22.1265	-0.538799	0.284492	0.819823
UCON18:UCON18:Unknown	21.7177	-0.887428	0.0861462	0.597663
UCON19:UCON19:Unknown	15.5928	-0.873983	0.166286	0.711498
UCON1:UCON1:Unknown	258.977	-0.302455	0.235843	0.785274
UCON20:UCON20:Unknown	157.631	0.0940666	0.687214	0.958346
UCON21:DNA:DNA	21.0344	-0.542936	0.238395	0.785647
UCON22:UCON22:Unknown	69.9902	-0.394882	0.158622	0.70209
UCON23:hAT_Tip100:DNA	355.136	0.121365	0.467654	0.900213
UCON24:UCON24:Unknown	28.9642	-0.201617	0.650408	0.952145
UCON25:UCON25:Unknown	31.8137	-0.815997	0.0889411	0.601863
UCON26:hAT_Ac:DNA	227.002	-0.155953	0.437682	0.890652
UCON28a:UCON28a:Unknown	285.364	-0.262052	0.158774	0.70209
UCON28b:UCON28b:Unknown	184.761	0.0312139	0.902224	0.99255
UCON28c:UCON28c:Unknown	66.6977	-0.430209	0.147731	0.688529
UCON29:Kolobok:DNA	356.445	-0.389921	0.0492322	0.511209
UCON2:DNA:DNA	415.364	-0.119024	0.440805	0.892384
UCON31:UCON31:Unknown	237.045	-0.423357	0.0713887	0.568126
UCON33:TcMar_Tigger:DNA	132.066	-0.571121	0.0232923	0.371178
UCON34:hAT_Charlie:DNA	370.785	-0.212076	0.201167	0.75185
UCON35:DNA:DNA	127.057	-0.321746	0.190768	0.741963
UCON37:hAT_Ac:DNA	218.203	-0.423845	0.0328181	0.432119
UCON38:hAT_Charlie:DNA	250.997	-0.250129	0.24928	0.795247
UCON39:TcMar_Tigger:DNA	205.722	-0.104343	0.560679	0.932943
UCON40:TcMar_Mariner:DNA	482.475	-0.164122	0.276394	0.815192
UCON41:UCON41:Unknown	373.44	-0.38275	0.0588427	0.539186
UCON44:TcMar_Tigger:DNA	818.932	-0.167302	0.315348	0.838717
UCON47:UCON47:Unknown	163.75	-0.236172	0.258327	0.803791
UCON48:UCON48:Unknown	275.718	-0.368037	0.111581	0.641007
UCON4:Kolobok:DNA	600.601	-0.284556	0.0582273	0.53745
UCON51:LTR:LTR	76.604	0.15709	0.575667	0.935384
UCON55:TcMar_Tigger:DNA	549.416	-0.280579	0.123169	0.658947
UCON56:UCON56:Unknown	5.24019	-1.84586	0.0691478	NA
UCON57:UCON57:Unknown	13.0829	-0.95219	0.103015	0.627853
UCON58:DNA:DNA	226.895	-0.194414	0.292682	0.827378
UCON59:DNA:DNA	132.112	-0.601429	0.0214458	0.361609
UCON5:UCON5:Unknown	287.053	-0.0756806	0.738751	0.966972
UCON60:UCON60:Unknown	99.36	-0.165671	0.543864	0.927374
UCON61:UCON61:Unknown	7.18794	-0.470134	0.572834	0.934489
UCON62:Crypton:DNA	34.5778	-0.525935	0.188027	0.739556
UCON63:UCON63:Unknown	22.0934	-0.21556	0.648599	0.951733
UCON64:UCON64:Unknown	152.071	-0.523504	0.0341786	0.442466
UCON65:UCON65:Unknown	32.3312	-0.243014	0.577586	0.935515
UCON66:UCON66:Unknown	92.2153	-0.31612	0.251736	0.79663
UCON67:UCON67:Unknown	73.4582	-0.110011	0.714956	0.9606
UCON68:UCON68:Unknown	20.7962	-0.591797	0.222541	0.772909
UCON69:hAT:DNA	7.25328	-1.13644	0.151521	0.693445
UCON6:UCON6:Unknown	822.081	-0.124242	0.372911	0.865588
UCON70:UCON70:Unknown	305.492	-0.126948	0.463499	0.898688
UCON71:UCON71:Unknown	58.4983	-0.0733303	0.819456	0.980895
UCON73:hAT:DNA	327.135	-0.252068	0.236414	0.785274
UCON75:UCON75:Unknown	16.0155	-0.701106	0.18387	0.73494
UCON76:UCON76:Unknown	253.318	-0.604692	0.00714586	0.21329
UCON78:DNA:DNA	417.721	-0.324315	0.044574	0.491463
UCON7:DNA:DNA	49.9086	-0.445805	0.206849	0.757629
UCON80:hAT_Blackjack:DNA	61.5232	-0.297142	0.337479	0.851672
UCON80_AMi:UCON80_AMi:Unknown	366.592	0.0249983	0.892729	0.992105
UCON81:hAT_Charlie:DNA	30.1073	-0.749536	0.0702395	0.566592
UCON83:DNA:DNA	28.5759	-0.242695	0.532909	0.924634
UCON84:UCON84:Unknown	17.5618	-0.693186	0.238171	0.785647
UCON85:UCON85:Unknown	214.69	-0.131457	0.595412	0.940754
UCON86:L2:LINE	244.86	-0.320751	0.0896389	0.604157
UCON87:UCON87:Unknown	13.9995	-0.37349	0.562544	0.932943
UCON87B:UCON87B:Unknown	64.5048	-0.244581	0.389066	0.875008
UCON88:UCON88:Unknown	145.663	-0.312094	0.133228	0.67614
UCON89:hAT:DNA	56.834	0.0345706	0.91532	0.992888
UCON8:DNA:DNA	665.712	-0.11353	0.53802	0.925909
UCON93:UCON93:Unknown	46.4657	-0.659273	0.0398931	0.468826
UCON94:UCON94:Unknown	21.1835	0.0820212	0.866301	0.988258
UCON96:UCON96:Unknown	51.5318	0.108756	0.720388	0.961795
UCON97:DNA:DNA	61.4171	-0.0765557	0.818528	0.980784
UCON99:Helitron:RC	47.0781	-0.538817	0.163949	0.708691
UCON9:PIF_Harbinger:DNA	170.283	-0.249143	0.246885	0.792905
UCON9B:PIF_Harbinger:DNA	116.916	-0.470475	0.0935106	0.609806
X10b_DNA:TcMar_Tigger:DNA	672.39	0.00906583	0.953704	0.994599
X11_DNA:TcMar_Tigger:DNA	610.316	-0.131996	0.420529	0.885618
X12_DNA:TcMar_Tigger:DNA	2396.16	-0.25955	0.0896415	0.604157
X12_LINE:I_Jockey:LINE	356.398	-0.259719	0.110128	0.639413
X13_LINE:L2:LINE	145.443	-0.432502	0.0525449	0.521448
X15_LINE:L2:LINE	257.64	-0.0583054	0.76448	0.972194
X17_LINE:CR1:LINE	1397.17	-0.320582	0.0718697	0.56972
X1_DNA:TcMar_Tigger:DNA	1674.92	-0.20167	0.174047	0.72435
X1_LINE:CR1:LINE	153.41	-0.590426	0.00637454	0.199131
X1_LR:Gypsy:LTR	4.77235	-0.257486	0.828756	NA
X20_LINE:CR1:LINE	237.403	-0.324051	0.142897	0.683177
X21_LINE:CR1:LINE	53.4844	-0.289312	0.332278	0.849079
X22_DNA:TcMar:DNA	22.1472	-0.158946	0.736962	0.966898
X23_DNA:DNA:DNA	23.9761	-0.637199	0.175399	0.725628
X24_DNA:DNA:DNA	390.01	-0.409991	0.0377752	0.46103
X24_LINE:L2:LINE	690.838	-0.346273	0.0253048	0.386688
X26_DNA:TcMar_Tigger:DNA	1321.22	-0.335437	0.0390298	0.467445
X2_LINE:CR1:LINE	344.119	-0.348827	0.118036	0.65127
X2a_DNA:DNA:DNA	461.316	-0.149368	0.34628	0.855984
X2b_DNA:DNA:DNA	114.153	-0.393394	0.157652	0.700702
X30_DNA:DNA:DNA	1260.54	-0.342975	0.0295668	0.41042
X32_DNA:TcMar_Tc1:DNA	1285.73	-0.114569	0.382945	0.87168
X33a_DNA:TcMar_Tc1:DNA	553.957	0.0124998	0.931293	0.993978
X34_DNA:DNA:DNA	67.4579	-0.319674	0.315857	0.839347
X4a_DNA:TcMar_Tigger:DNA	300.873	-0.579541	0.00864421	0.235199
X4b_DNA:TcMar_Tigger:DNA	1436.22	-0.270173	0.103222	0.62822
X5B_LINE:CR1:LINE	57.5441	-0.0561192	0.850835	0.984827
X5a_DNA:TcMar_Tigger:DNA	1170.21	-0.0725199	0.637481	0.948535
X6A_LINE:CR1:LINE	2247.06	-0.300792	0.0304511	0.415844
X6B_LINE:CR1:LINE	557.231	-0.329598	0.0399862	0.469221
X6a_DNA:TcMar_Tigger:DNA	1378.25	-0.178777	0.244383	0.791694
X6b_DNA:TcMar_Tigger:DNA	1424.66	-0.206138	0.144571	0.685908
X7A_LINE:CR1:LINE	1735.03	-0.273844	0.0727265	0.571243
X7B_LINE:CR1:LINE	1388.03	-0.184216	0.194027	0.745608
X7C_LINE:CR1:LINE	896.122	-0.260849	0.137307	0.680839
X7D_LINE:CR1:LINE	85.4215	-0.301325	0.343979	0.854744
X8_LINE:CR1:LINE	286.4	-0.349967	0.0739265	0.573432
X9_LINE:L1:LINE	1017.18	-0.257186	0.0664042	0.557109
X9a_DNA:DNA:DNA	1118.8	-0.242884	0.101998	0.624626
X9b_DNA:TcMar_Tigger:DNA	1423.47	-0.0851713	0.532801	0.924634
Zaphod2:hAT_Tip100:DNA	604.66	-0.253298	0.146995	0.688346
Zaphod3:hAT_Tip100:DNA	921.977	-0.390022	0.0340252	0.441659
Zaphod4a:hAT_Tip100:DNA	486.149	-0.618599	0.00116866	0.070472
Zaphod5a:hAT_Tip100:DNA	117.527	-0.202781	0.493454	0.912807
Zaphod5b:hAT_Tip100:DNA	12.2755	-0.971317	0.128067	0.6679
Zaphod:hAT_Tip100:DNA	1410.66	-0.370709	0.0835062	0.593077
hAT_1_Mam:hAT_Tag1:DNA	3678.61	-0.23593	0.138367	0.681598
hAT_4b_Ther:hAT_Tip100:DNA	318.561	-0.383817	0.0226197	0.368015
hAT_5_Mam:hAT_Tag1:DNA	2555.83	-0.157691	0.21883	0.769273
hAT_N1_Mam:hAT_Tip100:DNA	447.082	-0.133914	0.504075	0.916282
hAT_N1a_Mam:hAT_Tip100:DNA	565.668	-0.222897	0.217361	0.767356

## Sheet: GSE108557
Differentially expressed TEs in peri-implantation endometrial epithelium at 16, 19-days compared with that of 6-days
	6_16				6_19				16_19
TE_id	baseMean	log2FoldChange	pvalue	padj	baseMean	log2FoldChange	pvalue	padj	baseMean	log2FoldChange	pvalue	padj
AmmLer_1.137:SINE2:SINE	820.548	-0.297934	0.0632538	0.225143	721.369	-0.0306831	0.897528	0.94781	803.003	0.249638	0.30701	0.554161
AmnHarb1:PIF_Harbinger:DNA	0.811809	-1.8677	0.423131	NA	0.685524	-1.59085	0.564132	NA	1.15185	0.273217	0.882255	NA
AmnL2_1:L2:LINE	209.277	0.0364229	0.860834	0.948217	246.358	-0.482704	0.114985	0.27487	243.983	-0.535383	0.0806011	0.30517
AmnSINE1:5S_Deu_L2:SINE	234.58	-0.155372	0.419702	0.70694	203.942	0.161116	0.555177	0.720432	215.981	0.298047	0.257052	0.509913
AmnSINE2:SINE2_Deu:SINE	43.5587	0.00329383	0.992672	0.997935	59.5203	-0.853841	0.0519743	0.165759	59.5197	-0.877813	0.0322873	0.205697
ARLTR2:ERV1:LTR	456.184	-0.409696	0.0091564	0.0526829	453.808	-0.475194	0.0345084	0.12657	516.437	-0.0820483	0.735102	0.861498
Arthur1:hAT_Tip100:DNA	96.6739	-0.231942	0.33962	0.634277	97.0268	-0.321654	0.286745	0.485227	104.491	-0.106669	0.710705	0.847
Arthur1A:hAT_Tip100:DNA	61.7005	-0.206134	0.468846	0.746465	67.9502	-0.52833	0.140293	0.311108	72.2579	-0.342116	0.343316	0.583039
Arthur1B:hAT_Tip100:DNA	101.973	-0.0802959	0.759155	0.904376	121.236	-0.607399	0.0704461	0.201104	124.234	-0.544465	0.0897562	0.320713
Arthur1C:hAT_Tip100:DNA	16.1671	0.307775	0.564711	0.81114	17.7422	-0.0798415	0.87919	0.937737	16.1392	-0.401746	0.472811	0.68697
Arthur2:hAT_Tip100:DNA	25.6636	-0.227318	0.627011	0.846127	19.6138	0.484859	0.340444	0.538547	21.5507	0.697354	0.20311	0.458538
BLACKJACK:hAT_Blackjack:DNA	93.178	-0.288248	0.275353	0.568014	139.03	-1.27271	0.000406083	0.00440665	148.324	-1.00213	0.00247842	0.0579976
BosInd_1.230:ERV1:LTR	691.24	-0.841973	0.0016827	0.0133732	611.101	-0.632727	0.0403692	0.140294	801.057	0.19273	0.609053	0.783166
BOV_A2:Core_RTE:SINE	24354.3	-0.422247	0.00121041	0.010233	23125.1	-0.369422	0.0767527	0.212416	26556.8	0.0354963	0.865875	0.933218
Bov_tA1:SINE_RTE:SINE	21322.7	-0.347453	0.0137937	0.0733422	19575.9	-0.203582	0.344194	0.542614	22048.9	0.126348	0.555013	0.745849
Bov_tA2:SINE_RTE:SINE	39838.9	-0.329201	0.0146965	0.0771196	35659.3	-0.11497	0.580354	0.739805	40035.2	0.196786	0.353524	0.592635
Bov_tA3:SINE_RTE:SINE	9886.13	-0.421635	0.00245068	0.018123	9709.11	-0.453105	0.0383689	0.13548	11101.3	-0.0494253	0.81933	0.909843
BovB:RTE_BovB:LINE	17724.6	-0.386015	0.00707128	0.0428302	16120.7	-0.218789	0.322466	0.522146	18399.2	0.149643	0.492937	0.700161
BTLTR1:ERVK:LTR	1248.13	-0.776844	4.94e-05	0.000638402	1172.62	-0.70525	0.00215669	0.0171059	1490.38	0.0544352	0.831752	0.916584
BTSAT4:centr:Satellite	39.6224	0.0691512	0.844554	0.94169	34.3401	0.414005	0.360916	0.557676	33.4127	0.332637	0.461148	0.6771
BTSAT6:centr:Satellite	15.8983	-0.123225	0.809927	0.927183	14.0764	0.128508	0.842739	0.917077	14.736	0.236696	0.712359	0.848041
CapAeg_1.103:SINE_RTE:SINE	18447.5	-0.311419	0.0200912	0.0981387	16887.7	-0.158154	0.446409	0.633736	18807.8	0.13579	0.522525	0.722139
CapAeg_1.128:RTE_BovB:LINE	754.711	-0.208917	0.186163	0.4547	615.399	0.298388	0.399533	0.59257	667.645	0.489526	0.162406	0.413667
CapAeg_1.154:SINE2:SINE	3388.39	-0.442061	0.000964152	0.00843657	3274.04	-0.433772	0.041108	0.141984	3773.41	-0.00832911	0.966781	0.98392
CapAeg_1.168:L1:LINE	1688.95	-0.723722	1.82e-05	0.000264326	1735.92	-0.857511	5.76e-06	0.000115329	2138.39	-0.150763	0.545116	0.738784
CapAeg_1.174:L1:LINE	950.078	-0.432105	0.00547765	0.0349717	871.964	-0.292564	0.273542	0.471704	1008.8	0.12242	0.659454	0.81676
CapAeg_1.201:ERVL_MaLR:LTR	597.279	-0.182272	0.231803	0.514727	524.52	0.0983824	0.665959	0.800621	560.929	0.263705	0.24656	0.500855
CapAeg_1.214:RTE_BovB:LINE	25296.8	-0.276082	0.0358418	0.149961	22445.4	-0.0334334	0.879886	0.938009	24777	0.224979	0.313738	0.559281
CapAeg_1.232:ERV1:LTR	1031.58	-0.805549	5.11e-06	8.42e-05	1249.92	-1.28271	0.00070655	0.00692207	1523.35	-0.495503	0.193224	0.446327
CapAeg_1.233:ERVK:LTR	2502.67	-0.964346	1.25e-08	3.36e-07	3257.96	-1.56805	3.51e-10	1.58e-08	4044.34	-0.620421	0.0292581	0.197062
CapAeg_1.235:ERVL:LTR	146.668	-0.341346	0.0943222	0.297299	131.719	-0.139525	0.646577	0.787344	148.549	0.184582	0.553204	0.744638
CapAeg_1.271:ERV1:LTR	775.467	-0.333424	0.0217334	0.10398	767.793	-0.38857	0.0942751	0.242074	854.657	-0.0712723	0.756116	0.873277
CapAeg_1.274:ERV1:LTR	646.044	-0.271525	0.12753	0.362705	681.873	-0.490963	0.141465	0.3126	741.595	-0.235059	0.465942	0.681503
CapAeg_1.285:ERV1:LTR	797.825	-0.552817	0.00185078	0.0144035	829.804	-0.721616	0.0314342	0.118641	976.073	-0.183001	0.599281	0.776762
CapAeg_1.288:ERV1:LTR	357.569	-0.219564	0.19578	0.46782	333.138	-0.108989	0.676098	0.807592	359.364	0.0927259	0.729739	0.858387
CapAeg_1.98:RTE_BovB:LINE	11863.3	-0.2725	0.0457333	0.179089	10713	-0.0796736	0.734441	0.847397	11794.1	0.175212	0.45234	0.670184
CapAeg_5.110:ERV1:LTR	364.818	-0.829281	0.000384053	0.00379454	501.932	-1.5553	2.38e-05	0.000392736	600.607	-0.740302	0.0618649	0.27548
Chap1_Mam:hAT_Charlie:DNA	38.6644	-0.483397	0.211739	0.489587	37.8648	-0.513337	0.206819	0.397969	44.1396	-0.0476914	0.902833	0.952879
Chap1a_Mam:hAT_Charlie:DNA	62.6038	-0.188651	0.561436	0.808866	66.9336	-0.436982	0.176093	0.359637	70.7861	-0.265017	0.482254	0.693514
Charlie1:hAT_Charlie:DNA	481.004	-0.401842	0.0116942	0.0642399	687.522	-1.27557	1.82e-05	0.000312871	753.428	-0.89118	0.00428683	0.0779862
Charlie10:hAT_Charlie:DNA	34.2764	-0.261696	0.512728	0.776593	34.8663	-0.382621	0.370357	0.566556	37.826	-0.137076	0.720756	0.853368
Charlie10a:hAT_Charlie:DNA	50.3132	-0.223977	0.504756	0.770808	49.4513	-0.258683	0.507829	0.685352	53.2269	-0.0516191	0.887688	0.945278
Charlie10b:hAT_Charlie:DNA	32.6381	-0.983994	0.0236512	0.110638	32.0247	-1.01041	0.0218788	0.092655	42.4126	-0.0456272	0.912845	0.958128
Charlie11:hAT_Charlie:DNA	44.2972	0.270016	0.470706	0.748328	34.3327	1.10894	0.0083855	0.0474946	30.3095	0.822108	0.0710023	0.288967
Charlie13a:hAT_Charlie:DNA	51.0943	-0.231245	0.474229	0.750322	51.2902	-0.322912	0.372419	0.568283	55.2831	-0.108574	0.754036	0.872464
Charlie13b:hAT_Charlie:DNA	25.418	-0.109942	0.794538	0.920182	21.8638	0.2484	0.637147	0.780365	22.8184	0.33935	0.527054	0.725224
Charlie14a:hAT_Charlie:DNA	39.9667	0.308161	0.413036	0.701313	33.1878	0.861074	0.0603414	0.182276	29.0612	0.536782	0.250724	0.504698
Charlie15a:hAT_Charlie:DNA	256.98	-0.0815211	0.633276	0.848932	230.369	0.145741	0.537971	0.708574	237.436	0.210698	0.391641	0.623009
Charlie15b:hAT_Charlie:DNA	113.332	-0.00705558	0.975641	0.991943	128.906	-0.433017	0.12606	0.290148	129.278	-0.44469	0.130493	0.37661
Charlie16:hAT_Charlie:DNA	104.02	-0.226829	0.347795	0.641948	113.448	-0.530212	0.0588757	0.179279	121.457	-0.318821	0.27401	0.524473
Charlie16a:hAT_Charlie:DNA	157.741	0.288337	0.149636	0.399045	154.208	0.263894	0.316748	0.515813	138.965	-0.0419512	0.882653	0.942434
Charlie17:hAT_Charlie:DNA	50.7387	0.794684	0.0128673	0.069532	50.2804	0.710217	0.0406225	0.140954	37.056	-0.101209	0.79279	0.894314
Charlie17a:hAT_Charlie:DNA	152.113	-0.0180897	0.929913	0.971942	136.046	0.223434	0.441393	0.628921	136.875	0.223929	0.436929	0.657208
Charlie17b:hAT_Charlie:DNA	32.4934	-0.318651	0.443086	0.725349	36.4905	-0.684569	0.154323	0.331352	40.0841	-0.378962	0.37946	0.613989
Charlie18a:hAT_Charlie:DNA	197.468	-0.372523	0.0411842	0.165843	206.91	-0.566021	0.030675	0.116784	231.716	-0.210449	0.431052	0.652287
Charlie19a:hAT_Charlie:DNA	97.6712	-0.161662	0.548208	0.799899	86.5455	0.0982184	0.760914	0.865403	91.7647	0.240849	0.478175	0.690857
Charlie1a:hAT_Charlie:DNA	809.803	-0.146452	0.302192	0.596221	818.41	-0.25957	0.214156	0.406663	858.656	-0.129651	0.549721	0.741722
Charlie1b:hAT_Charlie:DNA	426.684	-0.267422	0.0813953	0.268841	637.011	-1.25777	0.000599589	0.00601956	676.496	-1.00816	0.00567609	0.0903247
Charlie20a:hAT_Charlie:DNA	35.8754	-0.062116	0.864269	0.949426	37.3079	-0.260081	0.49607	0.675743	38.1185	-0.213611	0.579989	0.762354
Charlie21a:hAT_Charlie:DNA	29.7587	-0.158577	0.750006	0.899547	28.9797	-0.169029	0.717523	0.836787	30.5513	-0.0226982	0.964496	0.983316
Charlie22a:hAT_Charlie:DNA	111.344	-0.552861	0.0420482	0.168329	119.591	-0.792691	0.0328961	0.122263	139.97	-0.258469	0.447356	0.66555
Charlie23a:hAT_Charlie:DNA	72.5151	-0.456733	0.101847	0.313506	71.1946	-0.483719	0.105753	0.260249	82.1499	-0.0439022	0.891178	0.94696
Charlie24:hAT_Charlie:DNA	123.431	-0.464874	0.0965423	0.301922	103.036	-0.0642646	0.874149	0.935216	121.855	0.380361	0.249054	0.503034
Charlie25:hAT_Charlie:DNA	39.1329	-0.248308	0.484306	0.75785	49.1274	-0.876653	0.0311444	0.117887	52.4157	-0.64388	0.0955194	0.327777
Charlie26a:hAT_Charlie:DNA	22.5385	-0.397933	0.385181	0.675526	20.4893	-0.22867	0.648538	0.788943	23.4679	0.154595	0.74212	0.865764
Charlie29a:hAT_Charlie:DNA	74.8476	-0.510863	0.12843	0.364532	72.0142	-0.490361	0.130418	0.297295	84.7505	0.00216989	0.995788	0.997624
Charlie29b:hAT_Charlie:DNA	49.9105	0.0412392	0.892688	0.959336	44.92	0.265907	0.531579	0.70402	44.2173	0.207175	0.632457	0.79847
Charlie2a:hAT_Charlie:DNA	134.992	-0.323405	0.196721	0.469355	124.111	-0.18496	0.502365	0.681053	138.755	0.122383	0.689948	0.834724
Charlie2b:hAT_Charlie:DNA	247.635	-0.192595	0.345045	0.639126	225.858	-0.025904	0.935045	0.966606	241.927	0.151104	0.640414	0.80378
Charlie30a:hAT_Charlie:DNA	55.6272	-0.233372	0.478112	0.753286	44.6405	0.320499	0.44422	0.631396	48.859	0.536911	0.212907	0.467786
Charlie30b:hAT_Charlie:DNA	27.2976	0.0727863	0.866917	0.950269	27.3626	-0.0263154	0.951747	0.974747	26.711	-0.113673	0.809148	0.903984
Charlie31a:hAT_Charlie:DNA	17.1869	-0.0174702	0.97294	0.991226	12.5823	0.939622	0.123859	0.286906	12.6549	0.943406	0.122143	0.365648
Charlie32a:hAT_Charlie:DNA	10.7684	-0.131329	0.833299	0.937817	6.44258	1.75021	0.0576521	0.17726	6.8911	1.86466	0.0382617	0.220902
Charlie4:hAT_Charlie:DNA	58.6636	0.385343	0.207358	0.483489	58.6107	0.294526	0.443934	0.631169	50.9998	-0.112118	0.791275	0.893361
Charlie4a:hAT_Charlie:DNA	192.818	-0.124202	0.563963	0.810538	177.753	0.0157065	0.962154	0.97981	185.819	0.123484	0.704372	0.843285
Charlie4z:hAT_Charlie:DNA	659.473	-0.0660432	0.684054	0.873044	689.583	-0.270845	0.325521	0.524633	704.539	-0.222493	0.440832	0.660076
Charlie5:hAT_Charlie:DNA	320.875	-0.519753	0.00682118	0.0416071	374.554	-0.948326	0.000110924	0.00150788	430.231	-0.446228	0.0614887	0.274886
Charlie6:hAT_Charlie:DNA	14.6889	0.497332	0.389788	0.679734	12.567	0.949406	0.161208	0.340545	10.203	0.440544	0.553744	0.745009
Charlie7:hAT_Charlie:DNA	179.841	-0.0753094	0.721826	0.88833	161.307	0.152933	0.650004	0.790162	165.678	0.210622	0.508084	0.711607
Charlie7a:hAT_Charlie:DNA	62.1656	0.0250805	0.934461	0.973721	59.1657	0.0802494	0.812166	0.897206	58.6367	0.0381844	0.916784	0.960805
Charlie8:hAT_Charlie:DNA	1331.09	-0.384843	0.00732983	0.0442562	1573.51	-0.858696	9.34e-05	0.00130581	1746.85	-0.489822	0.0198539	0.167798
Charlie9:hAT_Charlie:DNA	78.8526	-0.498326	0.083467	0.273122	71.8394	-0.338767	0.373157	0.569055	84.7665	0.142657	0.673507	0.824595
Cheshire:hAT_Charlie:DNA	116.323	0.0912267	0.688029	0.874019	116.066	0.00961367	0.973278	0.985834	112.498	-0.0993416	0.741386	0.865252
Chompy_6_Croc:PIF_Harbinger:DNA	NA	NA	NA	NA	0.829175	-1.94273	0.387685	NA	0.841487	-1.9541	0.387171	NA
CHR_1:SINE2:SINE	927.654	-0.244455	0.121353	0.351576	958.219	-0.408951	0.10083	0.253145	1034.64	-0.181379	0.484887	0.695314
CHR_2:SINE2:SINE	2727.32	-0.1619	0.19	0.460003	2488.93	0.00815917	0.972143	0.985074	2637.37	0.152062	0.532455	0.729422
CHR_2A:SINE2:SINE	5493.32	-0.453653	0.0012831	0.0107006	5606.83	-0.579773	0.00671656	0.0403541	6440.38	-0.143841	0.529079	0.726827
CHR_2B:SINE2:SINE	9363.19	-0.365083	0.00809032	0.0478918	8811.74	-0.288014	0.217593	0.410036	9955.37	0.0591705	0.801528	0.899785
CHRL:SINE2:SINE	6872.56	-0.229029	0.102681	0.314895	6430.42	-0.132606	0.521383	0.696308	6958.5	0.0793882	0.720099	0.853117
CR1_1_Amn:CR1:LINE	25.8513	0.262967	0.561968	0.80902	22.735	0.596332	0.295418	0.493628	20.3666	0.314605	0.590476	0.770125
CR1_11_Crp:CR1:LINE	1.54198	-1.06045	0.630282	NA	0.484854	2.39069	0.549465	NA	1.00591	3.43062	0.243751	NA
CR1_12_AMi:CR1:LINE	3.27231	-0.516381	0.696755	0.877652	1.80724	1.42973	0.442397	0.629721	2.33188	1.91396	0.210031	NA
CR1_13_AMi:CR1:LINE	0.655735	2.84038	0.292373	NA	0.633948	2.7811	0.301411	NA	NA	NA	NA	NA
CR1_16_AMi:CR1:LINE	8.5011	0.066102	0.929664	0.971893	6.23317	1.07149	0.212088	0.404649	6.01533	0.984683	0.249705	0.503767
CR1_3_Croc:CR1:LINE	46.0392	-0.0473594	0.899963	0.961295	35.3623	0.707851	0.139616	0.31033	36.0521	0.739871	0.109205	0.347415
CR1_Amni_1:CR1:LINE	145.406	0.00201992	0.993352	0.998087	168.065	-0.470082	0.116428	0.277016	168.191	-0.487753	0.0892822	0.319438
CR1_L3A_Croc:CR1:LINE	0.992117	-2.22682	0.372043	NA	0.784611	-1.88378	0.563881	NA	1.4406	0.320522	0.891335	NA
CR1_L3B_Croc:CR1:LINE	3.07167	-0.719029	0.546603	0.799471	2.44249	-0.210458	0.871246	0.933681	3.14109	0.489197	0.679424	NA
CR1_Mam:CR1:LINE	164.845	-0.219261	0.329302	0.624547	140.958	0.132362	0.683721	0.813503	153.174	0.336638	0.256889	0.5098
D_CH:SINE:SINE	34.4983	-0.333129	0.377024	0.669808	24.8153	0.558613	0.197633	0.387487	28.6449	0.875384	0.0491797	0.249557
DIRS_1a_Amnio:DIRS:LTR	876.1	0.0680994	0.669981	0.866532	1108.12	-0.628948	0.0562053	0.174803	1089.61	-0.716062	0.0283707	0.194398
DIRS_1b_Amnio:DIRS:LTR	685.166	0.0480905	0.731112	0.89161	720.031	-0.179275	0.499708	0.678702	709.486	-0.244417	0.376623	0.611285
DIRS_1c_Amnio:DIRS:LTR	762.992	-0.0779774	0.573491	0.814465	819.004	-0.350194	0.150346	0.326153	839.392	-0.28995	0.247126	0.501273
DNA1_Mam:TcMar_Tc1:DNA	8.55292	-1.01068	0.172555	0.434107	8.03054	-0.947819	0.271157	0.46891	10.8266	0.0412932	0.956792	0.98018
ERV3_16A3_I:ERVL:LTR	577.525	-0.856775	2.01e-07	4.43e-06	434.139	-0.237126	0.503613	0.68193	595.234	0.600588	0.0950071	0.327096
ERV3_16A3_LTR:ERVL:LTR	65.4392	-0.371286	0.221924	0.501287	49.7406	0.325881	0.474781	0.6587	57.6977	0.679959	0.12177	0.365648
ERV54_EC_LTR:ERV1:LTR	134.863	-0.390022	0.061327	0.220619	138.929	-0.539889	0.0440293	0.148599	156.551	-0.166777	0.540709	0.735844
ERVL_B4_int:ERVL:LTR	161.631	-0.124399	0.566087	0.811744	131.112	0.418404	0.183428	0.36935	137.745	0.524262	0.0779183	0.300877
ERVL_E_int:ERVL:LTR	569.318	-0.134399	0.39569	0.68614	494.413	0.186955	0.47977	0.662485	519.777	0.303212	0.267007	0.517701
ERVL_int:ERVL:LTR	23.7945	-0.350424	0.443447	0.725559	16.0919	0.752123	0.156172	0.333965	18.8952	1.08762	0.0453635	0.239761
ERVL40_int:ERVL:LTR	74.0066	-0.0467996	0.859142	0.947722	64.1454	0.289854	0.400927	0.593899	65.3367	0.318936	0.373065	0.608363
Eulor10:DNA:DNA	1.67389	2.02403	0.248281	NA	1.30923	3.82059	0.080507	NA	NA	NA	NA	NA
Eulor2A:DNA:DNA	27.3745	0.193903	0.656129	0.860065	42.278	-0.981294	0.0286191	0.111244	40.5508	-1.19512	0.00560254	0.0895288
Eulor2B:DNA:DNA	3.39756	-2.55454	0.0449023	0.176759	1.16384	-0.491515	0.770737	NA	3.48665	2.05171	0.0826796	NA
Eulor2C:DNA:DNA	0.621711	0.153052	0.962617	NA	0.323236	1.80536	0.65473	NA	0.280873	1.62205	0.689047	NA
Eulor5A:Crypton_A:DNA	8.12816	-0.0557723	0.937888	0.97488	7.06068	0.264392	0.818526	0.901526	7.1978	0.303828	0.787271	0.891333
Eulor6A:Crypton:DNA	0.639736	-1.4255	0.610903	NA	NA	NA	NA	NA	0.45719	2.30532	0.529116	NA
Eulor6B:Crypton:DNA	1.17262	-2.50376	0.23224	NA	NA	NA	NA	NA	1.31668	1.51992	0.402539	NA
Eulor6D:Crypton:DNA	6.10818	0.559434	0.50613	0.772094	5.96872	0.544313	0.63346	0.77799	4.83937	-0.0355004	0.976094	NA
Eulor6E:Crypton:DNA	0.516343	2.48843	0.533007	NA	0.504178	2.44205	0.540615	NA	NA	NA	NA	NA
Eulor8:TcMar:DNA	1.65262	-0.656156	0.730668	NA	1.44868	-0.442591	0.820222	NA	1.82741	0.204973	0.889141	NA
Eulor9A:DNA:DNA	0.833437	1.86778	0.466384	NA	0.951474	0.942745	0.663814	NA	NA	NA	NA	NA
Eulor9C:DNA:DNA	2.26674	-1.78591	0.35101	0.645724	1.19393	-0.45945	0.848248	NA	2.38217	1.30452	0.444886	NA
EuthAT_2:hAT_Ac:DNA	52.3881	-0.394605	0.205124	0.480229	54.534	-0.571214	0.126412	0.290755	61.5143	-0.193939	0.587479	0.768075
EuthAT_N1:hAT_Tip100:DNA	2.42254	-0.512367	0.729457	0.89065	2.30501	-0.491955	0.69545	0.821266	2.73836	-0.0022147	0.998726	NA
EuthAT_N1a:hAT_Tip100:DNA	1.18878	-0.435415	0.817154	NA	0.815264	0.574655	0.802054	NA	0.98322	0.982878	0.617923	NA
Eutr10:ERVL:LTR	97.1681	-0.294285	0.21213	0.490005	79.2848	0.193697	0.532557	0.704767	88.8465	0.472234	0.129416	0.375226
Eutr11:DNA:DNA	73.4803	0.0958162	0.771382	0.910011	84.9433	-0.378605	0.272112	0.470228	82.486	-0.493469	0.2162	0.470873
Eutr15:hAT_Tip100:DNA	5.83837	0.880716	0.347147	0.641179	6.52169	0.382807	0.62118	0.770011	4.79656	-0.513332	0.615689	NA
Eutr16:hAT_Tip100:DNA	10.0306	0.26773	0.686141	0.873669	9.88722	0.195839	0.776847	0.874819	9.01751	-0.0853261	0.909871	0.9564
Eutr18:LTR:LTR	18.9118	-0.307901	0.569841	0.813224	16.0465	0.0660615	0.904035	0.951213	17.953	0.354963	0.561812	0.750975
Eutr2:MULE_MuDR:DNA	3.69487	-1.42141	0.235031	0.518666	3.9163	-1.6043	0.203411	0.394391	5.5459	-0.207434	0.82022	NA
Eutr2B:DNA:DNA	1.71048	-4.21998	0.0382962	NA	0.674295	-2.92734	0.364456	NA	2.327	1.26935	0.401318	NA
Eutr2B:MULE_MuDR:DNA	6.17429	-0.105055	0.900664	0.961295	7.13665	-0.56413	0.485332	0.667145	7.40214	-0.478598	0.566378	0.754426
Eutr5:LTR:LTR	9.05969	-0.173804	0.807901	0.926122	7.84879	0.143928	0.858007	0.926047	8.42025	0.304768	0.681788	0.830384
EUTREP14:EUTREP14:Unknown	1.19651	1.2305	0.556617	NA	1.3026	0.688504	0.734398	NA	0.847964	-0.520549	0.869882	NA
EUTREP15:ERV1:LTR	5.32718	0.362111	0.676989	0.870158	4.36624	0.97367	0.344926	0.543198	3.71421	0.595939	0.58492	NA
EUTREP16:LTR:LTR	11.3286	-0.103141	0.877697	0.954507	10.1895	0.121717	0.86878	0.932137	10.5666	0.207707	0.75775	0.874251
EUTREP2:hAT:DNA	29.2959	0.0110932	0.978512	0.99262	35.7813	-0.584348	0.255432	0.452026	35.6021	-0.614108	0.255443	0.50869
EUTREP4:PiggyBac:DNA	9.65145	-0.202274	0.757434	0.903546	12.1985	-0.847231	0.240462	0.435525	12.8708	-0.66245	0.349413	0.588723
EUTREP6:EUTREP6:Unknown	0.331792	1.85504	0.645913	NA	0.323236	1.80536	0.65473	NA	NA	NA	NA	NA
EUTREP7:ERV1:LTR	4.87142	-0.989809	0.31567	0.611272	4.54592	-0.91051	0.368182	0.564622	6.10612	0.0694829	0.934917	0.969192
EUTREP8:LTR:LTR	10.4321	-0.974087	0.198692	0.472182	5.55677	0.653878	0.457457	0.642832	8.82226	1.60741	0.0564972	0.266147
EutTc1_N1:TcMar_Tc1:DNA	9.12376	-2.77992	0.00180639	0.0141346	7.97171	-2.61198	0.0030716	0.0225118	14.5801	0.147528	0.819355	0.909843
EutTc1_N2:TcMar_Tc1:DNA	11.7895	-0.599112	0.358626	0.652384	17.2062	-1.48483	0.0103055	0.055021	19.5698	-0.906389	0.0806696	0.305188
FordPrefect:hAT_Tip100:DNA	30.3371	-0.237381	0.627625	0.846292	32.95	-0.526025	0.179003	0.363532	35.3926	-0.305416	0.564999	0.75333
FordPrefect_a:hAT_Tip100:DNA	6.5025	-1.15757	0.188498	0.457974	4.21862	-0.211004	0.867004	0.931052	6.58094	0.914994	0.356384	0.594373
GirTip_1.94:SINE2:SINE	9650.34	-0.273317	0.0555312	0.205904	9775.18	-0.386606	0.0848366	0.226937	10663.3	-0.13063	0.583052	0.764653
HAL1:L1:LINE	1876.56	-0.240778	0.0897174	0.287089	1600.91	0.120423	0.669557	0.803017	1751.93	0.342814	0.226595	0.481321
HAL1b:L1:LINE	172.723	-0.313852	0.111585	0.331832	168.349	-0.328542	0.203744	0.394762	186.536	-0.0308681	0.903251	0.952936
HAL1M8:L1:LINE	178.645	-0.246465	0.229005	0.511147	143.232	0.303056	0.37287	0.568668	158.02	0.533372	0.107744	0.345511
HAL1ME:L1:LINE	363.713	-0.302592	0.0968081	0.302589	352.293	-0.30065	0.196107	0.385716	389.128	-0.015333	0.950128	0.976568
hAT_1_Mam:hAT_Tag1:DNA	99.1427	-0.328934	0.175098	0.438139	97.2855	-0.363123	0.21823	0.410464	108.263	-0.0487662	0.865924	0.933218
hAT_4b_Ther:hAT_Tip100:DNA	3.66983	0.211179	0.873611	0.953177	3.24564	0.488218	0.726603	0.841431	3.01487	0.260401	0.835684	NA
hAT_5_Mam:hAT_Tag1:DNA	186.633	0.312297	0.149595	0.398998	312.449	-1.0801	0.00958487	0.0522719	293.64	-1.4111	0.00125773	0.0375173
hAT_N1_Mam:hAT_Tip100:DNA	10.6978	0.413987	0.507446	0.773133	7.92572	1.5724	0.0605418	0.182687	6.41894	1.13769	0.207218	0.46246
hAT_N1a_Mam:hAT_Tip100:DNA	5.85929	-0.59863	0.475919	0.751582	5.7779	-0.643624	0.427586	0.617669	6.94651	-0.0637094	0.932923	0.968672
Helitron1Na_Mam:Helitron:RC	3.98073	-0.766227	0.468265	0.745952	4.44475	-1.08515	0.27503	0.473493	5.47675	-0.336019	0.692972	NA
Helitron1Nb_Mam:Helitron:RC	3.09038	0.795705	0.530138	0.788726	2.89466	0.935463	0.423497	0.61421	2.08037	0.129956	0.930928	NA
Helitron2Na_Mam:Helitron:RC	7.74662	-1.27206	0.1641	0.42107	5.97881	-0.805834	0.452357	0.63777	9.13692	0.457059	0.530463	0.728004
Helitron3Na_Mam:Helitron:RC	55.6108	-0.085909	0.777925	0.912764	56.7606	-0.223489	0.523965	0.698034	58.2774	-0.155051	0.669472	0.822274
HERV16_int:ERVL:LTR	307.542	-0.442316	0.0198199	0.0970611	236.175	0.199959	0.416243	0.607926	281.366	0.626216	0.0158974	0.150872
HERVL40_int:ERVL:LTR	6.47336	-0.510637	0.530919	0.789168	6.79552	-0.693691	0.415533	0.607401	7.88851	-0.205158	0.788561	0.892101
HERVL74_int:ERVL:LTR	83.7825	0.2248	0.359128	0.652944	70.3545	0.717149	0.103986	0.257839	63.9973	0.474518	0.292987	0.541948
Kanga1:TcMar_Tc2:DNA	65.5766	-0.320047	0.251678	0.539203	43.4627	0.898913	0.15399	0.331003	50.3142	1.19861	0.0522831	0.256834
Kanga11a:TcMar_Tc2:DNA	74.818	0.58079	0.0392963	0.16064	72.8172	0.568783	0.0717116	0.203523	58.3959	-0.0290761	0.93337	0.968715
Kanga1a:TcMar_Tc2:DNA	27.6002	-0.458651	0.295356	0.589599	22.913	-0.04379	0.943857	0.970985	27.0468	0.394599	0.484781	0.695308
Kanga1b:TcMar_Tc2:DNA	22.5864	0.159801	0.726124	0.889648	20.1462	0.425833	0.425476	0.615874	18.8885	0.249634	0.640984	0.804088
Kanga1c:TcMar_Tc2:DNA	27.3494	-0.207627	0.617532	0.840016	23.2075	0.164777	0.790754	0.884254	25.1033	0.358744	0.547981	0.740611
Kanga1d:TcMar_Tc2:DNA	31.5616	1.15512	0.00380789	0.0260477	32.1491	0.943719	0.0207229	0.0891776	20.4247	-0.228391	0.647728	0.808292
Kanga2_a:TcMar_Tc2:DNA	172.289	-0.100975	0.627452	0.846248	177.646	-0.26946	0.303026	0.501827	183.586	-0.185465	0.486261	0.69592
L1_Art:L1:LINE	6966.4	-0.234877	0.0662257	0.232032	7157.16	-0.385522	0.0736623	0.206991	7709.14	-0.16854	0.448315	0.666493
L1_BT:L1:LINE	6549.02	-0.320933	0.0201346	0.0982675	6612.66	-0.425349	0.0509157	0.163452	7318.88	-0.121816	0.597351	0.775582
L1M:L1:LINE	29.6102	-0.49555	0.233055	0.516127	25.2654	-0.171311	0.690617	0.817881	30.1744	0.30694	0.494205	0.701037
L1M3:L1:LINE	2762.51	-0.869082	1.25e-05	0.000186976	3287.75	-1.30407	6.57e-05	0.000963276	4073.24	-0.453339	0.211034	0.465919
L1M3c:L1:LINE	185.988	-0.166523	0.383522	0.674261	169.475	0.00538816	0.984032	0.991247	179.93	0.155136	0.582552	0.764391
L1M3d:L1:LINE	38.4265	-0.304332	0.377926	0.670097	31.784	0.139789	0.727675	0.841997	35.7094	0.428362	0.279863	0.529546
L1M3de:L1:LINE	175.615	-0.325096	0.0848206	0.275979	211.707	-0.848622	0.000348453	0.00385493	231.012	-0.539927	0.0254056	0.185905
L1M4:L1:LINE	1904.88	-0.247659	0.068351	0.237165	1744.21	-0.0925477	0.680505	0.810922	1902.43	0.137907	0.555856	0.746186
L1M4a1:L1:LINE	183.068	-0.125568	0.581168	0.819357	154.459	0.291871	0.283956	0.482425	161.822	0.399373	0.174171	0.424098
L1M4a2:L1:LINE	308.502	-0.203532	0.239988	0.525103	290.989	-0.129539	0.663914	0.799013	312.173	0.056308	0.848703	0.923887
L1M4b:L1:LINE	276.998	-0.0286381	0.876455	0.9541	261.724	0.0466474	0.847644	0.920005	264.339	0.0574724	0.828446	0.914863
L1M4c:L1:LINE	829.447	-0.217923	0.145991	0.39371	809.508	-0.236732	0.322822	0.522314	870.696	-0.0360509	0.8799	0.941212
L1M5:L1:LINE	2916.57	-0.324375	0.0158156	0.0818217	3070.78	-0.531753	0.00712216	0.0421466	3388.16	-0.224105	0.293953	0.542907
L1M6:L1:LINE	122.946	-0.382656	0.108874	0.326678	121.561	-0.427578	0.122987	0.285778	137.182	-0.0628187	0.840263	0.920073
L1M6B:L1:LINE	252.012	0.570313	0.0140679	0.0745244	224.473	0.896767	0.000879303	0.00829955	176.531	0.30973	0.33151	0.573554
L1M7:L1:LINE	142.595	-0.440557	0.0531157	0.199002	159.876	-0.788133	0.0053984	0.0347129	180.959	-0.364084	0.198165	0.452112
L1M8:L1:LINE	97.1804	-0.323398	0.186469	0.455048	94.1627	-0.318184	0.37093	0.566936	104.673	-0.0140988	0.967015	0.983968
L1MA10:L1:LINE	690.31	-0.157057	0.282693	0.575401	652.695	-0.0887542	0.678291	0.80919	689.149	0.0518281	0.810533	0.904403
L1MB1:L1:LINE	4733.87	-0.218308	0.116264	0.342006	4314.53	-0.0482506	0.817787	0.900914	4660.48	0.152979	0.486931	0.69605
L1MB2:L1:LINE	885.322	-0.19938	0.176226	0.439973	764.026	0.13186	0.586542	0.744744	822.748	0.314712	0.18755	0.441124
L1MB3:L1:LINE	1849.72	-0.187034	0.202067	0.476501	1649.56	0.0475559	0.840989	0.915815	1765.54	0.21751	0.354129	0.592762
L1MB4:L1:LINE	1109.72	-0.0317194	0.829268	0.936696	998.175	0.190121	0.431711	0.620575	1009.88	0.204819	0.405825	0.633033
L1MB5:L1:LINE	1218.71	-0.204517	0.213292	0.491081	1085.44	0.0329937	0.897669	0.947852	1169.08	0.219895	0.400708	0.629619
L1MB7:L1:LINE	2893.28	-0.289185	0.0358879	0.150009	2887.89	-0.365451	0.0831926	0.223875	3169.31	-0.0929787	0.665184	0.819473
L1MB8:L1:LINE	2000.35	-0.0953957	0.493011	0.762474	1848.85	0.0415038	0.845151	0.918634	1912.68	0.11958	0.5827	0.764391
L1MC:L1:LINE	452.974	-0.121306	0.444838	0.727043	429.449	-0.0569519	0.805041	0.893226	447.61	0.0469218	0.828821	0.915078
L1MC1:L1:LINE	1347.79	-0.222167	0.0794205	0.263837	1309.04	-0.228016	0.232473	0.427267	1409.74	-0.0222264	0.912666	0.958128
L1MC2:L1:LINE	412.74	-0.370227	0.0276107	0.123785	396.461	-0.346204	0.126508	0.290826	447.522	0.00642275	0.978307	0.9891
L1MC3:L1:LINE	1424.98	-0.806696	0.000105232	0.00123737	1619.48	-1.15254	1.4e-08	4.96e-07	1996.63	-0.363797	0.212447	0.46718
L1MC4:L1:LINE	2573.09	-0.271585	0.0256344	0.117273	2271.01	-0.0137389	0.957693	0.977709	2504.3	0.240684	0.363624	0.600566
L1MC4a:L1:LINE	729.428	-0.098424	0.469865	0.747396	678.137	0.0214349	0.926758	0.963283	702.075	0.102559	0.676472	0.826401
L1MC5:L1:LINE	1320.82	-0.0628948	0.654566	0.859673	1226.22	0.0618011	0.779596	0.876814	1253.93	0.10802	0.624523	0.793263
L1MC5a:L1:LINE	1724.65	-0.31248	0.012919	0.0697246	1751.55	-0.430914	0.0442369	0.149037	1931.65	-0.134701	0.537863	0.733389
L1MCa:L1:LINE	417.113	-0.108907	0.471524	0.748792	423.109	-0.232932	0.293512	0.492084	438.53	-0.139967	0.548469	0.740635
L1MCb:L1:LINE	119.558	0.128234	0.556001	0.805001	122.413	-0.0332926	0.897106	0.947803	117.352	-0.177639	0.51611	0.717115
L1MCc:L1:LINE	127.647	-0.00115934	0.995858	0.998464	117.844	0.141623	0.636108	0.77978	117.967	0.125405	0.68769	0.833909
L1MD:L1:LINE	381.465	-0.14864	0.362545	0.655096	370.857	-0.155077	0.503575	0.68193	389.765	-0.0235835	0.923176	0.963962
L1MD1:L1:LINE	501.941	-0.198594	0.211895	0.489828	445.976	0.0474037	0.862844	0.928405	479.103	0.228197	0.394211	0.625223
L1MD2:L1:LINE	1412.86	-0.308801	0.0189372	0.0938326	1281.26	-0.130314	0.510344	0.687657	1427.1	0.161373	0.453743	0.671217
L1MD3:L1:LINE	736.799	-0.00811937	0.960918	0.986258	676.772	0.150959	0.521904	0.696674	678.785	0.142348	0.542828	0.737269
L1MDa:L1:LINE	652.837	0.0668332	0.660382	0.861811	549.82	0.519206	0.0456453	0.152393	534.543	0.435085	0.0929876	0.325018
L1MDb:L1:LINE	56.0323	0.123709	0.702218	0.879883	48.4653	0.489231	0.168233	0.349109	46.1085	0.349797	0.375187	0.610245
L1ME1:L1:LINE	2397.68	-0.102761	0.401095	0.690704	2566.4	-0.366779	0.131932	0.299207	2650.55	-0.280651	0.262189	0.514494
L1ME2:L1:LINE	943.163	0.668068	6.18e-07	1.23e-05	927.903	0.614294	0.00287734	0.0213763	719.803	-0.0704203	0.736264	0.862151
L1ME2z:L1:LINE	448.312	-0.363221	0.0184133	0.0919159	399.601	-0.142011	0.530861	0.703452	454.027	0.205118	0.378555	0.613111
L1ME3:L1:LINE	602.447	-0.0134646	0.936859	0.974393	595.408	-0.0686379	0.782039	0.878556	598.335	-0.072114	0.789278	0.89227
L1ME3A:L1:LINE	1034.9	-0.234345	0.16656	0.42498	1160.8	-0.604584	0.0136176	0.0666483	1243.18	-0.385264	0.10265	0.337726
L1ME3B:L1:LINE	633.842	-0.376178	0.0355381	0.149053	860.077	-1.14891	0.000389373	0.00423611	940.757	-0.78826	0.0182041	0.161198
L1ME3C:L1:LINE	198.012	-0.364009	0.085638	0.278061	181.688	-0.221631	0.499884	0.678823	205.801	0.124999	0.707665	0.845165
L1ME3Cz:L1:LINE	1223.09	-0.415909	0.0172484	0.0875207	2337.14	-1.8488	2.43e-13	1.75e-11	2511.42	-1.44807	6.09e-07	0.000226129
L1ME3D:L1:LINE	318.008	-0.688517	0.000242017	0.0025506	280.1	-0.460506	0.353838	0.550704	352.446	0.211565	0.670809	0.823317
L1ME3E:L1:LINE	258.225	-0.188645	0.303077	0.597102	262.403	-0.316042	0.225962	0.419678	279.13	-0.143348	0.577567	0.761341
L1ME3F:L1:LINE	318.408	-0.253265	0.144424	0.390941	304.435	-0.215239	0.35525	0.552098	331.293	0.0217245	0.928059	0.966777
L1ME3G:L1:LINE	1336.01	-0.116427	0.422667	0.709363	1226.87	0.0374815	0.87498	0.935549	1279.15	0.136974	0.573117	0.758291
L1ME4a:L1:LINE	1221.38	-0.176562	0.215913	0.49454	1360.4	-0.533965	0.0113011	0.0587004	1434.13	-0.374186	0.0747672	0.296207
L1ME4b:L1:LINE	3284.42	0.186183	0.162491	0.418811	3793.84	-0.307502	0.280965	0.479474	3590.14	-0.510298	0.0723944	0.292672
L1ME4c:L1:LINE	660.609	-0.19085	0.185853	0.454365	721.343	-0.497302	0.0154302	0.0726603	764.191	-0.323924	0.146734	0.394742
L1ME5:L1:LINE	189.292	-0.577666	0.00549317	0.035019	157.009	-0.181581	0.487543	0.668682	193.212	0.378971	0.172293	0.422076
L1MEa:L1:LINE	11.3585	-1.28539	0.0765511	0.257591	11.363	-1.336	0.0459452	0.153068	15.9708	-0.0695599	0.920839	0.963091
L1MEb:L1:LINE	217.125	-0.74892	0.000191257	0.0020704	200.41	-0.634318	0.0145497	0.0697476	253.687	0.0974227	0.703123	0.842186
L1MEc:L1:LINE	1108.3	-0.0703562	0.602979	0.831124	974.243	0.219594	0.280839	0.479329	999.936	0.273088	0.188687	0.442302
L1MEd:L1:LINE	810.528	-0.135402	0.389499	0.679524	792.919	-0.161296	0.543518	0.712331	830.039	-0.0428808	0.872246	0.936681
L1MEf:L1:LINE	624.553	-0.67139	6.69e-05	0.000833848	551.239	-0.443918	0.0957629	0.244898	689.328	0.209764	0.424434	0.647635
L1MEg:L1:LINE	602.534	-0.317878	0.0310859	0.13542	514.558	0.0310062	0.893256	0.94583	578.339	0.331229	0.152369	0.401731
L1MEg1:L1:LINE	64.4557	-0.102299	0.714942	0.884946	65.8712	-0.245308	0.435964	0.624161	68.1415	-0.160295	0.629267	0.796999
L1MEg2:L1:LINE	33.5089	0.0470584	0.914075	0.966376	35.8594	-0.232156	0.616124	0.765917	35.3634	-0.299262	0.480872	0.692924
L1MEh:L1:LINE	137.886	0.245728	0.374522	0.667481	124.842	0.476547	0.116556	0.277148	113.326	0.211191	0.572975	0.758291
L1MEi:L1:LINE	167.687	-0.116956	0.58922	0.82336	170.588	-0.24771	0.37044	0.566582	177.195	-0.146978	0.622694	0.791814
L1MEj:L1:LINE	80.1828	-0.224113	0.397625	0.687834	85.3775	-0.466151	0.124776	0.28817	91.3908	-0.258705	0.389666	0.621448
L2:L2:LINE	6062.92	-0.397653	0.00759018	0.045462	5212.89	-0.0783752	0.768556	0.87022	6015.11	0.30186	0.271625	0.52201
L2_1_AMi:L2:LINE	21.969	-0.463919	0.33427	0.629468	16.0227	0.328519	0.579838	0.739254	19.4203	0.778195	0.161754	0.412906
L2_1_Crp:L2:LINE	2.62405	-1.12321	0.393787	0.683801	1.44221	0.301548	0.858118	NA	2.37604	1.40819	0.351009	NA
L2_2_Mam:L2:LINE	11.7934	-0.290326	0.639226	0.851609	14.5426	-0.871174	0.111838	0.270151	15.7215	-0.598986	0.294917	0.543629
L2a:L2:LINE	15809.5	-0.276641	0.0371977	0.154398	13789.7	0.0149382	0.944992	0.971564	15248.8	0.274039	0.220959	0.475857
L2b:L2:LINE	10058.5	-0.228025	0.0882072	0.283678	8736.1	0.0811294	0.718729	0.837431	9501.32	0.291637	0.200901	0.455553
L2c:L2:LINE	10510.7	-0.17307	0.165785	0.423625	9751.65	-0.051414	0.81525	0.899282	10362.4	0.104329	0.644071	0.806049
L2d:L2:LINE	1932.6	-0.13735	0.324458	0.620789	1818	-0.0533935	0.810402	0.896081	1907.3	0.0665494	0.761286	0.876519
L2d2:L2:LINE	2844.04	-0.315484	0.0166842	0.0852915	2523.94	-0.0773158	0.722122	0.839495	2823.32	0.221161	0.338355	0.579205
L3:CR1:LINE	4188.93	-0.0828236	0.521515	0.782477	3828.81	0.087454	0.674229	0.806161	3943.93	0.153384	0.456872	0.673879
L3b:CR1:LINE	789.244	0.0159718	0.918993	0.967873	800.845	-0.111054	0.637273	0.780365	796.621	-0.145329	0.507153	0.710696
L4_A_Mam:RTE_X:LINE	374.09	0.0515605	0.763308	0.905942	369.313	-0.000727538	0.997377	0.998549	362.879	-0.0694289	0.776666	0.885448
L4_B_Mam:RTE_X:LINE	112.538	-0.280228	0.282873	0.575631	84.7421	0.47915	0.205872	0.397355	95.0352	0.739782	0.0332453	0.207376
L4_C_Mam:RTE_X:LINE	193.452	-0.0675674	0.726456	0.889715	179.84	0.0547782	0.842554	0.916992	184.223	0.103587	0.715675	0.849994
L5:RTE_X:LINE	66.4469	-0.356904	0.244515	0.530668	55.0919	0.0807009	0.830087	0.908385	62.9359	0.417235	0.307302	0.554161
LFSINE_Vert:SINE2:SINE	557.725	-0.275694	0.0859457	0.278461	616.298	-0.601596	0.025696	0.103202	668.4	-0.34507	0.190054	0.443176
LipVex_5.3249:TcMar_Tigger:DNA	263.942	-0.350468	0.0835163	0.27321	215.719	0.122676	0.64951	0.789762	246.414	0.456273	0.139219	0.386765
Looper:PiggyBac:DNA	31.0631	-1.27995	0.00222186	0.0167178	28.0597	-1.13595	0.0105994	0.0560811	40.6125	0.128886	0.751413	0.870952
LTR10_EC:ERVL:LTR	44.0405	0.213872	0.556897	0.805709	37.0761	0.702419	0.120916	0.283328	33.8239	0.470831	0.254427	0.507954
LTR101_Mam:ERVL:LTR	51.5897	-0.0887594	0.788792	0.917118	53.0643	-0.248245	0.542939	0.711883	54.5993	-0.175148	0.668992	0.821862
LTR102_Mam:ERVL:LTR	15.3307	0.109936	0.837369	0.939366	12.516	0.686988	0.292692	0.491436	11.9012	0.557672	0.402556	0.630894
LTR103_Mam:ERV1:LTR	87.7185	-1.97003	5.52e-09	1.56e-07	123.716	-2.62468	4.09e-11	2.14e-09	174.429	-0.670508	0.0759176	0.298186
LTR103b_Mam:ERV1:LTR	11.2948	-0.79753	0.216777	0.495767	10.9251	-0.80884	0.361019	0.557682	13.8948	-0.0222657	0.9778	0.988653
LTR104_Mam:Gypsy:LTR	65.6905	-0.0867329	0.783221	0.915194	54.015	0.42206	0.248604	0.4444	55.7636	0.491499	0.234102	0.488867
LTR105_Mam:ERVL:LTR	23.4831	-0.446043	0.331194	0.626137	17.8227	0.228337	0.662472	0.798084	21.3299	0.657988	0.178602	0.42979
LTR106_Mam:LTR:LTR	46.4854	-1.47961	0.000215144	0.00230208	38.7094	-1.18084	0.0358158	0.129278	59.8928	0.289842	0.605855	0.780826
LTR107_Mam:LTR:LTR	11.4171	-0.294086	0.622981	0.843925	8.92377	0.322548	0.641676	0.783503	10.0368	0.600898	0.371891	0.607296
LTR108a_Mam:ERVL:LTR	5.42486	0.629387	0.481106	0.755585	4.16781	1.70218	0.160159	0.338961	3.02775	1.05651	0.444068	NA
LTR108b_Mam:ERVL:LTR	2.51949	-0.611711	0.669676	0.866332	1.44267	0.974285	0.612332	NA	1.95217	1.56641	0.328494	NA
LTR108c_Mam:ERVL:LTR	6.06595	-0.555753	0.588569	0.823294	5.5916	-0.430191	0.729715	0.843888	6.7086	0.117007	0.894084	0.94825
LTR108d_Mam:ERVL:LTR	2.01021	0.91043	0.561657	0.808911	1.41009	2.8049	0.158532	NA	0.843591	1.90287	0.463219	NA
LTR108e_Mam:ERVL:LTR	3.59078	0.534902	0.619551	0.841058	4.35115	-0.160376	0.87215	0.934225	3.71517	-0.7063	0.502179	NA
LTR109A1:ERV1:LTR	2.99201	-0.302972	0.800055	0.923244	2.63615	-0.0379688	0.97544	0.986882	2.92478	0.247053	0.8231	NA
LTR109B:ERV1:LTR	6.82827	0.444972	0.577242	0.816686	5.98602	0.825037	0.311181	0.510063	4.93991	0.365617	0.689435	NA
LTR16:ERVL:LTR	142.698	-0.301467	0.158958	0.413104	126.622	-0.0626396	0.826323	0.906391	141.031	0.221904	0.421953	0.645165
LTR16A:ERVL:LTR	389.479	-0.0700385	0.715009	0.884946	358.969	0.0800141	0.767691	0.869674	367.846	0.130643	0.613396	0.786149
LTR16A1:ERVL:LTR	274.289	-0.907356	0.000147011	0.00165741	358.16	-1.5254	1.01e-07	3.11e-06	439.741	-0.633888	0.0635288	0.27748
LTR16A2:ERVL:LTR	125.698	0.402395	0.0761535	0.256731	118.588	0.496263	0.115321	0.275247	101.736	0.0754207	0.82094	0.91092
LTR16B:ERVL:LTR	82.2282	-0.2438	0.368339	0.661222	71.7187	0.05044	0.878755	0.937584	78.4322	0.277307	0.369096	0.604963
LTR16B1:ERVL:LTR	85.107	-0.18741	0.476548	0.752058	72.779	0.169431	0.686719	0.815646	78.1983	0.339491	0.430956	0.652222
LTR16B2:ERVL:LTR	887.868	-2.84498	5.32e-28	9.17e-26	742.402	-2.60078	0.000120279	0.00160469	1391.8	0.22594	0.74364	0.866565
LTR16C:ERVL:LTR	318.368	-0.295926	0.0819209	0.270006	276.84	0.00255704	0.991205	0.994743	308.23	0.2814	0.237148	0.491606
LTR16D:ERVL:LTR	45.8225	0.239548	0.481983	0.756343	38.1645	0.768359	0.0627958	0.186939	34.4794	0.513283	0.200233	0.454715
LTR16D1:ERVL:LTR	12.4397	-0.151737	0.825358	0.93454	9.51459	0.563466	0.450477	0.636646	10.204	0.701773	0.318151	0.56307
LTR16D2:ERVL:LTR	8.3793	-1.26549	0.102337	0.314228	8.01823	-1.22211	0.124975	0.288588	11.3701	0.0276839	0.968636	0.984491
LTR16E1:ERVL:LTR	117.401	-0.212537	0.363102	0.655548	105.456	-0.00541329	0.984346	0.991446	113.938	0.191838	0.504109	0.708772
LTR16E2:ERVL:LTR	125.819	-0.535134	0.0527123	0.197921	114.038	-0.366344	0.287659	0.486192	136.32	0.150908	0.630171	0.79757
LTR33:ERVL:LTR	738.124	-0.474765	0.00300543	0.0215506	638.971	-0.182114	0.517978	0.693689	755.453	0.274955	0.352362	0.591534
LTR33A:ERVL:LTR	164.875	-0.333753	0.117965	0.344715	175.072	-0.563048	0.0234718	0.0969898	193.633	-0.244711	0.359984	0.597147
LTR33A_v:ERVL:LTR	108.337	-0.692828	0.00281219	0.0203768	92.5515	-0.38576	0.202673	0.393541	117.33	0.289667	0.338614	0.579283
LTR33B:ERVL:LTR	90.231	0.029854	0.919085	0.967873	99.1629	-0.315085	0.381871	0.577279	98.4574	-0.364128	0.353629	0.592681
LTR33C:ERVL:LTR	29.5209	0.0750181	0.856516	0.946573	27.0666	0.244291	0.574423	0.734856	26.3238	0.151484	0.738903	0.864023
LTR37_int:ERV1:LTR	36.0732	-0.0846038	0.824103	0.933922	29.1646	0.479337	0.269518	0.466977	30.1425	0.546342	0.223646	0.478662
LTR37A:ERV1:LTR	65.0968	0.0936711	0.763156	0.905878	61.5446	0.173157	0.671505	0.803965	59.4282	0.0593994	0.876979	0.939673
LTR37B:ERV1:LTR	59.075	0.278587	0.342296	0.63665	73.7287	-0.428484	0.152399	0.328793	68.2252	-0.723249	0.0273604	0.192282
LTR40a:ERVL:LTR	86.6634	-0.284961	0.264831	0.555507	77.2521	-0.0593063	0.856462	0.925361	85.6447	0.209055	0.542451	0.737077
LTR40A1:ERVL:LTR	37.4174	-0.708836	0.107631	0.324532	45.8701	-1.23261	0.0221852	0.093401	54.762	-0.537034	0.328444	0.57065
LTR40b:ERVL:LTR	129.684	-0.0255475	0.918976	0.967873	129.978	-0.119731	0.683152	0.813167	131.222	-0.110421	0.747556	0.868532
LTR40c:ERVL:LTR	46.0983	-0.117384	0.727388	0.889998	49.7491	-0.402879	0.308093	0.506875	51.6578	-0.300432	0.434206	0.655121
LTR41:ERVL:LTR	255.414	-0.290999	0.0883855	0.284048	333.987	-0.998081	0.0323775	0.121119	359.258	-0.7242	0.119775	0.363411
LTR41B:ERVL:LTR	94.0093	-0.488188	0.0722219	0.246967	86.3302	-0.35278	0.285307	0.483659	101.623	0.117271	0.719729	0.852859
LTR41C:ERVL:LTR	90.546	-0.0391586	0.905076	0.963247	75.9437	0.408206	0.294708	0.493033	77	0.432658	0.244926	0.499538
LTR50:ERVL:LTR	118.557	0.0617154	0.791677	0.918163	103.374	0.388978	0.262981	0.460374	100.952	0.311391	0.394976	0.625979
LTR52:ERVL:LTR	106.7	-0.612182	0.0243844	0.113299	120.589	-0.965321	0.00581236	0.0365137	142.395	-0.366764	0.28966	0.538836
LTR52_int:ERVL:LTR	39.8322	-0.223118	0.557026	0.805741	49.8102	-0.8448	0.0186282	0.0832553	52.8645	-0.637963	0.102309	0.3374
LTR53:ERVL:LTR	33.7789	-0.243304	0.619271	0.841058	26.2133	0.414349	0.50338	0.681759	28.9461	0.642115	0.259214	0.511668
LTR53_int:ERVL:LTR	58.7177	-0.0846658	0.807846	0.926122	60.7157	-0.254756	0.473759	0.657765	62.3097	-0.187591	0.636718	0.801257
LTR53B:ERVL:LTR	46.2541	0.0274347	0.939041	0.975488	30.8271	1.47909	0.00279718	0.0209015	30.2143	1.43116	0.00678601	0.0997446
LTR55:ERVL:LTR	35.8823	-0.781586	0.0428225	0.170676	27.6705	-0.229182	0.627461	0.774305	36.9132	0.537956	0.21915	0.473673
LTR65:ERV1:LTR	29.4567	0.152058	0.703955	0.880418	27.8933	0.218522	0.61019	0.761597	26.4499	0.0520835	0.903668	0.952967
LTR67B:ERVL:LTR	177.193	-0.148336	0.466274	0.744294	173.142	-0.169173	0.554566	0.720024	182.047	-0.0388221	0.888048	0.945278
LTR68:ERV1:LTR	10.2781	-0.857631	0.20233	0.476926	6.63046	0.172298	0.834169	0.911055	9.5141	1.0152	0.190173	0.443251
LTR75:ERVL:LTR	27.4898	-0.210217	0.626378	0.845801	21.2714	0.471177	0.347465	0.545234	23.1944	0.665956	0.166849	0.418201
LTR75B:ERVL:LTR	16.3937	0.351971	0.537017	0.793226	12.4908	1.31221	0.122174	0.284919	10.5154	0.942603	0.253627	0.507087
LTR78:ERV1:LTR	180.285	-0.443335	0.0211737	0.102067	149.944	-0.033983	0.924348	0.962531	176.359	0.391478	0.266335	0.517333
LTR78B:ERV1:LTR	80.3835	-0.463801	0.108823	0.326678	60.6124	0.231591	0.559892	0.72363	72.9295	0.676923	0.0782309	0.301833
LTR79:ERVL:LTR	174.127	-0.327046	0.148856	0.39801	139.126	0.217269	0.491518	0.671969	158.118	0.529249	0.0867968	0.31454
LTR80A:ERVL:LTR	19.1726	-0.756961	0.184603	0.452594	11.7597	0.516838	0.416387	0.608004	16.4511	1.25737	0.0428833	0.234302
LTR80B:ERVL:LTR	7.75849	0.0232279	0.976403	0.991943	7.4258	0.0614783	0.94071	0.969308	7.36356	0.024564	0.976154	0.987798
LTR81:Gypsy:LTR	7.45749	0.0491212	0.955725	0.983419	5.81832	0.761676	0.423172	0.614029	5.70551	0.700443	0.437537	NA
LTR81A:Gypsy:LTR	46.3497	-0.612847	0.0861017	0.278779	63.4933	-1.35948	0.0185753	0.0831279	73.0681	-0.769545	0.156028	0.406333
LTR81AB:Gypsy:LTR	2.28231	0.888593	0.514336	0.777912	1.78563	2.10911	0.204939	0.396181	1.10448	1.19043	0.533099	NA
LTR81B:Gypsy:LTR	13.4374	-0.416489	0.489612	0.760491	9.20755	0.599924	0.407763	0.599868	11.1105	1.00305	0.127607	0.372922
LTR81C:Gypsy:LTR	24.4738	-0.427629	0.353659	0.647655	14.7881	1.12307	0.057514	0.177159	18.1707	1.5341	0.00706703	0.102489
LTR82A:ERVL:LTR	187.444	0.531001	0.00491262	0.0319682	261.68	-0.520634	0.187436	0.374586	228.751	-1.06767	0.00745804	0.106136
LTR82B:ERVL:LTR	54.3824	-0.0839978	0.813081	0.928574	50.6042	0.0298667	0.947794	0.972804	52.0992	0.0990634	0.831484	0.916508
LTR83:ERVL:LTR	54.808	-0.557173	0.181638	0.448115	49.1942	-0.37433	0.37392	0.569912	59.4114	0.166151	0.745644	0.867835
LTR84a:ERVL:LTR	51.3143	-1.55126	0.000175344	0.0019289	32.4615	-0.659285	0.133913	0.302032	56.8551	0.877995	0.0602828	0.272643
LTR84b:ERVL:LTR	38.606	0.361275	0.320084	0.616148	39.107	0.216679	0.601607	0.75549	34.4481	-0.157797	0.705442	0.844146
LTR85a:Gypsy:LTR	39.952	-0.302894	0.427786	0.712547	37.3484	-0.212559	0.588612	0.746253	41.4527	0.0739433	0.857302	0.928758
LTR85b:Gypsy:LTR	24.3191	0.16464	0.704059	0.880418	30.903	-0.562697	0.162152	0.341523	29.5907	-0.742918	0.0836289	0.309528
LTR85c:Gypsy:LTR	24.6229	0.488816	0.246836	0.533337	22.466	0.700859	0.199024	0.389208	18.4567	0.197076	0.735445	0.861634
LTR86A1:ERVL:LTR	35.6468	-0.515585	0.157463	0.41083	25.3532	0.347224	0.441045	0.628636	31.4574	0.84786	0.0430775	0.234888
LTR86A2:ERVL:LTR	29.6317	-0.541967	0.244018	0.5305	39.2109	-1.24329	0.00164979	0.013894	44.7183	-0.718875	0.112863	0.352854
LTR86B1:ERVL:LTR	12.9938	-0.671035	0.274801	0.567375	8.3843	0.470911	0.531785	0.704224	11.2125	1.12021	0.0839006	0.309599
LTR86B2:ERVL:LTR	4.69967	-0.463497	0.642965	0.853491	4.04156	-0.180946	0.858158	0.926047	4.79657	0.266946	0.777069	NA
LTR86C:ERVL:LTR	6.12217	0.236338	0.771369	0.910011	5.41298	0.548994	0.614105	0.764021	4.93675	0.289598	0.799757	NA
LTR87:ERVL:LTR	134.202	-0.385332	0.0975101	0.304287	101.15	0.331742	0.327641	0.526655	118.343	0.70091	0.0354641	0.214065
LTR88a:Gypsy:LTR	9.99174	-0.249874	0.737712	0.894403	10.494	-0.447934	0.516248	0.692218	11.3324	-0.20972	0.768684	0.881677
LTR88b:Gypsy:LTR	32.369	0.0928698	0.818647	0.931412	36.8568	-0.352781	0.430478	0.619692	35.963	-0.46384	0.32943	0.571841
LTR88c:Gypsy:LTR	11.2377	-0.518726	0.425936	0.711408	8.4191	0.187081	0.828642	0.907746	10.3794	0.688953	0.380462	0.614657
LTR89:ERVL:LTR	98.1137	-0.59932	0.0301495	0.13221	96.5683	-0.635128	0.115559	0.275507	115.915	-0.0495451	0.901616	0.952586
LTR89B:ERVL:LTR	35.159	0.231351	0.582246	0.819866	37.3978	-0.0466071	0.919431	0.960119	34.7155	-0.291812	0.494144	0.701037
LTR90A:LTR:LTR	10.7264	-0.481854	0.467298	0.745216	8.74387	-0.0205001	0.985615	0.992164	10.4534	0.438482	0.690361	0.834724
LTR90B:LTR:LTR	7.63782	0.0799203	0.917343	0.967491	6.04599	0.750248	0.503406	0.681759	5.82912	0.654151	0.562674	NA
LTR91:LTR:LTR	36.766	-0.35617	0.38356	0.674261	27.1998	0.438747	0.472454	0.656702	31.497	0.774336	0.22144	0.476352
LTR91A:LTR:LTR	23.681	-0.147332	0.730964	0.89161	22.5715	-0.104186	0.821239	0.90323	23.7797	0.0266798	0.953518	0.978276
LTR9A_EC:ERVL:LTR	31.3703	0.122311	0.759137	0.904376	29.0199	0.263994	0.533192	0.705304	27.7431	0.12619	0.772632	0.883563
LTR9B_EC:ERVL:LTR	46.6437	-0.480355	0.260918	0.550718	51.541	-0.787772	0.206471	0.397699	59.165	-0.330478	0.574799	0.759585
MADE2:TcMar_Mariner:DNA	98.5991	-0.0956943	0.707447	0.88197	90.5753	0.064692	0.831692	0.909353	93.6084	0.141867	0.644215	0.806141
Mam_R4:Dong_R4:LINE	67.2256	0.125559	0.664562	0.863605	78.6716	-0.392049	0.224957	0.418451	75.8665	-0.533959	0.13789	0.385033
MamGyp_int:Gypsy:LTR	16.5165	0.358734	0.503777	0.770005	13.875	0.893471	0.170992	0.352815	11.8606	0.513573	0.43005	0.651643
MamGypLTR1a:Gypsy:LTR	32.8905	0.201975	0.628419	0.846649	26.726	0.831496	0.146508	0.320986	24.3737	0.605897	0.312628	0.558544
MamGypLTR1b:Gypsy:LTR	49.5957	-0.359966	0.260795	0.550622	47.4573	-0.324434	0.422211	0.613388	53.3698	0.0167595	0.964761	0.983316
MamGypLTR1c:Gypsy:LTR	71.4018	0.459085	0.09411	0.296847	89.7014	-0.31096	0.475458	0.659045	78.9842	-0.784102	0.0789307	0.302493
MamGypLTR1d:Gypsy:LTR	15.3333	-0.655646	0.243334	0.52962	13.056	-0.320496	0.594478	0.750676	16.3146	0.318457	0.59032	0.770068
MamGypLTR2b:Gypsy:LTR	18.9062	0.0869523	0.860138	0.948217	13.3234	1.27425	0.0580511	0.177961	12.8101	1.17161	0.0808393	0.30521
MamGypLTR2c:Gypsy:LTR	9.93243	0.288092	0.662194	0.86283	10.7188	-0.0305914	0.966501	0.982092	9.7918	-0.33983	0.665081	0.81946
MamGypLTR3:Gypsy:LTR	17.6573	-0.181192	0.723404	0.889163	12.0487	0.967873	0.203084	0.394176	13.1365	1.13736	0.134568	0.381298
MamGypLTR3a:Gypsy:LTR	26.5936	-0.268726	0.531967	0.789961	24.792	-0.169695	0.733797	0.846943	27.2328	0.0861708	0.859071	0.929718
MamGypLTR4:Gypsy:LTR	44.8504	0.149982	0.705882	0.881254	38.2247	0.562949	0.159442	0.338115	36.0859	0.397116	0.395775	0.626431
MamGypsy2_I:Gypsy:LTR	78.3242	0.267969	0.362009	0.654778	81.9868	0.0403073	0.928109	0.96376	74.8851	-0.246281	0.555722	0.746179
MamGypsy2_LTR:Gypsy:LTR	52.6927	-0.312517	0.352953	0.647445	66.5837	-0.936185	0.0456326	0.15238	72.0837	-0.642266	0.182322	0.433824
MamRep1151:LTR:LTR	35.7091	0.154346	0.67047	0.866709	44.965	-0.547135	0.174381	0.357469	43.1689	-0.718698	0.0920889	0.324096
MamRep137:TcMar_Tigger:DNA	204.8	-0.018656	0.924719	0.970685	186.91	0.160401	0.537778	0.708376	188.074	0.162297	0.571345	0.75739
MamRep1527:LTR:LTR	54.1954	0.19081	0.54068	0.795446	71.3621	-0.634821	0.088051	0.23211	68.0921	-0.838791	0.0251937	0.18528
MamRep1879:hAT_Tip100:DNA	57.1782	-0.468718	0.143421	0.389464	47.3604	-0.0539999	0.904185	0.951226	56.2403	0.397107	0.379774	0.613995
MamRep1894:hAT_Tip100:DNA	10.7893	-0.0460971	0.940668	0.976634	8.19312	0.740611	0.44508	0.632212	8.34788	0.770872	0.42173	0.644941
MamRep38:hAT_Tip100:DNA	225.718	-1.29877	1.05e-07	2.4e-06	207.859	-1.19497	0.00549619	0.0350706	300.137	0.0860715	0.843682	0.921502
MamRep4096:hAT_Tip100:DNA	40.4365	0.0171724	0.960522	0.98621	41.6531	-0.150808	0.700899	0.825781	41.4411	-0.185094	0.640783	0.804023
MamRep434:TcMar_Tigger:DNA	186.815	0.0913708	0.675582	0.869199	241.214	-0.658064	0.0134472	0.066233	235.593	-0.767527	0.00584763	0.0916169
MamRep488:hAT_Tip100:DNA	27.7906	-2.02752	0.00032689	0.00329721	18.5096	-1.30803	0.0295497	0.113746	34.7502	0.702938	0.243695	0.498164
MamRep564:MamRep564:Unknown	333.032	0.0134436	0.964082	0.987396	287.746	0.379196	0.406351	0.598668	285.785	0.342634	0.3617	0.598516
MamRep605:LTR:LTR	175.218	-0.297704	0.130136	0.367532	147.806	0.0912605	0.783951	0.879408	165.156	0.369712	0.258214	0.51097
MamRep605b:LTR:LTR	185.597	0.00505372	0.981237	0.99344	175.436	0.0814205	0.751658	0.858804	174.999	0.0593158	0.828989	0.915197
MamRTE1:RTE_BovB:LINE	956.736	0.13753	0.377127	0.669816	925.399	0.14607	0.472939	0.657215	880.932	-0.00801111	0.973121	0.986611
MamRTE2:RTE_BovB:LINE	NA	NA	NA	NA	0.626492	-1.47022	0.670213	NA	0.79412	-0.607094	0.822229	NA
MamSINE1:SINE2_RTE:SINE	794.188	-0.0147221	0.915357	0.966846	913.759	-0.471298	0.0417929	0.143727	918.893	-0.473212	0.0505472	0.252609
MamTip1:hAT_Tip100:DNA	153.17	-0.44658	0.05976	0.216872	305.64	-1.94665	6.48e-05	0.00095112	329.17	-1.51874	0.00240596	0.0571905
MamTip1b:hAT_Tip100:DNA	28.6067	-0.311333	0.52527	0.784772	31.1959	-0.58957	0.223892	0.417045	34.0923	-0.296865	0.557309	0.747254
MamTip2:hAT_Tip100:DNA	762.892	-1.12319	8.65e-09	2.38e-07	604.232	-0.671168	0.0198249	0.0867376	877.196	0.432631	0.0576814	0.267673
MamTip2b:hAT_Tip100:DNA	494.328	-0.208548	0.402821	0.692168	506.333	-0.355005	0.307639	0.506499	541.264	-0.161361	0.611534	0.784887
MamTip3:hAT_Tip100:DNA	39.4467	0.33158	0.345159	0.63915	38.2143	0.344208	0.396601	0.589927	33.7465	-0.00582547	0.989544	0.994831
MamTip3B:hAT_Tip100:DNA	32.9884	0.161981	0.669966	0.866532	52.7499	-1.0882	0.0157101	0.073632	51.175	-1.26713	0.00758236	0.106935
MARE10:TcMar_Tigger:DNA	36.2791	0.798849	0.0487764	0.187513	30.2838	1.49615	0.00224849	0.017694	20.6437	0.681591	0.247781	0.502076
MARE4:hAT_Tip100:DNA	12.1672	-0.549554	0.405373	0.694063	8.48833	0.374161	0.608846	0.760559	10.7024	0.905864	0.209285	0.464786
MARE6:L1_Tx1:LINE	3.1045	-0.0976747	0.936302	0.974237	1.96066	1.56335	0.323454	0.522737	2.02683	1.64064	0.299869	NA
MARE8:DNA:DNA	2.21287	-0.725028	0.600502	0.82972	2.49003	-1.06967	0.383861	0.578844	3.03302	-0.367549	0.751768	NA
Mariner1_BT:TcMar_Mariner:DNA	0.317725	1.80079	0.655981	NA	0.30427	1.72968	0.668853	NA	NA	NA	NA	NA
MARNA:TcMar_Mariner:DNA	395.728	-0.246326	0.167872	0.426889	403.906	-0.379909	0.0884232	0.232767	436.557	-0.149424	0.551636	0.743382
MER102a:hAT_Charlie:DNA	330.096	-0.370207	0.0489882	0.188033	315.691	-0.335379	0.188358	0.375577	356.521	0.0185115	0.934798	0.969192
MER102b:hAT_Charlie:DNA	407.302	-0.0757911	0.633064	0.848932	385.68	-0.00950992	0.96782	0.982791	396.201	0.0489776	0.839362	0.919772
MER102c:hAT_Charlie:DNA	376.207	-0.125193	0.508018	0.773537	319.837	0.261449	0.308214	0.506906	335.53	0.370084	0.134113	0.380787
MER103C:hAT_Charlie:DNA	582.56	-0.0892336	0.548358	0.800007	584.912	-0.1843	0.521885	0.696674	602.663	-0.114198	0.690802	0.834939
MER104:TcMar_Tc2:DNA	186.847	-0.0710449	0.720758	0.887843	187.049	-0.158588	0.696732	0.822379	191.491	-0.106508	0.790004	0.892414
MER105:hAT_Charlie:DNA	74.4354	-0.376042	0.214487	0.492714	71.105	-0.341538	0.311363	0.510312	80.4961	0.0184291	0.961385	0.98191
MER106A:hAT_Charlie:DNA	94.6538	-0.329265	0.215368	0.494202	84.7255	-0.1123	0.750849	0.858422	94.9453	0.200498	0.595059	0.77373
MER106B:hAT_Charlie:DNA	67.6257	-0.368655	0.203146	0.477857	58.7333	-0.0722404	0.865849	0.930106	66.9733	0.277043	0.510119	0.713064
MER110:ERV1:LTR	9.78178	-0.134954	0.843088	0.941327	7.12809	0.788638	0.383829	0.578844	7.53589	0.903339	0.304493	0.551591
MER110_int:ERV1:LTR	36.0271	0.0997303	0.797917	0.922377	34.1734	0.175803	0.741418	0.852618	32.8976	0.0522362	0.918647	0.961875
MER110A:ERV1:LTR	21.6551	-0.745192	0.126382	0.360393	17.0705	-0.247568	0.64695	0.787686	22.3954	0.484707	0.353581	0.592664
MER112:hAT_Charlie:DNA	221.126	-0.134262	0.477927	0.753082	217.852	-0.178618	0.531512	0.70402	228.027	-0.0623638	0.834972	0.918005
MER113:hAT_Charlie:DNA	406.987	-0.28295	0.14831	0.397169	463.134	-0.677479	0.0253079	0.102343	502.12	-0.413081	0.159932	0.411237
MER113A:hAT_Charlie:DNA	132.456	-0.551703	0.0116051	0.0638811	125.466	-0.496015	0.0651945	0.19106	149.704	0.0388067	0.885774	0.944375
MER115:hAT_Tip100:DNA	192.424	-0.671427	0.0034403	0.0240584	153.473	-0.180689	0.577596	0.737227	196.004	0.473282	0.0803537	0.305063
MER117:hAT_Charlie:DNA	508.195	0.0758742	0.683485	0.873044	495.105	0.0642159	0.813377	0.89803	481.964	-0.0305082	0.895232	0.949004
MER119:hAT_Charlie:DNA	116.662	-0.44474	0.0506977	0.192792	87.1372	0.287572	0.396661	0.589927	104.27	0.714542	0.0285811	0.19487
MER121:hAT:DNA	40.1765	-0.175398	0.67014	0.866608	29.3972	0.701288	0.162369	0.34177	31.7859	0.866656	0.124299	0.368694
MER121B:hAT:DNA	0.845874	1.88988	0.45977	NA	1.13021	0.375285	0.854204	NA	0.665659	-1.51671	0.584195	NA
MER123:DNA:DNA	4.38969	-1.00947	0.355412	0.649457	3.10127	-0.275462	0.854716	0.924083	4.56205	0.729742	0.521712	NA
MER124:DNA:DNA	70.1604	-0.505336	0.0740878	0.25175	75.7401	-0.758597	0.198913	0.389113	87.5307	-0.273334	0.63847	0.802532
MER125:Merlin:DNA	0.606952	-2.74703	0.390766	NA	NA	NA	NA	NA	0.587226	2.67225	0.429302	NA
MER126:DNA:DNA	7.00056	-0.0629196	0.947494	0.980101	5.13795	0.876292	0.362236	0.558752	5.24388	0.929898	0.429624	NA
MER127:TcMar_Tigger:DNA	3.30356	0.302748	0.784989	0.915805	3.6523	-0.0773899	0.942603	0.970399	3.32101	-0.400301	0.71884	NA
MER129:LTR:LTR	5.26151	0.348081	0.700913	0.879336	4.68075	0.632311	0.507171	0.684862	4.0854	0.27379	0.775785	NA
MER130:DNA:DNA	3.23571	-1.15954	0.324259	0.62072	1.80377	0.200046	0.884028	0.940031	3.00495	1.34076	0.274153	NA
MER131:DNA:DNA	125.062	0.0491804	0.827105	0.935479	131.721	-0.183988	0.597066	0.752327	129.778	-0.252297	0.490688	0.698697
MER132:TcMar_Pogo:DNA	1.18683	-2.53192	0.352908	NA	NA	NA	NA	NA	0.983054	3.41282	0.354565	NA
MER134:Crypton:DNA	1.0376	-0.0925627	0.969745	NA	1.68306	-1.30231	0.488487	NA	1.72917	-1.26034	0.449552	NA
MER135:DNA:DNA	67.8723	-0.205848	0.531088	0.789338	70.0813	-0.370608	0.309607	0.508229	74.7944	-0.184259	0.6012	0.777991
MER136:Merlin:DNA	11.6802	1.20964	0.0550748	0.204652	14.4807	0.262347	0.6597	0.796267	10.0398	-0.962863	0.173982	0.424029
MER20:hAT_Charlie:DNA	2365.16	-0.194835	0.147043	0.395372	1942.04	0.29304	0.313383	0.512627	2094.92	0.470122	0.110769	0.349395
MER20B:hAT_Charlie:DNA	430.582	-0.210344	0.184441	0.452519	452.438	-0.41825	0.0678087	0.196329	482.924	-0.225846	0.319825	0.564423
MER21_int:ERVL:LTR	113.138	-0.140731	0.582487	0.819866	85.4919	0.646452	0.0602205	0.182035	90.6869	0.769512	0.0278251	0.192941
MER21C:ERVL:LTR	1952.16	-0.335014	0.0254811	0.11682	1748.29	-0.12309	0.623526	0.771741	1966.62	0.194746	0.413872	0.639666
MER3:hAT_Charlie:DNA	1269.28	-0.20769	0.172381	0.433757	1161.66	-0.0480298	0.848723	0.920647	1249.9	0.141879	0.573069	0.758291
MER31_BT:ERV1:LTR	113.624	-0.726476	0.0013219	0.01095	88.5324	-0.182578	0.578981	0.738551	115.613	0.527095	0.102827	0.337789
MER31_int:ERV1:LTR	263.157	-0.436638	0.0317341	0.137411	226.791	-0.132823	0.629756	0.775485	265.135	0.29002	0.278368	0.528097
MER31B:ERV1:LTR	168.357	0.0231643	0.91228	0.965863	159.008	0.103576	0.743504	0.85421	157.608	0.0620849	0.853504	0.926275
MER33:hAT_Charlie:DNA	688.459	-0.093154	0.531538	0.789651	696.545	-0.208628	0.344914	0.543198	718.19	-0.133295	0.546793	0.739905
MER34_int:ERV1:LTR	200.573	-0.339776	0.131213	0.368895	147.936	0.46604	0.403886	0.59648	170.444	0.788005	0.162043	0.413265
MER34A:ERV1:LTR	524.163	-1.39414	9.57e-08	2.21e-06	672.342	-1.92783	1.1e-12	7.27e-11	900.789	-0.550497	0.139359	0.386945
MER34B_int:ERV1:LTR	246.529	0.0425122	0.816825	0.930384	241.056	0.0197126	0.940764	0.969308	237.327	-0.0402429	0.872659	0.936959
MER45A:hAT_Tip100:DNA	235.888	-0.14857	0.470906	0.748376	209.697	0.0995359	0.775403	0.873945	221.386	0.230334	0.516661	0.717412
MER45B:hAT_Tip100:DNA	62.0162	-0.315093	0.278042	0.570108	58.1866	-0.226021	0.527302	0.700916	64.592	0.0724675	0.84056	0.920112
MER45C:hAT_Tip100:DNA	80.7622	-0.499672	0.0623933	0.222955	69.4411	-0.193121	0.544433	0.712733	82.8878	0.290354	0.341846	0.5818
MER45R:hAT_Tip100:DNA	21.713	-0.408964	0.429519	0.713451	23.5348	-0.684152	0.146206	0.320463	26.5057	-0.293039	0.568095	0.755323
MER46C:TcMar_Tigger:DNA	418.943	0.356332	0.0411691	0.165843	396.878	0.435542	0.0539728	0.169781	346.77	0.0615358	0.804392	0.900997
MER53:hAT_Blackjack:DNA	221.819	-0.122409	0.574667	0.815049	238.111	-0.393161	0.202317	0.393165	247.356	-0.285845	0.37967	0.613995
MER57LA:ERV1:LTR	76.6012	-0.4237	0.139442	0.383731	87.0736	-0.807101	0.0575774	0.177207	98.1506	-0.398679	0.350817	0.589873
MER58A:hAT_Charlie:DNA	1769.86	-0.56562	0.000241113	0.00254676	1688.09	-0.525583	0.0135595	0.0664979	2020.14	0.022968	0.922402	0.963704
MER58B:hAT_Charlie:DNA	1125.42	-0.148297	0.342681	0.636857	1108.94	-0.19044	0.410957	0.602692	1164.71	-0.0600643	0.775016	0.88484
MER58C:hAT_Charlie:DNA	271.025	-0.0110518	0.960097	0.98606	268.952	-0.072714	0.792104	0.884902	269.793	-0.0806131	0.776561	0.885394
MER58D:hAT_Charlie:DNA	112.577	-0.502634	0.0489133	0.187788	158.144	-1.31935	0.00010848	0.00147854	177.145	-0.836101	0.00460415	0.0806207
MER5A:hAT_Charlie:DNA	3392.16	-0.11027	0.417125	0.704527	3151.59	0.0106748	0.960338	0.978982	3277.1	0.103847	0.63329	0.799135
MER5A1:hAT_Charlie:DNA	1467.51	-0.14742	0.270966	0.563303	1386.2	-0.0744252	0.758337	0.86328	1458.76	0.0553223	0.82177	0.911559
MER5B:hAT_Charlie:DNA	2216.55	-0.719376	3.68e-07	7.68e-06	1762.6	-0.226869	0.28282	0.481359	2285.22	0.474984	0.0255307	0.186372
MER5C:hAT_Charlie:DNA	75.0578	-0.150405	0.578866	0.818177	87.7953	-0.625287	0.213555	0.406064	91.6321	-0.492557	0.321816	0.566216
MER5C1:hAT_Charlie:DNA	47.4728	-0.147929	0.677374	0.870229	32.6462	1.01519	0.105646	0.260138	34.8894	1.1436	0.0775244	0.300877
MER63A:hAT_Tip100:DNA	235.671	-0.0208384	0.92907	0.971745	207.316	0.272516	0.387234	0.581897	208.883	0.275519	0.412055	0.638415
MER63B:hAT_Tip100:DNA	186.13	-0.176145	0.373959	0.666974	151.382	0.347063	0.23877	0.43393	162.181	0.505437	0.09382	0.325788
MER63C:hAT_Tip100:DNA	279.159	0.547182	0.0063366	0.0392625	317.246	0.035859	0.922382	0.961903	266.889	-0.526239	0.151953	0.401192
MER63D:hAT_Tip100:DNA	86.9491	-0.46387	0.0755299	0.255391	87.5589	-0.555845	0.0712213	0.202532	100.943	-0.110058	0.698666	0.83949
MER67A:ERV1:LTR	28.1289	-0.0390483	0.930297	0.972084	25.1952	0.198787	0.699723	0.824938	25.4829	0.221819	0.66637	0.820269
MER67B:ERV1:LTR	68.9273	-0.163519	0.586662	0.822452	64.2882	-0.0544668	0.880801	0.9381	68.0766	0.0900448	0.808161	0.903413
MER67C:ERV1:LTR	55.5183	0.570438	0.0880407	0.283301	59.0753	0.254462	0.538925	0.709092	48.6573	-0.328839	0.413383	0.639532
MER67D:ERV1:LTR	17.5145	-0.170622	0.735322	0.893407	17.7661	-0.283059	0.574575	0.734871	18.7554	-0.129405	0.803503	0.900878
MER68:ERVL:LTR	306.828	-0.209349	0.228958	0.511109	290.572	-0.144895	0.604958	0.758122	312.265	0.0455808	0.873579	0.937548
MER68_int:ERVL:LTR	34.7785	-0.184628	0.624201	0.844573	27.2711	0.453764	0.434607	0.623302	29.3948	0.619999	0.270694	0.520893
MER68B:ERVL:LTR	135.904	-0.26889	0.280524	0.572867	103.528	0.448264	0.299352	0.498492	115.606	0.69886	0.102247	0.337332
MER68C:ERVL:LTR	9.87279	0.193804	0.799477	0.923135	7.75991	0.919932	0.267104	0.464494	7.17783	0.710991	0.444417	0.662609
MER70_int:ERVL:LTR	2.18312	1.17102	0.405525	0.694121	3.84558	-0.699008	0.505701	0.683834	3.0424	-1.89026	0.126406	NA
MER70C:ERVL:LTR	23.239	-0.20976	0.664273	0.863448	19.0495	0.270363	0.630494	0.776077	20.6839	0.467503	0.413527	0.639588
MER74A:ERVL:LTR	501.998	-2.13136	1.75e-15	1.04e-13	383.938	-1.70075	0.0062151	0.0382125	689.035	0.412774	0.516389	0.717264
MER74B:ERVL:LTR	110.288	0.0860896	0.761828	0.905409	107.38	0.0737731	0.839295	0.914555	104.228	-0.0299823	0.920928	0.963091
MER74C:ERVL:LTR	7.22014	-0.450516	0.647183	0.855794	4.3103	1.15321	0.337669	0.535599	5.34385	1.5776	0.0999323	NA
MER76:ERVL:LTR	26.9372	-0.477504	0.290807	0.584462	23.5233	-0.206991	0.68515	0.814692	27.7965	0.254803	0.553826	0.745013
MER76_int:ERVL:LTR	8.04101	-1.15099	0.151369	0.40211	4.41881	0.28937	0.765691	0.868513	7.32125	1.42147	0.0965947	0.329188
MER77:ERVL:LTR	170.675	-0.382101	0.067582	0.235682	184.704	-0.652306	0.024815	0.100876	206.558	-0.28711	0.298047	0.545506
MER77B:ERVL:LTR	220.955	-0.294015	0.17609	0.439728	185.339	0.108101	0.733385	0.846687	207.058	0.384846	0.248595	0.502556
MER81:hAT_Blackjack:DNA	181.324	-0.0873331	0.721117	0.887951	156.75	0.251257	0.428144	0.618002	161.956	0.321755	0.336963	0.578055
MER89:ERV1:LTR	110.917	-0.266034	0.267454	0.558562	112.681	-0.387638	0.262474	0.460012	122.569	-0.139015	0.672864	0.82431
MER89_int:ERV1:LTR	33.4323	-0.318294	0.43207	0.7154	25.7042	0.358061	0.489902	0.670559	29.2372	0.658916	0.155974	0.406333
MER90:ERV1:LTR	135.608	0.0529714	0.853792	0.945683	109.548	0.652462	0.157875	0.335921	106.97	0.580546	0.198632	0.45272
MER90a:ERV1:LTR	137.1	-0.460796	0.0394636	0.161011	118.566	-0.166367	0.583307	0.741827	139.663	0.279092	0.333232	0.575094
MER91A:hAT_Tip100:DNA	362.795	-0.177169	0.30856	0.603496	299.573	0.295404	0.30393	0.502724	321.027	0.454648	0.115142	0.355792
MER91B:hAT_Tip100:DNA	116.584	-0.313715	0.15402	0.405652	109.401	-0.224724	0.471513	0.655948	121.645	0.0699494	0.82386	0.912448
MER91C:hAT_Tip100:DNA	112.397	-0.117748	0.627494	0.846248	107.697	-0.0824207	0.784554	0.87995	112.014	0.0182734	0.948546	0.975663
MER92_int:ERV1:LTR	53.8637	-0.436065	0.212854	0.490417	53.4483	-0.493571	0.243166	0.438487	61.2493	-0.074929	0.861215	0.930912
MER92A:ERV1:LTR	8.16324	-1.49013	0.0567078	0.208918	7.80726	-1.46712	0.0657053	0.191978	11.6043	0.00588516	0.993128	0.996838
MER92B:ERV1:LTR	95.5713	-0.358051	0.160221	0.415007	96.8899	-0.467918	0.0993673	0.251063	108.291	-0.128014	0.677383	0.827018
MER92C:ERV1:LTR	44.0648	-0.748246	0.0463143	0.180707	80.2581	-2.01377	1.14e-06	2.69e-05	91.378	-1.28362	0.00190772	0.0491901
MER92D:ERV1:LTR	5.30282	0.927212	0.294177	0.588218	5.66824	0.538617	0.573585	0.734252	4.08924	-0.404903	0.711724	NA
MER94:hAT_Blackjack:DNA	268.032	-0.260401	0.150871	0.401222	239.305	-0.0357515	0.882032	0.938622	262.72	0.208029	0.418103	0.642549
MER94B:hAT_Blackjack:DNA	52.4423	-0.133695	0.656338	0.860065	43.1688	0.352598	0.432225	0.621157	45.5487	0.469075	0.300612	0.547625
MER96:hAT_Tip100:DNA	64.3945	-0.221718	0.471955	0.749093	47.4305	0.630852	0.139982	0.310693	52.119	0.834134	0.042454	0.233328
MER96B:hAT_Tip100:DNA	159.518	-0.404459	0.0502803	0.191585	176.147	-0.717512	0.00901968	0.0499792	197.794	-0.331299	0.203208	0.458538
MER97a:hAT_Tip100:DNA	6.12009	0.111352	0.898819	0.961129	6.03801	0.0650278	0.945912	0.971926	5.76978	-0.0657317	0.942028	NA
MER97b:hAT_Tip100:DNA	31.2421	0.0269826	0.945303	0.978863	41.4002	-0.765674	0.105603	0.260106	41.1193	-0.811499	0.0762808	0.298856
MER97c:hAT_Tip100:DNA	17.3893	0.192145	0.723261	0.889163	21.1492	-0.431239	0.475825	0.659129	20.0893	-0.642583	0.321752	0.566201
MER97d:hAT_Tip100:DNA	2.35305	-0.419313	0.750182	0.899655	2.46218	-0.614695	0.634937	0.779129	2.78191	-0.211723	0.862064	NA
MER99:hAT:DNA	40.6036	-0.106856	0.774078	0.911197	56.6131	-0.992424	0.0149012	0.0708882	58.2206	-0.89846	0.0174764	0.157684
MERX:TcMar_Tigger:DNA	32.8628	0.267305	0.482535	0.756658	50.0247	-0.902552	0.0420131	0.144225	47.1921	-1.18962	0.00734033	0.10508
MesBid_1.131:TcMar_Tigger:DNA	922.751	0.0818455	0.59516	0.826968	831.547	0.307515	0.132633	0.300017	805.916	0.209526	0.356715	0.594382
MIR:MIR:SINE	13713.1	-0.202872	0.119251	0.347473	12436.5	-0.0173669	0.937182	0.967919	13367.5	0.168257	0.461032	0.6771
MIR1_Amn:MIR:SINE	2258.75	-0.104442	0.40964	0.698179	2124.04	-0.01905	0.923093	0.962174	2203.41	0.0686801	0.733204	0.860467
MIR3:MIR:SINE	12303.4	-0.114058	0.336751	0.631651	12137.7	-0.162026	0.416903	0.608427	12613	-0.0654689	0.755175	0.872816
MIRb:MIR:SINE	20269.1	-0.198385	0.106934	0.323319	18389.3	-0.01349	0.951293	0.974575	19734.1	0.167426	0.457712	0.674482
MIRc:MIR:SINE	10024.4	-0.0239954	0.844484	0.94169	9514.92	0.0372112	0.852536	0.922904	9597.01	0.0438794	0.836729	0.918609
MLT_int:ERVL_MaLR:LTR	13.4623	-0.277196	0.658952	0.860828	10.3142	0.406476	0.582228	0.741046	11.5442	0.673088	0.377265	0.612
MLT1_int:ERVL_MaLR:LTR	27.3363	0.0340543	0.934903	0.973917	21.9471	0.656858	0.166838	0.347238	21.5793	0.605248	0.231551	0.486217
MLT1A:ERVL_MaLR:LTR	2245.53	-0.256321	0.0757469	0.255924	2353.51	-0.456832	0.0410678	0.141921	2547.82	-0.217561	0.301611	0.548393
MLT1B:ERVL_MaLR:LTR	1161.21	-0.0395242	0.778216	0.912764	1086.42	0.063798	0.761548	0.865596	1101.79	0.0861913	0.700165	0.840379
MLT1C:ERVL_MaLR:LTR	550.455	-0.201793	0.214075	0.492293	483.09	0.0791364	0.736825	0.84917	520.177	0.263759	0.242641	0.497246
MLT1C2:ERVL_MaLR:LTR	1933.82	-0.250921	0.0830137	0.27236	1782.78	-0.114885	0.614809	0.764618	1945.27	0.118911	0.615326	0.787604
MLT1D:ERVL_MaLR:LTR	2491.99	-0.401354	0.000864265	0.00768344	2469.2	-0.456314	0.0307507	0.116916	2803.55	-0.0717733	0.747587	0.868532
MLT1E:ERVL_MaLR:LTR	50.5771	0.241174	0.473674	0.749933	49.864	0.188646	0.625606	0.77308	45.8581	-0.0689716	0.871918	0.936559
MLT1E1:ERVL_MaLR:LTR	73.3383	0.0279965	0.915594	0.966859	67.8468	0.170005	0.651579	0.791141	67.143	0.122646	0.752687	0.871765
MLT1E1A:ERVL_MaLR:LTR	479.773	-0.367623	0.0810118	0.268141	484.132	-0.466282	0.162336	0.341742	543.113	-0.1166	0.754856	0.872767
MLT1E2:ERVL_MaLR:LTR	461.15	-0.0266291	0.856431	0.946573	452.603	-0.0608073	0.790205	0.883968	456.814	-0.0516645	0.825606	0.913484
MLT1E3:ERVL_MaLR:LTR	154.072	-0.273641	0.234362	0.517808	135.301	-0.00168566	0.99586	0.997675	149.393	0.255495	0.391226	0.622825
MLT1F:ERVL_MaLR:LTR	586.374	-0.0907423	0.619351	0.841058	493.944	0.333635	0.22848	0.422537	511.478	0.406375	0.108768	0.347034
MLT1F_int:ERVL_MaLR:LTR	18.5546	0.2489	0.657403	0.860065	18.6418	0.149637	0.767254	0.869476	17.0098	-0.114457	0.851082	0.925057
MLT1F1:ERVL_MaLR:LTR	776.519	-0.230144	0.130973	0.368797	693.772	-0.0020804	0.992635	0.995381	753.286	0.210372	0.341064	0.581265
MLT1F2:ERVL_MaLR:LTR	661.826	-0.132125	0.408988	0.69796	580.134	0.161864	0.55823	0.722523	609.117	0.274937	0.313274	0.558845
MLT1G:ERVL_MaLR:LTR	259.536	-0.0826921	0.655855	0.860065	230.458	0.175765	0.479967	0.662551	237.481	0.241032	0.314175	0.55949
MLT1G1:ERVL_MaLR:LTR	351.97	0.171516	0.333174	0.628575	335.201	0.22786	0.393204	0.587171	314.967	0.0383573	0.88177	0.942141
MLT1G3:ERVL_MaLR:LTR	297.738	-0.3412	0.0950917	0.298795	241.371	0.158718	0.603575	0.756834	275.137	0.481694	0.115063	0.355792
MLT1H:ERVL_MaLR:LTR	935.822	-0.277809	0.0423244	0.169121	934.424	-0.3543	0.148743	0.324058	1021.38	-0.0926033	0.703301	0.842334
MLT1H_int:ERVL_MaLR:LTR	12.6425	-0.526346	0.397457	0.687611	12.2647	-0.537625	0.427738	0.617678	14.4851	-0.0310812	0.961681	0.982075
MLT1H1:ERVL_MaLR:LTR	302.498	-0.302842	0.0898884	0.287476	256.657	0.066532	0.791863	0.88477	287.208	0.35247	0.179735	0.431156
MLT1H2:ERVL_MaLR:LTR	412.095	-0.0053855	0.974906	0.99188	360.577	0.307948	0.269335	0.466753	361.191	0.294533	0.274284	0.524766
MLT1I:ERVL_MaLR:LTR	495.051	-0.0664618	0.690992	0.875446	447.683	0.138415	0.606205	0.758959	458.564	0.186079	0.479067	0.691466
MLT1J:ERVL_MaLR:LTR	1377.75	-0.453715	0.00366101	0.0252434	1338.07	-0.458603	0.073739	0.207138	1546.8	-0.0225468	0.934175	0.968849
MLT1J_int:ERVL_MaLR:LTR	62.5023	-0.224602	0.427001	0.712137	60.1858	-0.203061	0.601397	0.755326	64.9261	0.00145912	0.997023	0.998573
MLT1J1:ERVL_MaLR:LTR	360.356	-0.328115	0.0406111	0.164255	385.171	-0.570024	0.0522278	0.166327	424.758	-0.259308	0.384706	0.618537
MLT1J2:ERVL_MaLR:LTR	413.575	0.00166699	0.991094	0.997168	425.045	-0.160582	0.530002	0.702914	424.993	-0.180343	0.4945	0.701067
MLT1K:ERVL_MaLR:LTR	1654.86	-0.0551877	0.690718	0.875446	1697.88	-0.211574	0.382123	0.577455	1729.38	-0.173631	0.477352	0.690235
MLT1L:ERVL_MaLR:LTR	1520.03	0.603806	0.00014882	0.00167451	1610.89	0.301254	0.259579	0.456534	1307.16	-0.319513	0.228344	0.483116
MLT1M:ERVL_MaLR:LTR	123.641	-0.2163	0.366123	0.659133	126.962	-0.366024	0.26268	0.460184	136.026	-0.166727	0.58952	0.769355
MLT1N2:ERVL_MaLR:LTR	191.961	-0.12154	0.540378	0.795273	175.549	0.0462969	0.867303	0.931256	183.329	0.150131	0.572381	0.75791
MLT1O:ERVL_MaLR:LTR	279.627	-0.0140497	0.934997	0.973917	270.405	-0.00502871	0.98442	0.991461	271.548	-0.00851692	0.974224	0.987334
MLT2B1:ERVL:LTR	255.764	-0.210377	0.299291	0.593273	259.187	-0.328595	0.244118	0.439373	277.368	-0.133721	0.586662	0.767573
MLT2B4:ERVL:LTR	108.732	-0.254673	0.327571	0.62294	91.3698	0.1491	0.64644	0.78729	100.604	0.386559	0.193141	0.446272
MLT2C1:ERVL:LTR	163.708	-0.185829	0.352705	0.647254	174.672	-0.436014	0.104577	0.258669	185.094	-0.267973	0.331341	0.573401
MLT2C2:ERVL:LTR	50.0398	-0.496648	0.124044	0.35639	46.5786	-0.393859	0.437309	0.625379	54.8978	0.0818986	0.869255	0.935153
MLT2D:ERVL:LTR	285.137	-0.168034	0.313638	0.609319	273.239	-0.137323	0.584815	0.743267	289.29	0.0156147	0.950231	0.976568
MLT2E:ERVL:LTR	27.0182	0.165285	0.712215	0.883821	23.544	0.502766	0.340439	0.538547	22.0661	0.322973	0.569484	0.756006
MLT2F:ERVL:LTR	216.603	-0.199106	0.276362	0.568284	218.744	-0.304734	0.238188	0.43335	233.188	-0.123566	0.644256	0.806141
NLA:SINE_RTE:SINE	55.4965	-0.328752	0.356058	0.649995	56.8002	-0.464089	0.258605	0.455433	62.8	-0.151502	0.723173	0.854297
Oamar1:TcMar_Mariner:DNA	981.918	-0.351838	0.0162962	0.0836232	1028.9	-0.544797	0.0355165	0.128607	1144.39	-0.209538	0.440787	0.660075
OldhAT1:hAT_Ac:DNA	251.896	0.0704912	0.697936	0.877967	246.96	0.0363711	0.877891	0.936999	241.084	-0.0504149	0.833168	0.916887
ORSL:hAT_Tip100:DNA	75.8493	-0.145508	0.602728	0.831053	65.2484	0.200169	0.538457	0.708866	68.9353	0.328588	0.343905	0.583519
ORSL_2a:hAT_Tip100:DNA	29.8639	-0.361603	0.386334	0.676378	30.8492	-0.517848	0.378143	0.573476	34.4531	-0.171547	0.750798	0.870494
ORSL_2b:hAT_Tip100:DNA	39.638	0.152412	0.653633	0.859167	42.509	-0.139228	0.734097	0.847125	40.536	-0.307382	0.470634	0.685145
OSSAT1:centr:Satellite	22.0475	-0.233335	0.640968	0.852501	17.3465	0.388549	0.459861	0.644827	19.0302	0.604058	0.289606	0.5388
OSSAT2:centr:Satellite	302.144	0.0742095	0.723807	0.889163	273.468	0.284777	0.323914	0.523106	265.906	0.193645	0.559074	0.748915
Penelope1_Vert:PLE:PLE	96.8946	-0.144421	0.582644	0.819866	109.005	-0.528061	0.0939389	0.241357	113.773	-0.400746	0.153917	0.403708
Plat_L3:CR1:LINE	167.414	-0.173738	0.432506	0.715868	153.94	-0.0240081	0.939721	0.968896	163.568	0.130902	0.66368	0.81897
SINE2_Ala_GCA:SINE2:SINE2	NA	NA	NA	NA	1.17702	-0.512529	0.783951	NA	1.18724	-0.52999	0.778166	NA
SINE2_Ala_GCG:SINE2:SINE2	1.54124	0.281748	0.872057	NA	2.33465	-0.900301	0.489756	0.670468	2.1982	-1.2046	0.41815	NA
SINE2_Ala_GCY:SINE2:SINE2	0.950426	0.00766782	0.997536	NA	0.993491	-0.209852	0.945902	NA	1.00264	-0.217841	0.93138	NA
SINE2_Ala_GCY_v:SINE2:SINE2	2.25764	-0.365167	0.804855	0.925521	1.1187	2.41631	0.31377	NA	1.37986	2.76493	0.166699	NA
SINE2_Arg_AGA:SINE2:SINE2	0.673109	0.0501725	0.985709	NA	1.36847	-1.63518	0.481482	NA	1.36226	-1.70966	0.403113	NA
SINE2_Arg_AGG:SINE2:SINE2	2.74819	-2.88803	0.0602016	0.217833	2.69926	-2.90071	0.0585136	0.178762	4.73671	-0.0216264	0.982823	NA
SINE2_Arg_CGA:SINE2:SINE2	NA	NA	NA	NA	2.60856	-3.81715	0.0657305	0.192018	2.63821	-3.83192	0.0625259	NA
SINE2_Arg_CGA_:SINE2:SINE2	0.634148	0.195343	0.952031	NA	0.336119	1.85451	0.645613	NA	0.280873	1.62205	0.689047	NA
SINE2_Arg_CGY:SINE2:SINE2	0.93862	1.1038	0.658847	NA	0.948433	0.937488	0.67235	NA	0.605105	-0.170906	0.952561	NA
SINE2_Asn_AAC:SINE2:SINE2	8.59464	0.477628	0.516441	0.779069	12.8182	-0.705581	0.276985	0.475466	11.4364	-1.19904	0.0665795	0.281745
SINE2_Asp_GAY:SINE2:SINE2	4.39762	-0.528389	0.59217	0.825142	4.39001	-0.600807	0.532181	0.704543	5.15878	-0.0836051	0.926205	NA
SINE2_Cys_TGY:SINE2:SINE2	1.04297	-1.08211	0.619546	NA	0.97358	-1.03648	0.638644	NA	1.34365	0.0225612	0.990942	NA
SINE2_Gln_CAA:SINE2:SINE2	1.53207	-1.84863	0.305469	NA	1.0154	-1.10462	0.615748	NA	1.86131	0.727965	0.65501	NA
SINE2_Gln_CAA_v:SINE2:SINE2	16.2042	-0.228096	0.660745	0.861987	21.2377	-0.948422	0.21719	0.409667	22.4322	-0.733841	0.330734	0.573002
SINE2_Gln_CAG:SINE2:SINE2	1.29114	2.65444	0.258362	NA	1.54879	1.16703	0.616535	NA	0.643284	-1.48242	0.66258	NA
SINE2_Glu_GAA:SINE2:SINE2	376.726	-0.663512	0.0027431	0.0199601	306.47	-0.224925	0.395182	0.588781	388.577	0.421209	0.148512	0.396929
SINE2_Glu_GAG:SINE2:SINE2	10.0123	-0.202287	0.780136	0.913601	10.4901	-0.409393	0.526854	0.700778	11.1724	-0.223197	0.753472	0.872063
SINE2_Glu_GAG_v:SINE2:SINE2	392.803	-0.393964	0.0247304	0.114418	373.104	-0.340254	0.122731	0.285455	424.616	0.036497	0.88031	0.941452
SINE2_Gly_GGA:SINE2:SINE2	69.7245	2.04049	1.06e-11	4.34e-10	69.7312	1.81202	1.99e-07	5.75e-06	28.6889	-0.240268	0.582514	0.764391
SINE2_Gly_GGG:SINE2:SINE2	1.14415	-1.27504	0.545426	NA	1.48834	-1.83846	0.296559	NA	1.93913	-0.569247	0.711334	NA
SINE2_Gly_GGY:SINE2:SINE2	11.3351	-0.0624519	0.926688	0.971413	22.3051	-1.64854	0.0144367	0.06945	22.6347	-1.59924	0.016386	0.153404
SINE2_His_CAY_:SINE2:SINE2	2.015	-1.60552	0.281466	0.574054	NA	NA	NA	NA	1.62222	3.01024	0.112343	NA
SINE2_Ile_ATA:SINE2:SINE2	5.09374	-0.842565	0.385574	0.675735	1.93323	3.30024	0.0602297	0.182035	3.30586	4.12193	0.0132252	NA
SINE2_Ile_ATT:SINE2:SINE2	0.837559	-0.635576	0.785498	NA	1.52513	-1.92602	0.338095	NA	1.72039	-1.32023	0.489602	NA
SINE2_Leu_CTA:SINE2:SINE2	0.331792	1.85504	0.645913	NA	0.481355	0.843359	0.820695	NA	NA	NA	NA	NA
SINE2_Leu_CTG:SINE2:SINE2	0.515713	0.893139	0.797119	NA	1.17884	-1.40241	0.556833	NA	1.03528	-2.31411	0.345871	NA
SINE2_Leu_TTA(m):SINE2:SINE2	2.33204	-1.88334	0.187821	0.457038	2.47517	-2.05269	0.138589	0.308766	3.76622	-0.182477	0.867335	NA
SINE2_Leu_TTA:SINE2:SINE2	0.627929	0.160512	0.955091	NA	1.71464	-2.0807	0.232665	NA	1.67929	-2.21524	0.247104	NA
SINE2_Leu_TTG:SINE2:SINE2	1.34477	-0.742281	0.706522	NA	3.4922	-2.62218	0.141042	0.312277	3.85058	-1.90739	0.256222	NA
SINE2_Lys_AAA:SINE2:SINE2	5.78247	-0.108208	0.903749	0.96289	9.02045	-1.20647	0.107097	0.262684	9.23374	-1.11416	0.169043	0.420068
SINE2_Lys_AAG:SINE2:SINE2	4.06384	-1.68036	0.195277	0.467326	1.90609	-0.0703679	0.966283	0.982019	3.97623	1.60636	0.185039	NA
SINE2_Met:SINE2:SINE2	NA	NA	NA	NA	1.17405	-2.54328	0.204024	NA	1.0121	-3.5167	0.123751	NA
SINE2_Met_i:SINE2:SINE2	3.47765	0.12926	0.906113	0.963699	4.51289	-0.637786	0.538796	0.709044	4.38367	-0.784665	0.461514	NA
SINE2_Met_v:SINE2:SINE2	0.918499	0.115377	0.963198	NA	0.823945	0.416421	0.874793	NA	0.784941	0.261121	0.935498	NA
SINE2_Phe_TTY:SINE2:SINE2	4.09092	0.114424	0.909147	0.964774	6.16704	-0.986185	0.27842	0.477112	6.04468	-1.11603	0.21476	0.469012
SINE2_Pro_CCA:SINE2:SINE2	NA	NA	NA	NA	1.15866	-3.7122	0.100364	NA	1.46685	-1.89515	0.286108	NA
SINE2_Pro_CCG:SINE2:SINE2	0.684915	-1.51717	0.582013	NA	NA	NA	NA	NA	0.65818	1.4368	0.606794	NA
SINE2_Pro_CCY:SINE2:SINE2	0.907797	-2.02965	0.48979	NA	0.808266	-1.90355	0.471065	NA	1.34774	0.0979034	0.967303	NA
SINE2_SeC(e)_TGA:SINE2:SINE2	0.476751	0.893166	0.802415	NA	1.12156	-1.31818	0.593312	NA	0.942035	-2.23024	0.384308	NA
SINE2_Ser_AGY:SINE2:SINE2	1.85423	-0.850763	0.601051	0.829966	1.47713	-0.3933	0.815563	NA	1.99904	0.43347	0.756671	NA
SINE2_Ser_TCA(m):SINE2:SINE2	241.356	0.731213	0.000541888	0.00510162	242.174	0.605714	0.117875	0.278884	183.913	-0.141303	0.732177	0.859688
SINE2_Ser_TCA:SINE2:SINE2	NA	NA	NA	NA	0.519675	-1.03884	0.775534	NA	0.363632	-2.02682	0.61497	NA
SINE2_Ser_TCG:SINE2:SINE2	0.614677	0.118027	0.967144	NA	NA	NA	NA	NA	0.439995	0.664129	0.860762	NA
SINE2_Ser_TCY:SINE2:SINE2	1.60478	-1.17551	0.459702	NA	2.64875	-2.17173	0.127829	0.292796	3.23776	-1.00003	0.4197	NA
SINE2_Thr_ACY:SINE2:SINE2	1.23396	-0.487087	0.814024	NA	1.00073	-0.0315643	0.986947	NA	1.20092	0.424336	0.82176	NA
SINE2_Trp_TGG:SINE2:SINE2	2.28121	-1.89604	0.242854	0.52922	0.772643	0.523838	0.872686	NA	2.05753	2.40714	0.161191	NA
SINE2_Tyr_TAC:SINE2:SINE2	1.52035	0.33007	0.851719	NA	1.82492	-0.292223	0.862073	0.927945	1.64997	-0.639578	0.678186	NA
SINE2_Val_GTA:SINE2:SINE2	NA	NA	NA	NA	1.16761	-2.54328	0.20452	NA	1.49477	-1.07327	0.486491	NA
SINE2_Val_GTG:SINE2:SINE2	0.642483	2.81384	0.371616	NA	0.934261	0.951248	0.709674	NA	0.318244	-1.85942	0.645692	NA
SINE2_Val_GTY:SINE2:SINE2	NA	NA	NA	NA	1.18178	-2.5521	0.212812	NA	1.15852	-2.5615	0.215681	NA
Tigger1:TcMar_Tigger:DNA	1223.48	-0.219809	0.1284	0.364531	1061.76	0.0925243	0.72376	0.839938	1151.62	0.295153	0.279899	0.529549
Tigger10:TcMar_Tigger:DNA	52.6475	-0.238466	0.480374	0.754916	46.6194	0.00955263	0.983161	0.991014	50.779	0.234848	0.597977	0.775998
Tigger11a:TcMar_Tigger:DNA	38.4222	-0.150418	0.700388	0.879016	44.6858	-0.618787	0.189472	0.376799	46.8065	-0.484242	0.341031	0.581265
Tigger12:TcMar_Tigger:DNA	43.5125	-0.822378	0.0240098	0.112042	32.4089	-0.181204	0.651222	0.790946	44.1586	0.625279	0.124004	0.368586
Tigger12A:TcMar_Tigger:DNA	26.8277	-0.0891006	0.833505	0.937817	22.0223	0.420975	0.46172	0.646583	22.7828	0.491459	0.399258	0.628897
Tigger12c:TcMar_Tigger:DNA	71.5827	0.0307858	0.919126	0.967873	59.7273	0.514281	0.197292	0.387182	58.8563	0.463753	0.218561	0.473439
Tigger13a:TcMar_Tigger:DNA	237.946	-0.0485958	0.789059	0.917208	257.185	-0.341058	0.171945	0.353967	261.238	-0.310482	0.216483	0.471155
Tigger14a:TcMar_Tigger:DNA	163.486	0.336265	0.0815469	0.269189	231.505	-0.692828	0.0337549	0.124531	213.656	-1.04722	0.00180208	0.0474308
Tigger15a:TcMar_Tigger:DNA	365.586	-0.260544	0.116297	0.342044	312.057	0.0951959	0.741516	0.85265	343.791	0.339491	0.234209	0.488957
Tigger16a:TcMar_Tigger:DNA	115.655	0.259811	0.289562	0.582922	132.676	-0.225537	0.52247	0.697069	122.606	-0.502764	0.132888	0.379349
Tigger16b:TcMar_Tigger:DNA	68.9254	-0.247542	0.371385	0.664033	74.2064	-0.5123	0.100578	0.252886	79.8862	-0.282188	0.34428	0.584024
Tigger17:TcMar_Tigger:DNA	130.404	0.0144367	0.956879	0.984083	99.5128	0.818609	0.0764919	0.212148	98.7041	0.786365	0.108889	0.347059
Tigger17a:TcMar_Tigger:DNA	363.397	-1.10486	1.4e-06	2.58e-05	344.759	-1.06255	0.00175216	0.0145973	473.605	0.025816	0.944932	0.974131
Tigger17b:TcMar_Tigger:DNA	22.4297	-0.00683854	0.988587	0.996273	23.2682	-0.201228	0.686492	0.815434	23.352	-0.208196	0.664227	0.819204
Tigger17c:TcMar_Tigger:DNA	10.4537	-0.444963	0.558648	0.806395	8.50361	0.00135839	0.998796	0.999383	10.0932	0.433896	0.603623	0.779535
Tigger17d:TcMar_Tigger:DNA	55.5332	-0.293617	0.415453	0.70308	59.3554	-0.530395	0.171372	0.353106	64.7021	-0.25534	0.476951	0.68983
Tigger18a:TcMar_Tigger:DNA	71.7876	0.0136649	0.963223	0.987043	58.8034	0.544412	0.243058	0.438384	58.4905	0.515258	0.247127	0.501273
Tigger19a:TcMar_Tigger:DNA	470.335	0.0898225	0.574583	0.815026	499.595	-0.167534	0.52081	0.695706	485.278	-0.274735	0.277289	0.527132
Tigger19b:TcMar_Tigger:DNA	599.979	-0.267243	0.0519165	0.195973	608.071	-0.382303	0.110277	0.26771	661.93	-0.131916	0.595036	0.77373
Tigger1a_Art:TcMar_Tigger:DNA	697.714	-0.11292	0.490765	0.761254	662.555	-0.0547869	0.825427	0.905933	689.022	0.0412174	0.873865	0.937604
Tigger1a_Mars:TcMar_Tigger:DNA	13.4402	-0.620375	0.283282	0.575918	9.9077	0.109034	0.879275	0.937737	12.6738	0.713595	0.269259	0.519817
Tigger2:TcMar_Tigger:DNA	49.3288	-0.0432864	0.891376	0.958694	45.5363	0.0950185	0.840668	0.915583	46.3041	0.121517	0.795073	0.895561
Tigger20a:TcMar_Tigger:DNA	148.779	0.845975	0.0014627	0.0119385	149.558	0.708739	0.0111952	0.0582924	108.31	-0.15553	0.64709	0.807759
Tigger21a:TcMar_Tigger:DNA	10.0872	0.14571	0.818876	0.931476	8.56869	0.574382	0.480865	0.663306	8.06481	0.41071	0.621948	0.791614
Tigger22N1:TcMar_Tigger:DNA	178.411	-0.438322	0.0566953	0.208918	218.03	-0.975524	0.0201128	0.0874138	244.39	-0.555432	0.203436	0.458703
Tigger23a:TcMar_Tigger:DNA	10.5435	0.361988	0.564458	0.810857	11.86	-0.0832898	0.895698	0.947062	10.6119	-0.461822	0.489109	0.697377
Tigger2a_Art:TcMar_Tigger:DNA	1044.52	-0.439189	0.00180772	0.0141386	923.2	-0.198463	0.317549	0.516623	1075.74	0.22415	0.321677	0.566201
Tigger2a_Car:TcMar_Tigger:DNA	4.21672	-1.68317	0.114585	0.338496	2.76121	-0.900202	0.474482	0.658447	4.89481	0.762067	0.435191	NA
Tigger2f:TcMar_Tigger:DNA	170.768	-0.525164	0.0112989	0.0625871	147.769	-0.237277	0.507195	0.684862	177.514	0.272299	0.450713	0.668424
Tigger6:TcMar_Tigger:DNA	135.213	-0.0593719	0.787932	0.916562	222.225	-1.29993	0.000331986	0.00370161	225.416	-1.25652	0.000543586	0.0234584
Tigger6a:TcMar_Tigger:DNA	72.5295	0.120572	0.658036	0.860065	67.3812	0.254582	0.473556	0.657697	64.3443	0.115745	0.743968	0.866759
Tigger6b:TcMar_Tigger:DNA	7.8002	0.467895	0.563653	0.810342	11.738	-0.737579	0.305304	0.504097	10.4938	-1.22039	0.0641663	0.278378
Tigger8:TcMar_Tigger:DNA	45.5723	-0.222609	0.502838	0.769388	39.0701	0.127055	0.745359	0.855303	42.4142	0.332703	0.369679	0.605113
Tigger9a:TcMar_Tigger:DNA	35.2452	-0.511819	0.210293	0.48786	28.2685	-0.00676966	0.990189	0.994554	34.212	0.482572	0.317704	0.562921
Tigger9b:TcMar_Tigger:DNA	95.4052	-0.169101	0.583245	0.820307	98.2615	-0.32464	0.390421	0.584584	103.609	-0.173734	0.570107	0.75648
UCON1:UCON1:Unknown	3.39321	-0.642961	0.572501	0.814189	1.2679	3.78091	0.0764249	NA	2.00245	4.42087	0.0215196	NA
UCON101:UCON101:Unknown	1.11082	-1.24804	0.593613	NA	0.963442	-1.00058	0.69379	NA	1.39562	0.230092	0.905254	NA
UCON105:hAT:DNA	18.956	0.599678	0.280113	0.572447	20.6156	0.235309	0.661683	0.797635	16.7604	-0.385371	0.537992	0.733442
UCON14:DNA:DNA	4.70055	-1.08116	0.274957	0.567456	3.20613	-0.232276	0.855166	0.924313	4.82841	0.824192	0.431645	NA
UCON2:DNA:DNA	30.7256	0.0371098	0.923745	0.970398	30.6883	-0.045607	0.909411	0.954044	30.2849	-0.099677	0.812121	0.905377
UCON20:UCON20:Unknown	0.864714	0.484778	0.834363	NA	NA	NA	NA	NA	0.676866	0.0718097	0.979666	NA
UCON22:UCON22:Unknown	1.09614	-1.1694	0.625485	NA	1.14762	-1.29865	0.598084	NA	1.54597	-0.147476	0.94009	NA
UCON23:hAT_Tip100:DNA	15.2047	0.123716	0.818205	0.931218	19.1422	-0.578367	0.257322	0.454017	18.5324	-0.717372	0.160034	0.41125
UCON25:UCON25:Unknown	0.344229	1.90129	0.637371	NA	0.336119	1.85451	0.645613	NA	NA	NA	NA	NA
UCON26:hAT_Ac:DNA	5.76784	1.55758	0.0902945	0.288308	4.99667	2.34663	0.0297992	0.114284	2.20464	0.777536	0.597882	NA
UCON28a:UCON28a:Unknown	3.32702	-0.0200123	0.987143	0.995689	4.67524	-0.939723	0.365286	0.561982	4.72298	-0.937667	0.396089	NA
UCON28b:UCON28b:Unknown	0.790873	-3.12375	0.219112	NA	0.497547	-2.49162	0.532876	NA	1.25887	0.628462	0.757504	NA
UCON29:Kolobok:DNA	5.66879	-0.205269	0.813794	0.928727	4.69897	0.260304	0.779172	0.876405	5.05166	0.449831	0.638751	NA
UCON31:UCON31:Unknown	0.682158	-0.0214793	0.993862	NA	NA	NA	NA	NA	0.678761	-0.0651041	0.981552	NA
UCON33:TcMar_Tigger:DNA	2.05909	-2.35982	0.185996	0.454576	0.852295	-0.628847	0.810966	NA	2.17988	1.70495	0.277831	NA
UCON34:hAT_Charlie:DNA	13.0119	-0.621336	0.302998	0.597102	21.6489	-1.74193	0.00640911	0.0389668	24.3642	-1.13663	0.0752136	0.297278
UCON35:DNA:DNA	2.37169	-0.91033	0.512536	0.776507	1.6185	-0.0754688	0.963342	NA	2.33997	0.82144	0.581172	NA
UCON37:hAT_Ac:DNA	1.96085	-0.435489	0.764439	0.906205	1.6449	-0.033016	0.982185	NA	1.91058	0.387101	0.780814	NA
UCON38:hAT_Charlie:DNA	6.01114	0.276081	0.756791	0.903282	5.30172	0.559236	0.546337	0.714183	4.79058	0.270575	0.779168	NA
UCON39:TcMar_Tigger:DNA	27.1294	0.415127	0.344794	0.639014	42.4687	-0.863617	0.139758	0.310514	38.7698	-1.29639	0.0289622	0.196407
UCON4:Kolobok:DNA	51.2159	-0.018749	0.957126	0.984169	79.7612	-1.15655	0.0234711	0.0969898	80.1181	-1.15453	0.0155712	0.150013
UCON40:TcMar_Mariner:DNA	17.6988	-0.132973	0.830856	0.937366	11.2691	1.42176	0.205557	0.396986	11.9665	1.52959	0.190851	0.444374
UCON41:UCON41:Unknown	3.99744	-0.501733	0.616462	0.839249	3.12202	0.0755186	0.946983	0.972499	3.79264	0.565012	0.599188	NA
UCON44:TcMar_Tigger:DNA	27.0531	-0.31256	0.460731	0.739791	33.6148	-0.907253	0.0749771	0.209272	36.4245	-0.607121	0.198719	0.452729
UCON47:UCON47:Unknown	7.16312	0.0629477	0.933632	0.973503	7.24894	-0.0737276	0.940672	0.969308	7.10186	-0.153366	0.876791	0.939538
UCON48:UCON48:Unknown	3.8643	-1.86011	0.0986312	0.306811	1.95469	-0.513173	0.709999	0.831358	4.06535	1.32236	0.21433	NA
UCON5:UCON5:Unknown	3.15658	1.89613	0.126161	0.360019	3.53604	1.07046	0.374084	0.56995	1.78041	-0.826353	0.609612	NA
UCON51:LTR:LTR	5.93519	0.952946	0.350172	0.644969	4.31921	2.92874	0.0137761	0.0672695	2.43365	1.94887	0.225986	NA
UCON55:TcMar_Tigger:DNA	11.8162	0.840531	0.22277	0.502435	14.4296	0.0647517	0.921744	0.961474	11.1671	-0.790498	0.213008	0.467874
UCON58:DNA:DNA	6.67242	0.970656	0.257484	0.546211	11.3458	-0.711905	0.306563	0.505265	9.24179	-1.69401	0.0365586	0.217046
UCON59:DNA:DNA	0.663584	2.85517	0.440951	NA	0.97817	0.958585	0.757846	NA	0.33022	-1.90559	0.637164	NA
UCON6:UCON6:Unknown	106.03	0.401932	0.122115	0.352954	217.963	-1.44208	0.0105597	0.055958	204.171	-1.86424	0.00107284	0.0347256
UCON60:UCON60:Unknown	NA	NA	NA	NA	0.695205	-2.96696	0.362464	NA	0.70457	-2.98771	0.353653	NA
UCON62:Crypton:DNA	0.289919	-1.69378	0.676111	NA	NA	NA	NA	NA	0.280873	1.62205	0.689047	NA
UCON64:UCON64:Unknown	NA	NA	NA	NA	1.65016	-2.0557	0.21465	NA	1.819	-1.4793	0.309611	NA
UCON66:UCON66:Unknown	0.793825	0.73371	0.78006	NA	0.491296	2.40737	0.504959	NA	0.280873	1.62205	0.689047	NA
UCON67:UCON67:Unknown	2.24602	-0.376347	0.801003	0.923838	2.61785	-0.80487	0.546208	0.714123	2.898	-0.436581	0.709133	NA
UCON7:DNA:DNA	NA	NA	NA	NA	0.484298	-0.887991	0.810424	NA	0.494561	-0.900146	0.80555	NA
UCON70:UCON70:Unknown	50.0549	0.245535	0.457109	0.737136	39.4684	1.00802	0.0920166	0.23825	35.2038	0.740498	0.225256	0.480014
UCON71:UCON71:Unknown	1.9107	0.0660114	0.966026	0.987901	1.58662	0.572107	0.762849	NA	1.53007	0.487467	0.827565	NA
UCON73:hAT:DNA	4.91924	0.811277	0.417351	0.704701	8.70523	-0.88456	0.280531	0.479091	7.42123	-1.71703	0.0662454	0.28127
UCON76:UCON76:Unknown	9.80309	0.303686	0.651922	0.858124	8.22909	0.81766	0.295149	0.493373	7.21694	0.49676	0.541812	0.736866
UCON78:DNA:DNA	14.344	-0.380428	0.517403	0.780033	13.9166	-0.386351	0.548174	0.715424	15.7348	-0.019672	0.975528	0.987798
UCON8:DNA:DNA	7.38422	1.18707	0.184602	0.452594	7.41058	0.988567	0.211602	0.403953	4.69513	-0.207422	0.848712	NA
UCON80:hAT_Blackjack:DNA	0.634107	-1.39774	0.618407	NA	0.863264	-2.00147	0.444675	NA	1.15136	-0.609314	0.770902	NA
UCON80_AMi:UCON80_AMi:Unknown	30.0127	-0.182797	0.683844	0.873044	38.8742	-0.880116	0.0243548	0.0997197	40.6875	-0.714949	0.115861	0.357017
UCON83:DNA:DNA	1.28919	0.124061	0.950945	NA	0.665796	2.84375	0.389166	NA	0.587226	2.67225	0.429302	NA
UCON85:UCON85:Unknown	3.69431	1.35962	0.2786	0.57098	3.05811	2.34782	0.0917622	0.237845	1.51767	0.978351	0.548405	NA
UCON86:L2:LINE	18.6281	-0.341301	0.55861	0.806395	12.5964	0.749981	0.386419	0.581223	14.7578	1.0829	0.180926	0.432669
UCON87:UCON87:Unknown	NA	NA	NA	NA	0.640206	-2.86083	0.388972	NA	0.642476	-2.86925	0.383608	NA
UCON87B:UCON87B:Unknown	10.8825	-0.0748036	0.907999	0.964036	13.4985	-0.697583	0.301048	0.500239	13.7408	-0.637432	0.329129	0.571515
UCON88:UCON88:Unknown	9.28812	-0.521572	0.477674	0.752948	8.75218	-0.463269	0.613431	0.763461	10.3833	0.0498719	0.955979	0.979765
UCON89:hAT:DNA	0.779067	-1.79304	0.4972	NA	0.499757	-0.945892	0.796818	NA	0.917447	0.843752	0.741502	NA
UCON9:PIF_Harbinger:DNA	3.23535	-0.544348	0.631204	0.848213	4.374	-1.27656	0.239632	0.434643	4.95321	-0.746878	0.478795	NA
UCON93:UCON93:Unknown	11.487	-0.655103	0.285702	0.578479	7.23505	0.571295	0.58452	0.743003	9.68028	1.20346	0.214463	0.468735
UCON94:UCON94:Unknown	0.317725	1.80079	0.655981	NA	0.462389	0.76956	0.837733	NA	NA	NA	NA	NA
UCON96:UCON96:Unknown	0.489188	0.937316	0.791276	NA	0.336119	1.85451	0.645613	NA	NA	NA	NA	NA
UCON97:DNA:DNA	0.698818	-0.115017	0.966952	NA	NA	NA	NA	NA	0.511756	0.941196	0.796157	NA
UCON9B:PIF_Harbinger:DNA	0.688336	-1.53014	0.629759	NA	0.831455	-1.94516	0.546	NA	1.15819	-0.418865	0.887173	NA
X1_DNA:TcMar_Tigger:DNA	123.138	0.271862	0.320374	0.616293	156.47	-0.475807	0.208849	0.400365	145.332	-0.767475	0.0195742	0.166187
X1_LINE:CR1:LINE	2.59161	-0.310384	0.810637	0.927688	1.13473	3.61614	0.112624	NA	1.37625	3.89668	0.0695868	NA
X10b_DNA:TcMar_Tigger:DNA	52.8635	-0.711935	0.0370472	0.153959	48.9529	-0.60724	0.129669	0.296093	61.3751	0.0924131	0.787093	0.891296
X11_DNA:TcMar_Tigger:DNA	32.966	0.089454	0.819277	0.931577	31.6075	0.119128	0.794843	0.886356	30.671	0.0160907	0.97265	0.986462
X12_DNA:TcMar_Tigger:DNA	74.0545	-0.0438069	0.868569	0.951172	70.322	0.015961	0.963864	0.980438	71.4903	0.0422387	0.905225	0.95375
X12_LINE:I_Jockey:LINE	40.7063	-0.612767	0.0777304	0.260229	33.3264	-0.18116	0.648205	0.788713	41.5075	0.413944	0.266263	0.517259
X13_LINE:L2:LINE	1.44657	-0.989133	0.568207	NA	2.87002	-2.33463	0.101551	0.254169	3.35669	-1.3555	0.249585	NA
X15_LINE:L2:LINE	36.1392	-0.658153	0.0795428	0.264192	30.1619	-0.275808	0.583231	0.741808	37.9824	0.362021	0.472043	0.686408
X17_LINE:CR1:LINE	30.8432	-0.00568667	0.988212	0.996071	27.1871	0.28202	0.652029	0.791302	27.2023	0.268174	0.671209	0.823476
X2_LINE:CR1:LINE	2.27862	0.468182	0.75004	0.899547	2.72106	-0.166245	0.914193	0.956526	2.35247	-0.651945	0.719549	NA
X20_LINE:CR1:LINE	6.90036	0.409146	0.615294	0.838619	5.61041	1.06592	0.289537	0.488357	4.68456	0.642987	0.521937	NA
X21_LINE:CR1:LINE	NA	NA	NA	NA	0.980853	-2.25454	0.299072	NA	0.99021	-2.26597	0.298832	NA
X23_DNA:DNA:DNA	0.331792	1.85504	0.645913	NA	0.681293	-0.13247	0.968853	NA	0.363632	-2.02682	0.61497	NA
X24_DNA:DNA:DNA	6.33537	-0.0201316	0.980132	0.993159	4.68277	0.874622	0.343675	0.542147	4.73731	0.880784	0.351132	NA
X24_LINE:L2:LINE	83.8883	-0.430858	0.121078	0.351074	111.242	-1.14076	0.00286838	0.0213214	123.281	-0.728112	0.0392223	0.223085
X26_DNA:TcMar_Tigger:DNA	49.6842	-1.14032	0.00274834	0.0199898	41.2559	-0.796605	0.0526079	0.167109	59.2959	0.325167	0.475801	0.68917
X2a_DNA:DNA:DNA	8.9358	1.57795	0.0708134	0.243406	12.8891	0.0364421	0.958384	0.978075	8.51049	-1.55611	0.0682866	0.284095
X2b_DNA:DNA:DNA	3.45826	0.698238	0.518151	0.78015	3.72383	0.320508	0.750441	0.858409	2.93226	-0.389633	0.727724	NA
X30_DNA:DNA:DNA	39.1858	-0.280668	0.423729	0.70977	40.5541	-0.444561	0.30585	0.504694	44.2925	-0.182033	0.667076	0.820651
X32_DNA:TcMar_Tc1:DNA	68.1259	-0.0470722	0.883305	0.955868	68.4334	-0.144899	0.761565	0.865596	69.4652	-0.117726	0.788215	0.892101
X33a_DNA:TcMar_Tc1:DNA	114.202	-0.739497	0.00333061	0.0234722	179.198	-1.73163	3.05e-07	8.43e-06	207.35	-1.00777	0.00355024	0.0707862
X34_DNA:DNA:DNA	0.289919	-1.69378	0.676111	NA	NA	NA	NA	NA	0.439995	0.664129	0.860762	NA
X4a_DNA:TcMar_Tigger:DNA	8.72795	-0.613443	0.399843	0.689482	9.41838	-0.864118	0.289536	0.488357	11.207	-0.260393	0.720295	0.853216
X4b_DNA:TcMar_Tigger:DNA	33.7964	-0.0876664	0.816314	0.930109	32.5434	-0.0752714	0.867693	0.931499	33.5538	-0.00288361	0.994981	0.997456
X5a_DNA:TcMar_Tigger:DNA	64.2867	0.0510656	0.871613	0.952689	50.7712	0.731319	0.169553	0.350951	49.6153	0.662262	0.192649	0.445911
X5B_LINE:CR1:LINE	9.80041	-0.687042	0.330078	0.625173	9.38124	-0.657976	0.380912	0.576393	11.635	0.0194556	0.975389	0.987798
X6a_DNA:TcMar_Tigger:DNA	106.644	-0.771779	0.00130822	0.0108425	148.446	-1.53224	9.61e-06	0.000179757	175.746	-0.774481	0.0260446	0.188048
X6A_LINE:CR1:LINE	172.524	-0.20174	0.368994	0.661954	212.989	-0.794905	0.0266689	0.105782	224.827	-0.610948	0.102746	0.337726
X6b_DNA:TcMar_Tigger:DNA	105.884	0.0898449	0.715178	0.88495	106.736	-0.0272878	0.930153	0.964312	103.66	-0.131337	0.67192	0.82375
X6B_LINE:CR1:LINE	13.9999	0.391431	0.525297	0.784772	11.6164	0.969364	0.184864	0.3711	9.74882	0.563134	0.504235	0.708772
X7A_LINE:CR1:LINE	99.0552	-0.112189	0.657998	0.860065	99.2387	-0.201197	0.488811	0.669712	102.934	-0.104925	0.738209	0.863477
X7B_LINE:CR1:LINE	31.2105	-0.0942826	0.810947	0.927732	30.1264	-0.0889743	0.839262	0.914555	31.1914	-0.0115873	0.979981	0.990463
X7C_LINE:CR1:LINE	62.9999	-0.435633	0.153739	0.405223	70.9691	-0.794806	0.0400983	0.139674	80.2585	-0.375503	0.355963	0.59417
X7D_LINE:CR1:LINE	3.10713	-1.46493	0.237723	0.522422	1.12129	1.31221	0.531794	NA	2.51472	2.74338	0.0974966	NA
X8_LINE:CR1:LINE	3.49297	-0.685301	0.542319	0.79711	3.10277	-0.47752	0.698287	0.823758	3.87883	0.185027	0.859281	NA
X9_LINE:L1:LINE	119.7	0.108014	0.677851	0.870333	113.902	0.167057	0.614321	0.764234	109.445	0.0398333	0.891277	0.94699
X9a_DNA:DNA:DNA	46.4493	-0.0490664	0.892598	0.959325	48.7765	-0.258243	0.491523	0.671969	49.4421	-0.226799	0.58256	0.764391
X9b_DNA:TcMar_Tigger:DNA	110.257	-1.55625	8.17e-07	1.59e-05	255.165	-3.07451	3.05e-29	9.79e-27	308.646	-1.53546	4.98e-06	0.00108227
Zaphod:hAT_Tip100:DNA	61.3348	-0.0499301	0.876685	0.9541	65.3169	-0.312584	0.451505	0.637413	66.5084	-0.274249	0.483393	0.694218
Zaphod2:hAT_Tip100:DNA	46.3988	-0.247529	0.475941	0.751582	41.3719	-0.0237566	0.958778	0.978255	45.2573	0.207533	0.647142	0.807759
Zaphod3:hAT_Tip100:DNA	38.3929	-0.421307	0.285543	0.578332	40.3548	-0.621312	0.169487	0.350858	45.8502	-0.212937	0.591057	0.770435
Zaphod4a:hAT_Tip100:DNA	18.3691	-0.065551	0.893693	0.959576	14.2301	0.649762	0.32426	0.523297	14.6589	0.696465	0.298373	0.545702
Zaphod5a:hAT_Tip100:DNA	1.92671	-0.409764	0.813324	0.928605	1.44092	0.335528	0.88381	NA	1.6913	0.721785	0.742947	NA

## Sheet: GSE120144
Differentially expressed TEs in ovary at follicular and luteal phases
TE_id	baseMean	log2FoldChange	pvalue	padj
ARLTR2:ERV1:LTR	4682.05	0.188927	0.0928082	0.197488
AmmLer_1.137:SINE2:SINE	6119.72	0.131795	0.234811	0.385049
AmnHarb1:PIF_Harbinger:DNA	51.8994	0.304824	0.230606	0.379787
AmnL2_1:L2:LINE	1140.59	0.143878	0.228111	0.37702
AmnSINE1:5S_Deu_L2:SINE	3153.15	0.0576526	0.577558	0.713159
AmnSINE2:SINE2_Deu:SINE	1172.99	0.148915	0.0870459	0.188119
Arthur1:hAT_Tip100:DNA	1184.4	0.140607	0.305289	0.462855
Arthur1A:hAT_Tip100:DNA	1006.43	0.36845	0.00736595	0.0270682
Arthur1B:hAT_Tip100:DNA	1150.06	0.191698	0.128417	0.249798
Arthur1C:hAT_Tip100:DNA	316.669	0.212359	0.15882	0.291577
Arthur2:hAT_Tip100:DNA	954.882	0.302822	0.0203377	0.0612754
BLACKJACK:hAT_Blackjack:DNA	1417.01	0.230104	0.0372637	0.0989357
BOV_A2:Core_RTE:SINE	188036	0.182692	0.0741591	0.16672
BTLTR1:ERVK:LTR	10551.2	0.273225	0.000397196	0.00226377
BTSAT2:centr:Satellite	4.9934	-0.552725	0.494187	0.64325
BTSAT4:centr:Satellite	4654.28	1.71906	2.12153e-15	8.44183e-14
BTSAT6:centr:Satellite	2902.39	1.90406	2.81192e-12	7.72336e-11
BosInd_1.230:ERV1:LTR	3735.94	0.100381	0.262386	0.416336
BovB:RTE_BovB:LINE	311543	0.341485	0.00158318	0.0074274
Bov_tA1:SINE_RTE:SINE	167578	0.169486	0.136134	0.260822
Bov_tA2:SINE_RTE:SINE	335904	0.163725	0.133992	0.258077
Bov_tA3:SINE_RTE:SINE	80478.3	0.130368	0.184098	0.324521
CHRL:SINE2:SINE	58729.3	0.0656711	0.494206	0.64325
CHR_1:SINE2:SINE	8320.4	0.0308195	0.776457	0.859451
CHR_2:SINE2:SINE	20049.2	0.185355	0.105974	0.218051
CHR_2A:SINE2:SINE	32941.7	0.161732	0.148015	0.277247
CHR_2B:SINE2:SINE	63038.5	0.157372	0.152209	0.282423
CR1_11_Crp:CR1:LINE	37.9598	0.125952	0.619905	0.74669
CR1_12_AMi:CR1:LINE	144.609	0.224472	0.267878	0.422253
CR1_13_AMi:CR1:LINE	29.2929	0.287087	0.245437	0.396983
CR1_16_AMi:CR1:LINE	222.526	0.442009	0.00845814	0.0302638
CR1_1_Amn:CR1:LINE	240.08	-0.27128	0.0455252	0.115696
CR1_3_Croc:CR1:LINE	547.717	-0.00536855	0.967691	0.981256
CR1_Amni_1:CR1:LINE	1618.3	-0.00631699	0.951051	0.971669
CR1_L3A_Croc:CR1:LINE	60.8526	-0.236794	0.252074	0.404915
CR1_L3B_Croc:CR1:LINE	92.483	0.281225	0.0889397	0.191298
CR1_Mam:CR1:LINE	3033.03	0.234938	0.0813982	0.17874
CapAeg_1.103:SINE_RTE:SINE	173020	0.194172	0.0541427	0.13208
CapAeg_1.128:RTE_BovB:LINE	13388.4	0.344408	0.00441472	0.0177553
CapAeg_1.154:SINE2:SINE	25732.1	0.0949272	0.291648	0.448896
CapAeg_1.168:L1:LINE	25400.5	0.334209	0.00170985	0.00793936
CapAeg_1.174:L1:LINE	13888.2	0.280717	0.0102965	0.0355307
CapAeg_1.201:ERVL_MaLR:LTR	5996.87	0.249193	0.0549009	0.133465
CapAeg_1.214:RTE_BovB:LINE	404469	0.199596	0.0867054	0.187528
CapAeg_1.232:ERV1:LTR	7599.73	0.153565	0.156752	0.288924
CapAeg_1.233:ERVK:LTR	17870.2	0.175963	0.0570538	0.13721
CapAeg_1.235:ERVL:LTR	1636.43	0.19118	0.0928618	0.197575
CapAeg_1.271:ERV1:LTR	6853.96	0.123314	0.216128	0.363577
CapAeg_1.274:ERV1:LTR	5858.69	-0.427509	0.00115332	0.00566003
CapAeg_1.285:ERV1:LTR	4157.62	0.161738	0.0915565	0.195454
CapAeg_1.288:ERV1:LTR	3022.26	-0.00525815	0.965967	0.980319
CapAeg_1.98:RTE_BovB:LINE	197175	0.241121	0.0320593	0.0881895
CapAeg_5.110:ERV1:LTR	2046.56	0.206042	0.056514	0.136297
Chap1_Mam:hAT_Charlie:DNA	446.505	0.117593	0.422444	0.578981
Chap1a_Mam:hAT_Charlie:DNA	1518.79	0.154184	0.107681	0.220455
Charlie10:hAT_Charlie:DNA	1052.93	0.149303	0.245058	0.396701
Charlie10a:hAT_Charlie:DNA	492.371	0.0519759	0.606956	0.736648
Charlie10b:hAT_Charlie:DNA	704.027	-0.181443	0.110553	0.224432
Charlie11:hAT_Charlie:DNA	825.548	0.35317	0.000127352	0.000837677
Charlie13a:hAT_Charlie:DNA	1287.75	0.142155	0.219267	0.36741
Charlie13b:hAT_Charlie:DNA	535.876	0.0224304	0.814787	0.884926
Charlie14a:hAT_Charlie:DNA	1089.69	0.418956	0.00190716	0.0087103
Charlie15a:hAT_Charlie:DNA	3012.87	0.0450214	0.640422	0.762018
Charlie15b:hAT_Charlie:DNA	2813.46	0.0709275	0.465503	0.618147
Charlie16:hAT_Charlie:DNA	1419.22	0.253715	0.0231618	0.0679374
Charlie16a:hAT_Charlie:DNA	1816.39	0.0472558	0.647396	0.767257
Charlie17:hAT_Charlie:DNA	569.004	0.290352	0.0194712	0.0592148
Charlie17a:hAT_Charlie:DNA	1144.32	0.0872461	0.495731	0.644621
Charlie17b:hAT_Charlie:DNA	501.842	0.25935	0.10475	0.216166
Charlie18a:hAT_Charlie:DNA	3826.35	-0.234314	0.00198292	0.00899391
Charlie19a:hAT_Charlie:DNA	1982.21	0.212498	0.0904459	0.19379
Charlie1:hAT_Charlie:DNA	5204.93	0.0799636	0.436558	0.592321
Charlie1a:hAT_Charlie:DNA	17852.9	0.175462	0.157828	0.290174
Charlie1b:hAT_Charlie:DNA	5981.81	0.153483	0.160237	0.29346
Charlie20a:hAT_Charlie:DNA	1004.9	0.0934375	0.507889	0.655405
Charlie21a:hAT_Charlie:DNA	801.184	0.327255	0.0393336	0.10322
Charlie22a:hAT_Charlie:DNA	2114.28	0.10929	0.209241	0.355159
Charlie23a:hAT_Charlie:DNA	1522.82	0.0101983	0.932983	0.960663
Charlie24:hAT_Charlie:DNA	1533.22	0.0781295	0.503723	0.651383
Charlie25:hAT_Charlie:DNA	1386.21	0.145479	0.165831	0.300663
Charlie26a:hAT_Charlie:DNA	1070.29	0.174307	0.173015	0.310176
Charlie29a:hAT_Charlie:DNA	1597.14	0.0548596	0.634327	0.757136
Charlie29b:hAT_Charlie:DNA	1435.88	-0.0226019	0.841212	0.902616
Charlie2a:hAT_Charlie:DNA	3214.86	0.174481	0.177423	0.315648
Charlie2b:hAT_Charlie:DNA	4052.3	0.152629	0.189043	0.330365
Charlie30a:hAT_Charlie:DNA	639.266	0.0454583	0.719386	0.820988
Charlie30b:hAT_Charlie:DNA	688.36	0.235104	0.0903481	0.193642
Charlie31a:hAT_Charlie:DNA	536.161	-0.0966993	0.583569	0.717319
Charlie32a:hAT_Charlie:DNA	170.827	0.24442	0.173796	0.311033
Charlie4:hAT_Charlie:DNA	906.024	-0.134339	0.210411	0.356505
Charlie4a:hAT_Charlie:DNA	5455.7	-0.458926	0.000231649	0.0014149
Charlie4b_Marsup:hAT_Charlie:DNA	1.11564	0.10292	0.962384	NA
Charlie4z:hAT_Charlie:DNA	8275.14	0.0949557	0.308877	0.466569
Charlie5:hAT_Charlie:DNA	4064.01	0.244553	0.0303476	0.0844863
Charlie6:hAT_Charlie:DNA	398.811	0.0773768	0.620143	0.746853
Charlie7:hAT_Charlie:DNA	4719.8	0.166226	0.23081	0.380036
Charlie7a:hAT_Charlie:DNA	1637.47	-0.10289	0.307371	0.46507
Charlie7b_Mars:hAT_Charlie:DNA	50.9094	0.0979687	0.678731	0.790252
Charlie8:hAT_Charlie:DNA	7817.66	-0.390567	2.38466e-06	2.44268e-05
Charlie9:hAT_Charlie:DNA	1576.47	0.149885	0.161852	0.295444
Cheshire:hAT_Charlie:DNA	2942.3	0.0907533	0.506836	0.654473
Chompy_6_Croc:PIF_Harbinger:DNA	22.0142	-0.0339643	0.908214	0.944425
DIRS_1a_Amnio:DIRS:LTR	6268.61	-0.117143	0.00607307	0.0231724
DIRS_1b_Amnio:DIRS:LTR	3600.02	0.14678	0.106664	0.218971
DIRS_1c_Amnio:DIRS:LTR	4167.59	0.0614823	0.413787	0.570608
DNA1_Mam:TcMar_Tc1:DNA	294.912	0.245105	0.192329	0.334523
D_CH:SINE:SINE	348.982	0.25799	0.0236182	0.0690525
ERV3_16A3_I:ERVL:LTR	2331.07	0.316654	0.00322616	0.0136457
ERV3_16A3_LTR:ERVL:LTR	586.036	0.223392	0.107296	0.219874
ERV54_EC_LTR:ERV1:LTR	1808.04	0.0574871	0.63318	0.756598
ERVL40_int:ERVL:LTR	1312.3	0.283104	0.0484636	0.121402
ERVL_B4_int:ERVL:LTR	1754.37	0.117044	0.269274	0.423839
ERVL_E_int:ERVL:LTR	5466.79	-0.13306	0.174909	0.312505
ERVL_int:ERVL:LTR	196.842	0.34201	0.0262949	0.0752487
EUTREP14:EUTREP14:Unknown	62.3674	0.407422	0.0745144	0.16738
EUTREP15:ERV1:LTR	96.4825	-0.115449	0.480135	0.630754
EUTREP16:LTR:LTR	260.985	0.11589	0.407482	0.565539
EUTREP2:hAT:DNA	556.106	-0.130485	0.202885	0.346995
EUTREP4:PiggyBac:DNA	159.816	0.302351	0.156343	0.288395
EUTREP6:EUTREP6:Unknown	2.40029	0.173503	0.850094	0.908209
EUTREP7:ERV1:LTR	159.203	0.0850778	0.592593	0.725072
EUTREP8:LTR:LTR	128.133	0.342963	0.0662694	0.15333
Eulor10:DNA:DNA	27.5017	0.203917	0.438693	0.594019
Eulor11:DNA:DNA	15.5647	0.357688	0.359295	0.518714
Eulor12:DNA:DNA	77.7662	0.109623	0.657087	0.774137
Eulor1:DNA:DNA	68.8445	0.640253	0.0085936	0.0306224
Eulor2A:DNA:DNA	144.809	0.270188	0.172489	0.309506
Eulor2B:DNA:DNA	78.3199	0.226181	0.232981	0.382711
Eulor2C:DNA:DNA	79.6534	-0.011825	0.952057	0.972102
Eulor3:DNA:DNA	6.48301	-0.590984	0.272579	0.427771
Eulor4:Eulor4:Unknown	5.24346	0.362558	0.549488	0.690308
Eulor5A:Crypton_A:DNA	130.392	0.0989804	0.610278	0.739522
Eulor5B:Crypton_A:DNA	18.3901	0.089579	0.791121	0.869393
Eulor6A:Crypton:DNA	11.5554	0.711344	0.0855467	0.185747
Eulor6B:Crypton:DNA	43.1746	0.358161	0.132545	0.255948
Eulor6C:Crypton:DNA	10.5909	0.772056	0.0606845	0.143683
Eulor6D:Crypton:DNA	56.865	0.343256	0.202371	0.346429
Eulor6E:Crypton:DNA	33.954	0.874984	0.00356221	0.0148205
Eulor7:DNA:DNA	8.19028	0.420177	0.415432	0.572187
Eulor8:TcMar:DNA	43.9456	0.70615	0.0172179	0.0536309
Eulor9A:DNA:DNA	190.714	0.260548	0.139807	0.266067
Eulor9B:DNA:DNA	66.1282	0.235861	0.265771	0.420031
Eulor9C:DNA:DNA	166.716	0.250512	0.123182	0.242338
EutTc1_N1:TcMar_Tc1:DNA	116.117	0.324769	0.0423261	0.109473
EutTc1_N2:TcMar_Tc1:DNA	254.832	-0.302635	0.0201979	0.0609812
EuthAT_2:hAT_Ac:DNA	1732.36	0.125099	0.305673	0.463217
EuthAT_N1:hAT_Tip100:DNA	48.6013	0.108764	0.667959	0.782575
EuthAT_N1a:hAT_Tip100:DNA	25.5495	0.407349	0.190156	0.3317
Eutr10:ERVL:LTR	566.573	0.183669	0.136804	0.261845
Eutr11:DNA:DNA	741.117	0.299249	0.0277618	0.0786482
Eutr15:hAT_Tip100:DNA	185.575	0.205546	0.226803	0.375488
Eutr16:hAT_Tip100:DNA	416.464	-0.0607703	0.761489	0.849374
Eutr18:LTR:LTR	336.088	0.412994	0.00285209	0.0122799
Eutr2:DNA:DNA	8.78834	0.80712	0.110925	0.224978
Eutr2:MULE_MuDR:DNA	78.8968	0.126258	0.444025	0.599117
Eutr2B:DNA:DNA	35.6915	-0.630575	0.0384883	0.101493
Eutr2B:MULE_MuDR:DNA	191.643	0.145427	0.294826	0.452071
Eutr5:LTR:LTR	104.846	0.328859	0.031188	0.0863391
FordPrefect:hAT_Tip100:DNA	17954.2	0.35883	0.0212017	0.0633863
FordPrefect_a:hAT_Tip100:DNA	46.139	0.507889	0.018698	0.0572884
GirTip_1.94:SINE2:SINE	83786.6	0.0642163	0.518407	0.664439
HAL1:L1:LINE	30898.9	0.162549	0.167384	0.302647
HAL1M8:L1:LINE	3083.6	0.188216	0.099488	0.208235
HAL1ME:L1:LINE	8253.91	0.0989963	0.339391	0.498016
HAL1b:L1:LINE	4287.78	0.168296	0.108722	0.221864
HERV16_int:ERVL:LTR	1684.81	0.131111	0.0777081	0.1728
HERVL40_int:ERVL:LTR	144.26	0.537805	0.000706632	0.00373328
HERVL74_int:ERVL:LTR	390.949	0.0456688	0.656287	0.773477
Helitron1Na_Mam:Helitron:RC	282.589	0.459885	0.00578494	0.0222804
Helitron1Nb_Mam:Helitron:RC	105.589	0.475556	0.0131771	0.0433502
Helitron2Na_Mam:Helitron:RC	348.614	0.174334	0.322849	0.481349
Helitron3Na_Mam:Helitron:RC	1122.97	0.14367	0.156721	0.288894
Kanga11a:TcMar_Tc2:DNA	1199.44	0.102065	0.480922	0.631521
Kanga1:TcMar_Tc2:DNA	738.786	0.194716	0.123345	0.242559
Kanga1a:TcMar_Tc2:DNA	739.767	0.221995	0.0832807	0.181918
Kanga1b:TcMar_Tc2:DNA	663.604	0.126039	0.384709	0.542915
Kanga1c:TcMar_Tc2:DNA	1028.44	0.240338	0.0878446	0.189449
Kanga1d:TcMar_Tc2:DNA	666.076	0.254994	0.0902708	0.193563
Kanga2_a:TcMar_Tc2:DNA	3115.66	0.110484	0.305921	0.463489
L1M3:L1:LINE	34351.6	0.204974	0.0797512	0.176192
L1M3c:L1:LINE	2828.03	0.304511	0.0292107	0.0819728
L1M3d:L1:LINE	951.833	0.23701	0.0581157	0.13907
L1M3de:L1:LINE	3738.66	0.227903	0.0823978	0.180388
L1M4:L1:LINE	30222.8	0.217458	0.0679881	0.15611
L1M4a1:L1:LINE	3938.43	0.235812	0.0537345	0.131305
L1M4a2:L1:LINE	3732.26	0.205029	0.0743224	0.167018
L1M4b:L1:LINE	4675.8	0.270174	0.0278827	0.0788878
L1M4c:L1:LINE	18374.4	0.291113	0.0185434	0.0569007
L1M5:L1:LINE	62169.6	0.164565	0.152564	0.282864
L1M6:L1:LINE	3797.25	0.20499	0.0805135	0.177311
L1M6B:L1:LINE	1764.14	0.199105	0.151798	0.281804
L1M7:L1:LINE	2600.24	0.282369	0.0137692	0.0449712
L1M8:L1:LINE	2064.74	0.158403	0.164698	0.299224
L1M:L1:LINE	818.625	0.197914	0.0279423	0.0789948
L1MA10:L1:LINE	19446.5	0.207081	0.0866946	0.187528
L1MB1:L1:LINE	98103.4	-0.0168549	0.882014	0.927736
L1MB2:L1:LINE	17582.4	0.0931305	0.462472	0.615402
L1MB3:L1:LINE	27180	0.1692	0.131457	0.254344
L1MB4:L1:LINE	17531.5	0.179164	0.113495	0.228595
L1MB5:L1:LINE	17136	0.0826701	0.439042	0.594417
L1MB7:L1:LINE	43415.9	0.154582	0.149057	0.278584
L1MB8:L1:LINE	38504.8	0.187895	0.115174	0.231135
L1MC1:L1:LINE	26874	-0.0266671	0.807773	0.879903
L1MC2:L1:LINE	7744.35	0.0816622	0.516527	0.662969
L1MC3:L1:LINE	16440.9	0.168356	0.0888309	0.191121
L1MC4:L1:LINE	47917.3	0.116839	0.26578	0.420031
L1MC4a:L1:LINE	15586.8	0.0691273	0.523177	0.668463
L1MC5:L1:LINE	27196.7	0.150699	0.16974	0.305726
L1MC5a:L1:LINE	30457.7	0.144351	0.190118	0.331662
L1MC:L1:LINE	8682.51	0.217673	0.0642795	0.149859
L1MCa:L1:LINE	7939.07	0.255703	0.034491	0.0931855
L1MCb:L1:LINE	1467.74	0.436358	0.000992664	0.00497407
L1MCc:L1:LINE	2581.14	0.285983	0.0368358	0.0981235
L1MD1:L1:LINE	9460.77	0.213122	0.103323	0.214322
L1MD2:L1:LINE	20727	0.165258	0.0857818	0.18609
L1MD3:L1:LINE	10156.8	0.128652	0.266988	0.421285
L1MD:L1:LINE	8319.42	0.186618	0.129186	0.251001
L1MDa:L1:LINE	9708.7	0.19596	0.0810583	0.178246
L1MDb:L1:LINE	872.074	0.379123	0.00304849	0.0130044
L1ME1:L1:LINE	51121.7	0.187533	0.0752524	0.168637
L1ME2:L1:LINE	17249.7	0.191613	0.0718934	0.162772
L1ME2z:L1:LINE	11596.6	0.0943989	0.418111	0.575148
L1ME3:L1:LINE	10718.7	0.268185	0.0289985	0.0815034
L1ME3A:L1:LINE	18750.1	0.239136	0.0492864	0.122953
L1ME3B:L1:LINE	11088.4	0.134642	0.232588	0.382344
L1ME3C:L1:LINE	3971.25	0.137543	0.208053	0.353711
L1ME3Cz:L1:LINE	23375.9	0.0873108	0.340068	0.498833
L1ME3D:L1:LINE	5692.37	0.165283	0.141482	0.268152
L1ME3E:L1:LINE	5530.66	0.279652	0.0228211	0.0671832
L1ME3F:L1:LINE	7695.76	-0.131869	0.189311	0.330704
L1ME3G:L1:LINE	29781.9	0.16197	0.109746	0.223306
L1ME4a:L1:LINE	36853.4	0.133995	0.189915	0.331386
L1ME4b:L1:LINE	35000.5	0.107718	0.309941	0.467753
L1ME4c:L1:LINE	14651.4	0.0746003	0.470139	0.62263
L1ME5:L1:LINE	2518.27	0.113029	0.338414	0.49695
L1MEa:L1:LINE	471.648	0.211598	0.244825	0.396423
L1MEb:L1:LINE	4043.97	0.236922	0.0556669	0.134836
L1MEc:L1:LINE	23071.3	0.228504	0.0722864	0.163434
L1MEd:L1:LINE	18357.1	0.210781	0.0734499	0.165479
L1MEf:L1:LINE	14707.1	0.199791	0.132183	0.255407
L1MEg1:L1:LINE	931.219	0.233922	0.0110111	0.037526
L1MEg2:L1:LINE	703.845	0.0531897	0.640385	0.762018
L1MEg:L1:LINE	11719.7	0.22641	0.0716468	0.162368
L1MEh:L1:LINE	2381.97	0.231146	0.0621639	0.146323
L1MEi:L1:LINE	5079.25	0.22195	0.0624192	0.1467
L1MEj:L1:LINE	1657.13	0.109825	0.338081	0.496733
L1_Art:L1:LINE	122117	0.173992	0.0950258	0.201182
L1_BT:L1:LINE	155329	0.360967	0.00174842	0.00808733
L2:L2:LINE	67889.1	0.186413	0.0871799	0.188319
L2_1_AMi:L2:LINE	227.973	0.301428	0.0549734	0.133581
L2_1_Crp:L2:LINE	40.3608	0.394604	0.1572	0.28936
L2_2_Mam:L2:LINE	414.31	0.289324	0.0916309	0.195538
L2a:L2:LINE	168080	0.157421	0.14608	0.274593
L2b:L2:LINE	101040	0.124786	0.232028	0.381607
L2c:L2:LINE	112948	0.125063	0.253703	0.406816
L2d2:L2:LINE	41171.2	0.138645	0.24547	0.396983
L2d:L2:LINE	28527.4	0.0538733	0.596757	0.7285
L3:CR1:LINE	53304.2	0.0488217	0.646809	0.766852
L3b:CR1:LINE	9616.96	0.14501	0.221042	0.36944
L4_A_Mam:RTE_X:LINE	6232.78	0.194499	0.126191	0.24655
L4_B_Mam:RTE_X:LINE	2607.19	0.211592	0.119431	0.237158
L4_C_Mam:RTE_X:LINE	4488.79	0.174111	0.202495	0.346515
L5:RTE_X:LINE	576.562	0.168943	0.243837	0.395314
LFSINE_Vert:SINE2:SINE	3043.12	0.187892	0.0570446	0.137203
LTR101_Mam:ERVL:LTR	662.974	0.16313	0.106648	0.218961
LTR102_Mam:ERVL:LTR	354.753	0.389149	0.0389535	0.102446
LTR103_Mam:ERV1:LTR	471.674	-0.447078	1.05386e-05	9.26592e-05
LTR103b_Mam:ERV1:LTR	179.82	0.250966	0.149845	0.279541
LTR104_Mam:Gypsy:LTR	648.943	0.115813	0.252221	0.405007
LTR105_Mam:ERVL:LTR	287.058	0.123437	0.521941	0.667551
LTR106_Mam:LTR:LTR	382.668	0.180056	0.282705	0.439046
LTR107_Mam:LTR:LTR	221.082	-0.0896906	0.600148	0.731203
LTR108a_Mam:ERVL:LTR	49.0758	0.0695033	0.753766	0.844184
LTR108b_Mam:ERVL:LTR	30.3618	0.514411	0.116122	0.232239
LTR108c_Mam:ERVL:LTR	52.7242	0.273446	0.309332	0.467028
LTR108d_Mam:ERVL:LTR	43.547	0.223282	0.480911	0.631521
LTR108e_Mam:ERVL:LTR	119.275	0.147222	0.502209	0.650247
LTR109A1:ERV1:LTR	58.6965	0.71937	0.000755264	0.00395204
LTR109B:ERV1:LTR	141.886	0.276297	0.0972228	0.204479
LTR10_EC:ERVL:LTR	324.153	0.0477388	0.721197	0.822203
LTR16:ERVL:LTR	1356.63	0.252077	0.0614098	0.145021
LTR16A1:ERVL:LTR	1499.85	0.203362	0.039237	0.103029
LTR16A2:ERVL:LTR	1015.54	0.197328	0.0753253	0.168748
LTR16A:ERVL:LTR	2088.11	0.241408	0.0356398	0.0955585
LTR16B1:ERVL:LTR	914.244	0.240681	0.0545946	0.132914
LTR16B2:ERVL:LTR	1428.44	-0.126749	0.22683	0.375491
LTR16B:ERVL:LTR	462.35	0.126218	0.370298	0.529004
LTR16C:ERVL:LTR	3406.49	0.306128	0.014149	0.0459767
LTR16D1:ERVL:LTR	72.4197	-0.272165	0.175115	0.312772
LTR16D2:ERVL:LTR	98.3505	0.419651	0.0176156	0.0546738
LTR16D:ERVL:LTR	425.182	0.264749	0.0326461	0.0894413
LTR16E1:ERVL:LTR	899.203	0.226697	0.0338339	0.09185
LTR16E2:ERVL:LTR	1109.46	0.0127372	0.884388	0.929013
LTR33:ERVL:LTR	5154.78	0.252116	0.0306167	0.0850612
LTR33A:ERVL:LTR	2237.29	0.322845	0.0280404	0.0792412
LTR33A_v:ERVL:LTR	1032.83	0.212368	0.0870664	0.188144
LTR33B:ERVL:LTR	685.796	0.310546	0.00165817	0.00773079
LTR33C:ERVL:LTR	381.366	-0.0855048	0.540715	0.682958
LTR37A:ERV1:LTR	1248.15	0.152431	0.267642	0.422003
LTR37B:ERV1:LTR	2000.36	-0.105743	0.389189	0.54746
LTR37_int:ERV1:LTR	1285.19	0.255961	0.118386	0.2356
LTR40A1:ERVL:LTR	416.763	0.00355058	0.980504	0.988603
LTR40a:ERVL:LTR	1161.58	0.329932	0.0546698	0.133045
LTR40b:ERVL:LTR	1057.31	0.238978	0.0841816	0.183442
LTR40c:ERVL:LTR	955.579	0.281561	0.0377631	0.0999563
LTR41:ERVL:LTR	1330.96	0.164437	0.157855	0.290197
LTR41B:ERVL:LTR	1316.47	-1.01802	1.18486e-20	6.95736e-19
LTR41C:ERVL:LTR	711.404	0.247709	0.0814402	0.178814
LTR50:ERVL:LTR	1467.18	0.242839	0.0545938	0.132914
LTR52:ERVL:LTR	642.637	0.177554	0.0635892	0.148633
LTR52_int:ERVL:LTR	481.006	-0.0102183	0.944251	0.966976
LTR53:ERVL:LTR	363.222	0.273501	0.107118	0.219614
LTR53B:ERVL:LTR	302.196	0.565719	0.000136397	0.000889629
LTR53_int:ERVL:LTR	657.267	0.0477218	0.736708	0.833153
LTR55:ERVL:LTR	316.794	0.288487	0.0472453	0.119064
LTR65:ERV1:LTR	443.373	0.216241	0.175538	0.313294
LTR67B:ERVL:LTR	1842.78	0.146137	0.222344	0.370705
LTR68:ERV1:LTR	167.941	0.211804	0.190345	0.331924
LTR75:ERVL:LTR	216.27	0.25907	0.025917	0.0743921
LTR75B:ERVL:LTR	206.377	0.161711	0.348726	0.507755
LTR78:ERV1:LTR	1896.69	0.281528	0.0297586	0.0832092
LTR78B:ERV1:LTR	1086.22	0.384305	0.00652261	0.024554
LTR79:ERVL:LTR	2208.63	0.25409	0.046536	0.117618
LTR80A:ERVL:LTR	151.723	0.306957	0.0429152	0.110655
LTR80B:ERVL:LTR	234.43	0.30962	0.0415216	0.107829
LTR81:Gypsy:LTR	169.092	-1.26626	1.43424e-12	4.08927e-11
LTR81A:Gypsy:LTR	545.662	0.228402	0.0606121	0.143543
LTR81AB:Gypsy:LTR	33.7152	0.7043	0.022283	0.0659476
LTR81B:Gypsy:LTR	271.716	0.646104	0.000382703	0.00219441
LTR81C:Gypsy:LTR	265.717	0.313515	0.0708998	0.161171
LTR82A:ERVL:LTR	1867.07	-0.0504625	0.524722	0.669767
LTR82B:ERVL:LTR	734.051	0.25692	0.0939314	0.199331
LTR83:ERVL:LTR	496.498	0.172081	0.167116	0.302282
LTR84a:ERVL:LTR	457.83	-0.107009	0.418197	0.575229
LTR84b:ERVL:LTR	630.786	0.203222	0.103221	0.21419
LTR85a:Gypsy:LTR	524.019	0.310748	0.00367402	0.0151868
LTR85b:Gypsy:LTR	307.178	0.431476	0.00456882	0.0182837
LTR85c:Gypsy:LTR	313.119	0.343143	0.0225892	0.0666991
LTR86A1:ERVL:LTR	639.203	0.178083	0.179519	0.31849
LTR86A2:ERVL:LTR	359.368	0.137327	0.392171	0.550621
LTR86B1:ERVL:LTR	186.686	0.108164	0.508166	0.655662
LTR86B2:ERVL:LTR	111.655	0.0426773	0.796442	0.873164
LTR86C:ERVL:LTR	209.209	0.16201	0.26064	0.414423
LTR87:ERVL:LTR	1250.05	0.287225	0.0704504	0.160306
LTR88a:Gypsy:LTR	121.813	0.521344	0.00056074	0.00303731
LTR88b:Gypsy:LTR	273.617	0.523009	0.0218558	0.0649841
LTR88c:Gypsy:LTR	186.09	0.301268	0.135281	0.259915
LTR89:ERVL:LTR	736.065	-0.0902974	0.316045	0.473838
LTR89B:ERVL:LTR	263.228	-0.279172	0.0167649	0.0524986
LTR90A:LTR:LTR	580.231	-0.41469	3.47631e-06	3.42368e-05
LTR90B:LTR:LTR	282.632	0.351633	0.064094	0.149475
LTR91:LTR:LTR	738.121	0.370832	0.00946918	0.0331177
LTR91A:LTR:LTR	566.757	0.421841	0.00584111	0.0224609
LTR9A_EC:ERVL:LTR	205.625	0.283735	0.0230929	0.0678087
LTR9B_EC:ERVL:LTR	421.764	0.153267	0.229406	0.378385
LipVex_5.3249:TcMar_Tigger:DNA	4056.47	0.140429	0.302867	0.460598
LmeSINE1c:SINE2_Deu_L2:SINE	8.39427	0.0437821	0.930734	0.959211
Looper:PiggyBac:DNA	1623.97	0.224808	0.0887743	0.191033
MADE2:TcMar_Mariner:DNA	2617.98	0.100644	0.241052	0.392321
MARE10:TcMar_Tigger:DNA	562.917	0.101722	0.362574	0.521571
MARE11:MARE11:Unknown	13.8192	0.475671	0.283803	0.44019
MARE4:hAT_Tip100:DNA	218.644	0.112258	0.37302	0.531739
MARE6:L1_Tx1:LINE	1752.8	-4.91537	8.65758e-156	1.70995e-152
MARE8:DNA:DNA	538.537	0.366947	0.0779765	0.173152
MARE9:MARE9:Unknown	6.11583	-0.0994816	0.857932	0.912803
MARNA:TcMar_Mariner:DNA	7173.99	0.0789961	0.336065	0.494682
MER102a:hAT_Charlie:DNA	3998.74	0.0862081	0.427559	0.584076
MER102b:hAT_Charlie:DNA	3875.75	0.121011	0.213387	0.360174
MER102c:hAT_Charlie:DNA	2741.14	0.167791	0.131542	0.254487
MER103C:hAT_Charlie:DNA	9652.88	0.0968157	0.34218	0.501159
MER104:TcMar_Tc2:DNA	3566.45	0.191831	0.0558372	0.135062
MER105:hAT_Charlie:DNA	1601.59	0.161502	0.147917	0.277158
MER106A:hAT_Charlie:DNA	1045.62	0.147887	0.256868	0.410135
MER106B:hAT_Charlie:DNA	1498.78	0.243071	0.0687038	0.157288
MER110:ERV1:LTR	243.311	0.278754	0.0342395	0.0926846
MER110A:ERV1:LTR	236.384	0.32955	0.0168879	0.0528226
MER110_int:ERV1:LTR	514.423	0.109096	0.412196	0.569506
MER112:hAT_Charlie:DNA	5440.4	0.0792032	0.476206	0.627718
MER113:hAT_Charlie:DNA	4420.57	-0.159157	0.171157	0.307573
MER113A:hAT_Charlie:DNA	2168.84	0.21341	0.0360822	0.0965064
MER115:hAT_Tip100:DNA	1640.89	0.142836	0.229041	0.377868
MER117:hAT_Charlie:DNA	4261.61	0.155569	0.0609732	0.144272
MER119:hAT_Charlie:DNA	2019.93	0.181844	0.20339	0.347749
MER121:hAT:DNA	635.571	-0.133671	0.434086	0.589915
MER121B:hAT:DNA	31.5564	0.150792	0.631697	0.755576
MER123:DNA:DNA	121.888	-0.0758699	0.68117	0.7922
MER124:DNA:DNA	1285.97	-0.18717	0.0429713	0.11076
MER125:Merlin:DNA	64.3203	0.469596	0.0750578	0.168322
MER126:DNA:DNA	299.734	0.271026	0.0702855	0.160082
MER127:TcMar_Tigger:DNA	250.835	0.260281	0.0385673	0.101688
MER129:LTR:LTR	342.101	-0.175095	0.197622	0.340514
MER130:DNA:DNA	162.944	0.234623	0.158713	0.291406
MER131:DNA:DNA	4840.22	0.166063	0.00364993	0.0151045
MER132:TcMar_Pogo:DNA	33.2204	0.365788	0.346794	0.505804
MER133A:PIF_Harbinger:DNA	31.874	0.488429	0.114073	0.229498
MER133B:PIF_Harbinger:DNA	2.07878	1.39288	0.147361	0.27644
MER134:Crypton:DNA	96.9231	0.0396961	0.817168	0.886493
MER135:DNA:DNA	951.201	0.190347	0.123417	0.242573
MER136:Merlin:DNA	45.9182	-0.197025	0.406059	0.563945
MER20:hAT_Charlie:DNA	23059.1	0.154347	0.140817	0.26732
MER20B:hAT_Charlie:DNA	4606.3	0.156158	0.164125	0.298566
MER21C:ERVL:LTR	15707.2	-0.0272057	0.835272	0.898639
MER21_int:ERVL:LTR	1179.57	0.252496	0.0609182	0.144173
MER31B:ERV1:LTR	1782.33	0.26109	0.0364538	0.0973447
MER31_BT:ERV1:LTR	1042.3	0.369852	0.00620449	0.0235745
MER31_int:ERV1:LTR	4928.44	0.113464	0.23921	0.39023
MER33:hAT_Charlie:DNA	14453.4	0.0206962	0.838014	0.900519
MER34A:ERV1:LTR	5864.41	0.167431	0.146886	0.275868
MER34B_int:ERV1:LTR	6123.53	-0.0407407	0.610042	0.739402
MER34_int:ERV1:LTR	1197.15	0.0347072	0.803034	0.87694
MER3:hAT_Charlie:DNA	16695.4	0.0465551	0.617415	0.744765
MER45A:hAT_Tip100:DNA	2090.13	0.226403	0.107326	0.219895
MER45B:hAT_Tip100:DNA	900.14	0.273985	0.0453341	0.115331
MER45C:hAT_Tip100:DNA	584.605	0.112794	0.373375	0.531966
MER45R:hAT_Tip100:DNA	251.377	0.286841	0.0910869	0.194741
MER46C:TcMar_Tigger:DNA	5440.89	0.135546	0.20667	0.352111
MER53:hAT_Blackjack:DNA	3430.1	0.0332944	0.726025	0.825456
MER57LA:ERV1:LTR	928.095	0.244131	0.0541055	0.132019
MER58A:hAT_Charlie:DNA	23493.9	0.0119388	0.905035	0.942171
MER58B:hAT_Charlie:DNA	13757.9	0.139207	0.164856	0.299344
MER58C:hAT_Charlie:DNA	4127.19	0.156	0.151098	0.280954
MER58D:hAT_Charlie:DNA	1034.08	0.25541	0.0218797	0.0650374
MER5A1:hAT_Charlie:DNA	15066.7	0.0599873	0.528013	0.672385
MER5A:hAT_Charlie:DNA	38881	0.102525	0.317839	0.475707
MER5B:hAT_Charlie:DNA	25012.4	0.145195	0.170951	0.307279
MER5C1:hAT_Charlie:DNA	776.769	0.178348	0.22583	0.374476
MER5C:hAT_Charlie:DNA	1890.57	-0.0956527	0.485033	0.635144
MER63A:hAT_Tip100:DNA	2143.79	0.0195434	0.863332	0.916248
MER63B:hAT_Tip100:DNA	2275.52	0.145536	0.132416	0.255745
MER63C:hAT_Tip100:DNA	1464.79	0.179064	0.225294	0.373901
MER63D:hAT_Tip100:DNA	1475.73	0.250096	0.0501208	0.12452
MER67A:ERV1:LTR	303.274	0.10973	0.41416	0.570869
MER67B:ERV1:LTR	496.711	0.000978935	0.993221	0.996528
MER67C:ERV1:LTR	635.602	-0.00560811	0.970392	0.982604
MER67D:ERV1:LTR	357.339	0.484678	0.000287298	0.00170542
MER68:ERVL:LTR	3701.78	0.177582	0.147287	0.276336
MER68B:ERVL:LTR	1175.69	0.188675	0.136098	0.260793
MER68C:ERVL:LTR	122.82	0.296713	0.0783544	0.173796
MER68_int:ERVL:LTR	286.753	0.125684	0.326162	0.484428
MER70C:ERVL:LTR	121.111	0.466413	0.0119487	0.0401232
MER70_int:ERVL:LTR	67.1893	0.620735	0.00372303	0.0153514
MER74A:ERVL:LTR	1555.06	0.247681	0.0824771	0.180507
MER74B:ERVL:LTR	1000.13	0.175005	0.119877	0.23774
MER74C:ERVL:LTR	51.8262	0.459191	0.0510974	0.126267
MER76:ERVL:LTR	343.212	0.453132	0.00864272	0.0307671
MER76_int:ERVL:LTR	90.8329	0.642459	0.00061296	0.00329307
MER77:ERVL:LTR	1569.64	0.124111	0.289732	0.446784
MER77B:ERVL:LTR	2083.69	0.0826017	0.456799	0.61017
MER81:hAT_Blackjack:DNA	1698.73	0.0841037	0.458534	0.61166
MER89:ERV1:LTR	920.565	0.371792	0.00027769	0.00165744
MER89_int:ERV1:LTR	382.366	0.276027	0.0240065	0.0700181
MER90:ERV1:LTR	1062.52	0.0715681	0.42544	0.581913
MER90a:ERV1:LTR	1153.35	0.0879965	0.294501	0.451668
MER91A:hAT_Tip100:DNA	2259.62	0.108291	0.361453	0.520821
MER91B:hAT_Tip100:DNA	1312.86	0.0365881	0.657831	0.774642
MER91C:hAT_Tip100:DNA	957.231	0.332948	0.0100505	0.0347923
MER92A:ERV1:LTR	100.145	-0.314374	0.0419409	0.108697
MER92B:ERV1:LTR	863.327	-0.23143	0.055311	0.134177
MER92C:ERV1:LTR	142.305	0.394807	0.0108787	0.0371913
MER92D:ERV1:LTR	90.9594	0.409654	0.0685673	0.157076
MER92_int:ERV1:LTR	1161.25	0.107989	0.196534	0.339407
MER94:hAT_Blackjack:DNA	4095.36	0.142961	0.179063	0.317916
MER94B:hAT_Blackjack:DNA	728.301	-0.00395414	0.961554	0.977785
MER96:hAT_Tip100:DNA	580.622	0.0309699	0.80172	0.875951
MER96B:hAT_Tip100:DNA	1433.74	0.182747	0.0883477	0.19027
MER97a:hAT_Tip100:DNA	144.336	0.378281	0.0456543	0.115954
MER97b:hAT_Tip100:DNA	296.499	0.1172	0.394257	0.552621
MER97c:hAT_Tip100:DNA	207.55	0.29265	0.0618002	0.145658
MER97d:hAT_Tip100:DNA	57.8826	-0.00829089	0.970881	0.982803
MER99:hAT:DNA	370.631	0.223857	0.0476636	0.119854
MERX:TcMar_Tigger:DNA	498.165	0.286044	0.0144288	0.0467008
MIR1_Amn:MIR:SINE	17382.7	0.142937	0.172643	0.309731
MIR3:MIR:SINE	108005	-0.109535	0.202549	0.346557
MIR:MIR:SINE	190989	0.114302	0.305641	0.463217
MIRb:MIR:SINE	239672	0.0991664	0.362787	0.521807
MIRc:MIR:SINE	102071	0.0783042	0.433233	0.589122
MLT1A:ERVL_MaLR:LTR	20696.2	0.0587509	0.57126	0.708402
MLT1B:ERVL_MaLR:LTR	11005.1	0.143132	0.150263	0.279994
MLT1C2:ERVL_MaLR:LTR	15275.1	0.176491	0.106837	0.219183
MLT1C:ERVL_MaLR:LTR	5198.71	0.211462	0.0627205	0.147126
MLT1D:ERVL_MaLR:LTR	19244.6	0.14597	0.146925	0.275877
MLT1E1:ERVL_MaLR:LTR	883.989	0.214091	0.0756009	0.169271
MLT1E1A:ERVL_MaLR:LTR	2186.98	0.252038	0.0648902	0.150938
MLT1E2:ERVL_MaLR:LTR	4673.57	0.205104	0.0490236	0.12248
MLT1E3:ERVL_MaLR:LTR	1632.06	0.244829	0.0362439	0.0968794
MLT1E:ERVL_MaLR:LTR	798.719	0.0418709	0.719017	0.820967
MLT1F1:ERVL_MaLR:LTR	5743.04	-0.29104	0.00272785	0.0118129
MLT1F2:ERVL_MaLR:LTR	5643.27	0.177704	0.156786	0.288924
MLT1F:ERVL_MaLR:LTR	4904.02	0.0145807	0.899102	0.938633
MLT1F_int:ERVL_MaLR:LTR	365.401	0.099439	0.36884	0.52758
MLT1G1:ERVL_MaLR:LTR	3047.42	-0.0979219	0.311567	0.469402
MLT1G3:ERVL_MaLR:LTR	4334.82	-0.798056	2.96737e-10	6.27742e-09
MLT1G:ERVL_MaLR:LTR	2332.25	0.238639	0.0798293	0.176311
MLT1H1:ERVL_MaLR:LTR	3818.75	-0.284288	0.0163303	0.051449
MLT1H2:ERVL_MaLR:LTR	3778.26	0.163393	0.131435	0.254327
MLT1H:ERVL_MaLR:LTR	7158.02	0.112824	0.362097	0.521134
MLT1H_int:ERVL_MaLR:LTR	155.039	0.205758	0.18518	0.32574
MLT1I:ERVL_MaLR:LTR	5464.35	0.155075	0.22166	0.370133
MLT1J1:ERVL_MaLR:LTR	3184.98	0.119289	0.312059	0.469937
MLT1J2:ERVL_MaLR:LTR	3801.47	0.208954	0.0701617	0.159817
MLT1J:ERVL_MaLR:LTR	18677.5	-0.682036	1.14485e-14	4.18035e-13
MLT1J_int:ERVL_MaLR:LTR	567.703	0.142677	0.253157	0.40621
MLT1K:ERVL_MaLR:LTR	12129.4	0.117419	0.23863	0.389577
MLT1L:ERVL_MaLR:LTR	10586	-0.0773635	0.332212	0.490562
MLT1M:ERVL_MaLR:LTR	1060.05	0.203625	0.12314	0.242287
MLT1N2:ERVL_MaLR:LTR	2473.23	0.131793	0.299194	0.456758
MLT1O:ERVL_MaLR:LTR	2157.27	0.0897957	0.437761	0.593164
MLT1_int:ERVL_MaLR:LTR	282.627	0.283521	0.015844	0.0501973
MLT2B1:ERVL:LTR	2139.65	0.209251	0.0613584	0.144971
MLT2B4:ERVL:LTR	1448.83	0.192958	0.099803	0.208713
MLT2C1:ERVL:LTR	1508.65	0.210813	0.124532	0.244009
MLT2C2:ERVL:LTR	747.437	-0.0114596	0.923412	0.953973
MLT2D:ERVL:LTR	2295.61	0.23139	0.0579455	0.138764
MLT2E:ERVL:LTR	349.907	0.329637	0.0260169	0.0746293
MLT2F:ERVL:LTR	1389.62	-0.330104	0.000850987	0.0043791
MLT_int:ERVL_MaLR:LTR	103.408	0.303847	0.0609518	0.144237
MamGypLTR1a:Gypsy:LTR	304.309	0.305046	0.0428588	0.110538
MamGypLTR1b:Gypsy:LTR	379.399	0.151628	0.197388	0.340287
MamGypLTR1c:Gypsy:LTR	436.366	0.239177	0.0169167	0.0528746
MamGypLTR1d:Gypsy:LTR	195.838	0.482674	0.00065645	0.00349645
MamGypLTR2b:Gypsy:LTR	174.653	0.403442	0.0157148	0.0498642
MamGypLTR2c:Gypsy:LTR	222.945	0.132379	0.494253	0.643273
MamGypLTR3:Gypsy:LTR	142.999	0.226402	0.164801	0.299325
MamGypLTR3a:Gypsy:LTR	248.842	0.0259956	0.831915	0.89667
MamGypLTR4:Gypsy:LTR	154.392	0.595546	0.00110848	0.00546592
MamGyp_int:Gypsy:LTR	143.173	0.286128	0.143235	0.27072
MamGypsy2_I:Gypsy:LTR	963.157	0.294524	0.0793478	0.175587
MamGypsy2_LTR:Gypsy:LTR	487.195	-0.0128487	0.919973	0.951733
MamRTE1:RTE_BovB:LINE	9733.13	0.135187	0.159099	0.291949
MamRTE2:RTE_BovB:LINE	17.1891	0.414361	0.322999	0.48144
MamRep1151:LTR:LTR	1038.71	0.137747	0.270292	0.42497
MamRep137:TcMar_Tigger:DNA	3899.35	0.162713	0.118799	0.236184
MamRep1527:LTR:LTR	1068.21	-0.0133799	0.882928	0.92826
MamRep1879:hAT_Tip100:DNA	865.769	-0.260993	0.0228064	0.0671645
MamRep1894:hAT_Tip100:DNA	306.18	0.0673267	0.668586	0.782972
MamRep38:hAT_Tip100:DNA	1087.62	0.173742	0.117566	0.234355
MamRep4096:hAT_Tip100:DNA	633.519	0.32148	0.0168966	0.0528423
MamRep434:TcMar_Tigger:DNA	3390.79	0.117638	0.235053	0.385271
MamRep488:hAT_Tip100:DNA	199.733	0.101289	0.489842	0.638986
MamRep564:MamRep564:Unknown	799.909	0.196165	0.296565	0.454065
MamRep605:LTR:LTR	3058.97	0.121431	0.331728	0.49018
MamRep605b:LTR:LTR	2684.83	0.0361984	0.674112	0.786817
MamSINE1:SINE2_RTE:SINE	8778.29	0.128234	0.143476	0.27108
MamTip1:hAT_Tip100:DNA	1051.7	-0.123965	0.369614	0.528415
MamTip1b:hAT_Tip100:DNA	151.128	0.179076	0.171957	0.308704
MamTip2:hAT_Tip100:DNA	3726.48	-0.00158851	0.982986	0.990187
MamTip2b:hAT_Tip100:DNA	3515.33	-0.102401	0.309978	0.467776
MamTip3:hAT_Tip100:DNA	544.042	0.331897	0.0303904	0.0845948
MamTip3B:hAT_Tip100:DNA	434.834	-0.120339	0.402503	0.560418
Mam_R4:Dong_R4:LINE	1716.13	-0.0392728	0.644229	0.765046
Mariner1_BT:TcMar_Mariner:DNA	7.27775	0.0704701	0.885307	0.929546
MesBid_1.131:TcMar_Tigger:DNA	12462	0.159706	0.166859	0.301997
NLA:SINE_RTE:SINE	439.498	0.360319	0.00963353	0.0335952
ORSL:hAT_Tip100:DNA	665.431	0.16534	0.223855	0.372167
ORSL_2a:hAT_Tip100:DNA	204.797	0.115064	0.528987	0.673154
ORSL_2b:hAT_Tip100:DNA	688.548	0.11264	0.348289	0.507235
OSSAT1:centr:Satellite	654.354	1.79673	5.68242e-13	1.70755e-11
OSSAT2:centr:Satellite	25041.6	1.83834	7.26288e-16	3.00556e-14
Oamar1:TcMar_Mariner:DNA	9631.35	0.0914462	0.114846	0.230643
OldhAT1:hAT_Ac:DNA	2732.21	0.0608003	0.462445	0.615402
OldhAT_N1a:hAT:DNA	2.91749	1.16549	0.23031	0.379437
OldhAT_N1b:hAT:DNA	9.7424	0.074863	0.872583	0.922162
Penelope1_Vert:PLE:PLE	1311.27	0.188278	0.0674462	0.155342
Plat_L3:CR1:LINE	2541.64	0.178867	0.175637	0.313369
SINE2_Ala_GCA:SINE2:SINE2	7.26113	-0.464451	0.349735	0.508966
SINE2_Ala_GCG:SINE2:SINE2	7.60435	0.853769	0.126486	0.246992
SINE2_Ala_GCY:SINE2:SINE2	7.4859	0.525877	0.403437	0.561324
SINE2_Ala_GCY_v:SINE2:SINE2	7.54831	1.3926	0.0290755	0.0816881
SINE2_Arg_AGA:SINE2:SINE2	17.4365	0.732753	0.0264355	0.0756005
SINE2_Arg_AGG:SINE2:SINE2	16.7983	0.628613	0.0792381	0.175416
SINE2_Arg_CGA:SINE2:SINE2	2.91875	-0.244427	0.750801	0.84217
SINE2_Arg_CGA_:SINE2:SINE2	0.561855	-0.457732	0.824274	NA
SINE2_Arg_CGG:SINE2:SINE2	5.42991	0.110062	0.852924	0.909969
SINE2_Arg_CGY:SINE2:SINE2	18.7669	-0.138202	0.654008	0.771766
SINE2_Asn_AAC:SINE2:SINE2	57.5681	-0.549867	0.0148092	0.0476705
SINE2_Asp_GAY:SINE2:SINE2	35.3244	0.823483	0.00232967	0.010321
SINE2_Cys_TGY:SINE2:SINE2	39.0143	0.260779	0.354896	0.514305
SINE2_Gln_CAA:SINE2:SINE2	15.8138	0.729414	0.0337267	0.0916275
SINE2_Gln_CAA_v:SINE2:SINE2	9.92696	-0.298432	0.481214	0.631789
SINE2_Gln_CAG:SINE2:SINE2	232.635	0.0480172	0.820572	0.888943
SINE2_Glu_GAA:SINE2:SINE2	3602.27	0.172386	0.108113	0.221132
SINE2_Glu_GAG:SINE2:SINE2	245.739	0.243038	0.0462442	0.117057
SINE2_Glu_GAG_v:SINE2:SINE2	4350.49	0.270284	0.00166899	0.00777623
SINE2_Gly_GGA:SINE2:SINE2	904.562	-0.68788	0.00165545	0.00771973
SINE2_Gly_GGG:SINE2:SINE2	24.9918	-0.0978729	0.796962	0.873382
SINE2_Gly_GGY:SINE2:SINE2	238.452	-0.8188	4.98686e-05	0.000368394
SINE2_His_CAY_:SINE2:SINE2	9.36309	1.20147	0.0476855	0.119881
SINE2_Ile_ATA:SINE2:SINE2	21.3509	0.0634039	0.853559	0.910245
SINE2_Ile_ATT:SINE2:SINE2	22.3536	0.534421	0.0634996	0.148503
SINE2_Leu_CTA_:SINE2:SINE2	0.632106	1.70849	0.373632	NA
SINE2_Leu_CTG:SINE2:SINE2	4.81798	0.185598	0.766671	0.852568
SINE2_Leu_CTY:SINE2:SINE2	6.58363	0.113076	0.844686	0.904869
SINE2_Leu_TTA(m):SINE2:SINE2	742.465	-1.63598	4.81233e-11	1.15784e-09
SINE2_Leu_TTA:SINE2:SINE2	6.98285	1.22654	0.0923632	0.196811
SINE2_Leu_TTG:SINE2:SINE2	7.38345	-0.554617	0.279749	0.43578
SINE2_Lys_AAA:SINE2:SINE2	56.2597	0.415293	0.0428458	0.110528
SINE2_Lys_AAG:SINE2:SINE2	85.016	0.375243	0.0967584	0.203679
SINE2_Met:SINE2:SINE2	18.8896	-0.0988168	0.783703	0.864301
SINE2_Met_i:SINE2:SINE2	50.2814	0.513667	0.0907029	0.19413
SINE2_Met_v:SINE2:SINE2	36.3079	0.26067	0.344215	0.503145
SINE2_Phe_TTY:SINE2:SINE2	32.7605	0.20535	0.430268	0.586596
SINE2_Pro_CCA:SINE2:SINE2	5.25176	1.65786	0.0137591	0.0449453
SINE2_Pro_CCG:SINE2:SINE2	1.82693	2.06203	0.10287	0.213628
SINE2_Pro_CCY:SINE2:SINE2	2.71652	1.26106	0.139546	0.265736
SINE2_SeC(e)_TGA:SINE2:SINE2	0.385491	1.8433	0.456451	NA
SINE2_Ser_AGY:SINE2:SINE2	16.5348	0.345193	0.37407	0.532349
SINE2_Ser_TCA(m):SINE2:SINE2	85.4984	-0.851454	3.01783e-07	3.76164e-06
SINE2_Ser_TCA:SINE2:SINE2	4.01959	0.536164	0.473188	0.625067
SINE2_Ser_TCA_:SINE2:SINE2	2.25768	0.51467	0.617041	0.744601
SINE2_Ser_TCG:SINE2:SINE2	2.59763	2.24348	0.0345062	0.0932092
SINE2_Ser_TCY:SINE2:SINE2	7.17519	0.246874	0.653983	0.771766
SINE2_Thr_ACA:SINE2:SINE2	6.03632	-1.42534	0.0441719	0.113015
SINE2_Thr_ACG:SINE2:SINE2	1.39967	-0.331634	0.811065	0.882058
SINE2_Thr_ACG_:SINE2:SINE2	1.16025	0.0618741	0.957377	NA
SINE2_Thr_ACY:SINE2:SINE2	5.56046	0.647376	0.245576	0.397097
SINE2_Thr_ACY_:SINE2:SINE2	7.6377	0.87917	0.100362	0.209579
SINE2_Trp_TGG:SINE2:SINE2	12.8676	-0.483417	0.276952	0.432804
SINE2_Tyr_TAC:SINE2:SINE2	12.6689	0.636522	0.0808241	0.177839
SINE2_Tyr_TAT:SINE2:SINE2	0.209731	-1.56142	0.621303	NA
SINE2_Val_GTA:SINE2:SINE2	1.72799	1.47126	0.17651	0.314426
SINE2_Val_GTG:SINE2:SINE2	20.0972	0.183902	0.59014	0.723147
SINE2_Val_GTY:SINE2:SINE2	13.6733	-0.526301	0.44325	0.598215
Tigger10:TcMar_Tigger:DNA	2129.45	0.19189	0.147157	0.276139
Tigger11a:TcMar_Tigger:DNA	783.087	-0.00229698	0.984552	0.991083
Tigger12:TcMar_Tigger:DNA	1332.36	-0.0486458	0.79058	0.869039
Tigger12A:TcMar_Tigger:DNA	893.353	-0.103786	0.391687	0.550191
Tigger12c:TcMar_Tigger:DNA	1444.55	0.109548	0.365761	0.524479
Tigger13a:TcMar_Tigger:DNA	4946.53	0.0438068	0.744447	0.838053
Tigger14a:TcMar_Tigger:DNA	2736.64	0.0211301	0.831882	0.89667
Tigger15a:TcMar_Tigger:DNA	7543.57	0.195825	0.102187	0.212512
Tigger16a:TcMar_Tigger:DNA	2688.5	0.131521	0.223099	0.371442
Tigger16b:TcMar_Tigger:DNA	1898.62	0.0458736	0.720467	0.821741
Tigger17:TcMar_Tigger:DNA	1055.25	0.255712	0.000463038	0.00257881
Tigger17a:TcMar_Tigger:DNA	4552.02	0.144398	0.28506	0.441678
Tigger17b:TcMar_Tigger:DNA	437.904	0.0165231	0.890005	0.932452
Tigger17c:TcMar_Tigger:DNA	355.801	0.202005	0.184429	0.324894
Tigger17d:TcMar_Tigger:DNA	413.431	0.155198	0.120038	0.237973
Tigger18a:TcMar_Tigger:DNA	1970.63	0.193139	0.174431	0.311909
Tigger19a:TcMar_Tigger:DNA	7949	0.170724	0.124518	0.244009
Tigger19b:TcMar_Tigger:DNA	7397.84	0.0374611	0.682922	0.793771
Tigger1:TcMar_Tigger:DNA	17292.7	-0.120296	0.315979	0.473773
Tigger1a_Art:TcMar_Tigger:DNA	11652.6	0.185416	0.0868359	0.18774
Tigger1a_Mars:TcMar_Tigger:DNA	255.189	0.194686	0.204669	0.349413
Tigger20a:TcMar_Tigger:DNA	2270.82	0.163945	0.177541	0.315728
Tigger21a:TcMar_Tigger:DNA	499.37	0.175184	0.202349	0.346429
Tigger22N1:TcMar_Tigger:DNA	2597.07	-0.0248064	0.770039	0.854742
Tigger23a:TcMar_Tigger:DNA	494.723	0.0708327	0.602389	0.733029
Tigger2:TcMar_Tigger:DNA	1194.46	0.222349	0.117898	0.234932
Tigger2a_Art:TcMar_Tigger:DNA	13593.7	0.132779	0.175774	0.313507
Tigger2a_Car:TcMar_Tigger:DNA	133.883	0.0349052	0.807672	0.879903
Tigger2f:TcMar_Tigger:DNA	3283.76	0.159035	0.195366	0.338047
Tigger6:TcMar_Tigger:DNA	1442.63	-0.211794	0.0866018	0.187434
Tigger6a:TcMar_Tigger:DNA	1449.74	0.244449	0.110066	0.223662
Tigger6b:TcMar_Tigger:DNA	125.477	0.316513	0.0329604	0.0901205
Tigger8:TcMar_Tigger:DNA	1308	0.181889	0.186264	0.327157
Tigger9a:TcMar_Tigger:DNA	1452.15	0.152672	0.258942	0.412295
Tigger9b:TcMar_Tigger:DNA	1811.25	0.34329	0.00955409	0.0333741
UCON100:hAT_hAT19:DNA	20.9909	0.344275	0.401915	0.559876
UCON101:UCON101:Unknown	43.542	0.142155	0.563442	0.702185
UCON103:LTR:LTR	9.92005	0.786998	0.0772345	0.172014
UCON105:hAT:DNA	543.347	0.225063	0.0689294	0.157652
UCON11:TcMar_Tigger:DNA	26.3336	0.552644	0.0523719	0.128758
UCON12:UCON12:Unknown	11.7474	0.562958	0.186755	0.327688
UCON12A:UCON12A:Unknown	2.41893	0.42772	0.614326	0.74244
UCON14:DNA:DNA	112.251	0.431806	0.0144448	0.0467423
UCON15:hAT_Ac:DNA	25.8556	0.226357	0.55028	0.691143
UCON16:UCON16:Unknown	52.6184	-0.024982	0.906511	0.943195
UCON17:UCON17:Unknown	15.9298	0.503145	0.156633	0.288806
UCON18:UCON18:Unknown	10.4082	-0.121224	0.782235	0.863333
UCON19:UCON19:Unknown	6.27119	-0.0344808	0.952393	0.972353
UCON1:UCON1:Unknown	91.4366	0.596903	0.00118715	0.00579856
UCON20:UCON20:Unknown	85.7055	0.0891718	0.669563	0.783701
UCON21:DNA:DNA	20.5432	0.184998	0.627918	0.752711
UCON22:UCON22:Unknown	38.1282	0.113029	0.614879	0.742943
UCON23:hAT_Tip100:DNA	759.024	0.307369	0.00402507	0.016413
UCON24:UCON24:Unknown	9.36276	1.09321	0.0120837	0.0404766
UCON25:UCON25:Unknown	11.1171	0.145993	0.745153	0.838656
UCON26:hAT_Ac:DNA	136.639	-0.0974852	0.557026	0.696715
UCON28a:UCON28a:Unknown	204.999	0.179137	0.401349	0.559314
UCON28b:UCON28b:Unknown	144.489	0.566601	0.00797264	0.0288737
UCON28c:UCON28c:Unknown	21.0249	0.454474	0.228712	0.377649
UCON29:Kolobok:DNA	336.621	-0.120536	0.459144	0.612249
UCON2:DNA:DNA	555.656	0.281133	0.00666491	0.024996
UCON31:UCON31:Unknown	117.373	0.346348	0.11605	0.232207
UCON33:TcMar_Tigger:DNA	118.113	0.202711	0.260009	0.413726
UCON34:hAT_Charlie:DNA	260.789	0.0333262	0.82399	0.890913
UCON35:DNA:DNA	59.7596	0.365062	0.136639	0.261574
UCON37:hAT_Ac:DNA	123.708	0.124612	0.518772	0.664702
UCON38:hAT_Charlie:DNA	195.224	-0.286508	0.0185591	0.0569273
UCON39:TcMar_Tigger:DNA	311.787	-0.0860089	0.432761	0.588756
UCON40:TcMar_Mariner:DNA	678.324	-0.142932	0.217896	0.365625
UCON41:UCON41:Unknown	167.494	0.0362325	0.806551	0.879101
UCON44:TcMar_Tigger:DNA	955.778	-0.695803	2.71137e-08	4.11076e-07
UCON47:UCON47:Unknown	129.76	-0.395287	0.00563544	0.0218016
UCON48:UCON48:Unknown	159.845	-0.0252952	0.890963	0.933185
UCON4:Kolobok:DNA	738.379	0.0425739	0.631247	0.755285
UCON51:LTR:LTR	237.08	-0.247455	0.0906482	0.19407
UCON55:TcMar_Tigger:DNA	546.503	-0.175482	0.0699591	0.159523
UCON56:UCON56:Unknown	0.689331	1.05502	0.589885	NA
UCON57:UCON57:Unknown	7.63571	0.24196	0.688426	0.798331
UCON58:DNA:DNA	162.053	0.146723	0.379009	0.536894
UCON59:DNA:DNA	99.4613	-0.126668	0.544962	0.686527
UCON5:UCON5:Unknown	143.902	0.198913	0.277298	0.433205
UCON60:UCON60:Unknown	62.2476	0.267137	0.244552	0.396147
UCON61:UCON61:Unknown	1.8925	0.78764	0.487171	0.636648
UCON62:Crypton:DNA	31.6075	0.169017	0.620977	0.74736
UCON63:UCON63:Unknown	17.994	0.420677	0.34476	0.503757
UCON64:UCON64:Unknown	129.368	0.208693	0.450407	0.604979
UCON65:UCON65:Unknown	15.0469	-0.193298	0.696199	0.80434
UCON66:UCON66:Unknown	48.0122	0.586775	0.0257844	0.0740464
UCON67:UCON67:Unknown	143.128	0.172695	0.409067	0.567087
UCON68:UCON68:Unknown	10.909	0.836102	0.108784	0.221918
UCON69:hAT:DNA	5.9608	-0.309327	0.577643	0.713159
UCON6:UCON6:Unknown	1199.87	-0.150782	0.133595	0.257494
UCON70:UCON70:Unknown	223.701	-0.0896779	0.512535	0.65952
UCON71:UCON71:Unknown	29.4314	0.292961	0.275543	0.431083
UCON73:hAT:DNA	179.26	0.189287	0.271354	0.426186
UCON75:UCON75:Unknown	6.79964	-0.385648	0.514778	0.661484
UCON76:UCON76:Unknown	208.591	0.153244	0.433205	0.589122
UCON78:DNA:DNA	257.935	0.237781	0.0808837	0.177948
UCON7:DNA:DNA	24.5516	0.199272	0.513626	0.660549
UCON80:hAT_Blackjack:DNA	23.755	0.224806	0.521417	0.667191
UCON80_AMi:UCON80_AMi:Unknown	320.666	0.00626346	0.967822	0.981256
UCON81:hAT_Charlie:DNA	15.5916	0.42168	0.286679	0.443621
UCON83:DNA:DNA	18.1654	0.349676	0.359142	0.518632
UCON84:UCON84:Unknown	6.62533	0.409475	0.418	0.575032
UCON85:UCON85:Unknown	50.937	-0.0986191	0.647907	0.767652
UCON86:L2:LINE	314.317	-1.28517	0.00571808	0.022062
UCON87:UCON87:Unknown	8.96304	0.809414	0.103912	0.215049
UCON87B:UCON87B:Unknown	64.052	0.314497	0.152133	0.282306
UCON88:UCON88:Unknown	48.7873	0.776065	0.00111645	0.0054987
UCON89:hAT:DNA	8.00995	0.580149	0.235625	0.386004
UCON8:DNA:DNA	373.028	0.320271	0.0306665	0.0851779
UCON93:UCON93:Unknown	53.5396	0.212031	0.293672	0.450684
UCON94:UCON94:Unknown	8.68435	0.347065	0.526957	0.671515
UCON96:UCON96:Unknown	35.238	0.0836683	0.750843	0.84217
UCON97:DNA:DNA	20.2498	0.639938	0.134536	0.258781
UCON99:Helitron:RC	33.6535	0.101985	0.731479	0.829313
UCON9:PIF_Harbinger:DNA	213.137	-0.00583016	0.962851	0.978433
UCON9B:PIF_Harbinger:DNA	63.9664	0.322144	0.190709	0.332452
X10b_DNA:TcMar_Tigger:DNA	1227.74	-0.304485	0.0151997	0.0485988
X11_DNA:TcMar_Tigger:DNA	693.842	0.0880078	0.402886	0.560773
X12_DNA:TcMar_Tigger:DNA	2682.3	-0.642754	5.40509e-08	7.72572e-07
X12_LINE:I_Jockey:LINE	394.874	0.168804	0.0646732	0.150583
X13_LINE:L2:LINE	109.131	0.217893	0.173839	0.31108
X15_LINE:L2:LINE	259.839	0.259823	0.0419625	0.108727
X17_LINE:CR1:LINE	836.873	0.248754	0.10414	0.215378
X1_DNA:TcMar_Tigger:DNA	1500.81	0.174322	0.0561884	0.135729
X1_LINE:CR1:LINE	69.7951	0.225833	0.351085	0.510247
X1_LR:Gypsy:LTR	1.7841	2.75451	0.0363824	0.0972018
X20_LINE:CR1:LINE	135.382	-0.263302	0.113202	0.22829
X21_LINE:CR1:LINE	30.3096	-0.449517	0.0692849	0.158311
X22_DNA:TcMar:DNA	19.6728	0.327667	0.437215	0.592762
X23_DNA:DNA:DNA	14.0262	0.541096	0.140516	0.266857
X24_DNA:DNA:DNA	239.299	0.206109	0.238306	0.389135
X24_LINE:L2:LINE	597.438	0.0404123	0.742524	0.836479
X26_DNA:TcMar_Tigger:DNA	1017	0.218023	0.113103	0.228137
X2_LINE:CR1:LINE	190.528	0.152595	0.369492	0.528339
X2a_DNA:DNA:DNA	351.557	0.17926	0.200068	0.343448
X2b_DNA:DNA:DNA	73.2536	0.470628	0.0319949	0.0880689
X30_DNA:DNA:DNA	826.722	0.0253614	0.885269	0.929546
X32_DNA:TcMar_Tc1:DNA	1311.16	0.075855	0.309866	0.467673
X33a_DNA:TcMar_Tc1:DNA	293.329	-0.46596	0.000471174	0.00261608
X34_DNA:DNA:DNA	33.9903	0.846962	0.00979222	0.0340502
X4a_DNA:TcMar_Tigger:DNA	203.922	0.270504	0.0329363	0.0900887
X4b_DNA:TcMar_Tigger:DNA	1012.8	0.205781	0.0934434	0.198548
X5B_LINE:CR1:LINE	32.9539	0.101482	0.71536	0.818167
X5a_DNA:TcMar_Tigger:DNA	1205.35	0.188518	0.145381	0.273585
X6A_LINE:CR1:LINE	1316.45	-0.148412	0.195384	0.338052
X6B_LINE:CR1:LINE	379.436	0.302845	0.0801841	0.176789
X6a_DNA:TcMar_Tigger:DNA	1651.15	-0.0862487	0.457437	0.610686
X6b_DNA:TcMar_Tigger:DNA	1402.82	0.117385	0.239182	0.390214
X7A_LINE:CR1:LINE	1392.22	0.185173	0.142153	0.269212
X7B_LINE:CR1:LINE	1581.87	0.105633	0.188073	0.32915
X7C_LINE:CR1:LINE	643.125	0.138599	0.30252	0.460304
X7D_LINE:CR1:LINE	48.7698	0.438042	0.0812069	0.178483
X8_LINE:CR1:LINE	215.755	0.220502	0.0554201	0.134351
X9_LINE:L1:LINE	780.05	0.0358474	0.63373	0.75688
X9a_DNA:DNA:DNA	949.725	-0.0928376	0.371401	0.530141
X9b_DNA:TcMar_Tigger:DNA	2026.23	0.139941	0.222733	0.371158
Zaphod2:hAT_Tip100:DNA	573.868	0.428891	6.76548e-06	6.22298e-05
Zaphod3:hAT_Tip100:DNA	692.071	-0.188454	0.056646	0.136501
Zaphod4a:hAT_Tip100:DNA	347.953	-0.253385	0.0963935	0.203187
Zaphod5a:hAT_Tip100:DNA	72.6651	0.164774	0.444891	0.599798
Zaphod5b:hAT_Tip100:DNA	13.6225	0.806295	0.20543	0.350437
Zaphod:hAT_Tip100:DNA	826.306	0.180617	0.110997	0.225102
hAT_1_Mam:hAT_Tag1:DNA	2549.44	0.0861835	0.48472	0.634935
hAT_4b_Ther:hAT_Tip100:DNA	218.313	0.340574	0.00884739	0.0313285
hAT_5_Mam:hAT_Tag1:DNA	4222.97	0.177813	0.0235954	0.0689952
hAT_N1_Mam:hAT_Tip100:DNA	316.079	0.189979	0.168446	0.303915
hAT_N1a_Mam:hAT_Tip100:DNA	424.529	0.242001	0.123634	0.242841

## Sheet: GSE129742
Differentially expressed TEs in embryos from the 2-cell to the blastocyst stages
	2cell_oocytes				4cell_2cell				8cell_4cell				16cell_8cell				Morula_16cell				Blastocyst_Morula
TE_id	baseMean	log2FoldChange	pvalue	padj	baseMean	log2FoldChange	pvalue	padj	baseMean	log2FoldChange	pvalue	padj	baseMean	log2FoldChange	pvalue	padj	baseMean	log2FoldChange	pvalue	padj	baseMean	log2FoldChange	pvalue	padj
AmmLer_1.137:SINE2:SINE	4593.14	-0.418008	0.193711	0.369028	5292.32	0.259474	0.332517	0.94227	4869.97	-0.000146205	0.999568	0.999913	7324.06	1.54278	0.000608824	0.00299365	7283.29	-0.203057	0.737004	0.897046	24676.1	2.86915	1.67864e-05	0.000446343
AmnHarb1:PIF_Harbinger:DNA	27.3981	0.234946	0.71068	0.833562	40.6135	0.304395	0.577023	0.982243	29.7048	-0.817824	0.164061	0.418413	17.2363	0.130518	0.880512	0.925218	12.5629	-0.122924	0.921213	0.971764	33.0273	2.43729	0.0315933	0.125385
AmnL2_1:L2:LINE	4208.1	-0.558557	0.0385723	0.117416	3974.58	-0.145553	0.581886	0.983042	3242.06	0.0487053	0.833968	0.936585	2271.26	-0.336881	0.417823	0.561471	1281.22	-0.47248	0.486638	0.771174	2186.48	1.83286	0.011081	0.0633603
AmnSINE1:5S_Deu_L2:SINE	3623.12	-0.883936	0.00158753	0.0108521	3635.71	0.4116	0.112897	0.820151	3044.91	-0.439608	0.045639	0.195824	2292.12	0.386142	0.325822	0.470879	2061.26	0.257732	0.727497	0.893004	1643.97	-0.419498	0.591772	0.765216
AmnSINE2:SINE2_Deu:SINE	3628.85	-0.00010267	0.999722	0.99994	5276.99	0.459521	0.0986104	0.805305	4567.14	-0.376612	0.0840211	0.286194	2106.88	-1.39956	7.23422e-05	0.000468891	891.74	0.133302	0.835505	0.94004	861.837	0.178395	0.792225	0.893436
ARLTR2:ERV1:LTR	5564.38	-0.484713	0.0702607	0.180401	6133.84	0.212915	0.425712	0.960973	5471.05	-0.0478276	0.85004	0.943387	20308.7	3.1399	1.18248e-08	1.8854e-07	17299.1	-1.52947	0.0365945	0.213788	8163.94	0.0655141	0.930808	0.967129
Arthur1:hAT_Tip100:DNA	2584.32	-1.10919	0.000179231	0.00208165	2307	0.378428	0.138687	0.848324	1868.31	-0.521341	0.0222857	0.124276	1361.35	0.387569	0.307699	0.450703	935.687	-0.55695	0.337909	0.65909	1436.79	1.7362	0.0187225	0.0902239
Arthur1A:hAT_Tip100:DNA	233.128	0.437778	0.192537	0.367677	363.944	0.280315	0.390969	0.955226	334.143	-0.0257888	0.926127	0.971979	337.75	0.725853	0.073895	0.15414	241.981	-0.75671	0.217093	0.543201	358.144	1.84727	0.0150135	0.077677
Arthur1B:hAT_Tip100:DNA	604.374	-0.915222	0.00323114	0.0186354	615.895	0.483629	0.106045	0.813697	559.86	-0.240677	0.392074	0.657684	695.228	1.33568	0.000609461	0.00299528	518.016	-1.17537	0.0534396	0.26442	787.571	2.25212	0.00333456	0.0275112
Arthur1C:hAT_Tip100:DNA	1458.18	-1.67239	7.4848e-05	0.00104576	935.001	0.244177	0.77551	0.993692	623.046	-1.13609	0.0360626	0.170604	369.167	0.547642	0.331943	0.476759	1024.99	2.46517	0.00596683	0.076933	2323.78	1.14342	0.179018	0.375986
Arthur2:hAT_Tip100:DNA	1209.48	-1.44162	1.39342e-05	0.000284488	994.391	0.579955	0.0664182	0.769118	1022.46	0.0456158	0.864863	0.949824	783.094	-0.0583098	0.877607	0.923458	515.721	-0.230416	0.697292	0.880441	877.864	1.70199	0.00968938	0.0585274
BLACKJACK:hAT_Blackjack:DNA	4921.68	-1.14874	0.000104539	0.00137125	4316.67	0.38186	0.170785	0.875229	3839.08	-0.215082	0.409634	0.673406	2731.48	-0.00168951	0.996715	0.99773	2138.29	0.224596	0.728032	0.893338	3005.49	1.01314	0.137016	0.3167
BosInd_1.230:ERV1:LTR	9279.74	0.00184564	0.994393	0.996552	11691.6	0.0770112	0.787401	0.99452	9879.27	-0.075538	0.82414	0.931606	23622.2	2.42812	1.95899e-06	1.93285e-05	30699.4	0.229085	0.730795	0.894179	22909	-0.694047	0.282248	0.498683
BOV_A2:Core_RTE:SINE	113664	-0.558386	0.0657684	0.17209	115888	0.0797825	0.752291	0.993223	98273.7	-0.0675747	0.758485	0.898001	114111	1.0651	0.00304015	0.011617	105922	-0.156592	0.785778	0.920602	151279	1.32019	0.08196	0.227088
Bov_tA1:SINE_RTE:SINE	176860	-0.63527	0.0327565	0.10407	166427	-0.0573738	0.822114	0.994579	129261	-0.189881	0.403563	0.667633	97531.5	0.138003	0.692413	0.795381	77193.7	0.0779753	0.906955	0.966508	123252	1.4164	0.0827768	0.228713
Bov_tA2:SINE_RTE:SINE	179205	-0.518326	0.0556635	0.152984	191612	0.164974	0.499397	0.971281	160925	-0.181968	0.397204	0.661599	137301	0.452708	0.179021	0.301708	106121	-0.252647	0.657424	0.860791	207799	1.99296	0.00743036	0.0487734
Bov_tA3:SINE_RTE:SINE	68470.5	-0.76977	0.0598873	0.161306	57954.6	-0.206189	0.502617	0.971683	42425.3	-0.206155	0.333985	0.609292	40025.6	0.716215	0.0315416	0.0788278	37143.9	0.0638478	0.917061	0.970258	62322.8	1.51039	0.0343377	0.132515
BovB:RTE_BovB:LINE	40004.8	-0.778289	0.0065565	0.0316725	46063.1	0.632174	0.0363626	0.682054	52236.1	0.274077	0.343437	0.617525	99918.4	1.82551	1.34132e-05	0.00010817	108740	-0.070348	0.914372	0.969113	310567	2.55535	0.0017552	0.0174372
BTLTR1:ERVK:LTR	6163.3	0.0670699	0.808266	0.89563	11815.8	1.04007	0.00121374	0.184257	17144.9	0.635709	0.0451078	0.194592	42043.5	2.08461	2.02173e-06	1.98971e-05	40978.7	-0.531496	0.425693	0.72889	22812.7	-0.916252	0.206934	0.410234
BTSAT2:centr:Satellite	NA	NA	NA	NA	NA	NA	NA	NA	NA	NA	NA	NA	NA	NA	NA	NA	0.288461	2.03814	0.612357	NA	0.577718	0.365742	0.926814	NA
BTSAT4:centr:Satellite	459.173	1.70886	0.000534035	0.00482118	1571.36	1.40063	0.00073942	0.153376	1858.7	-0.103043	0.812764	0.926334	2254.25	1.18354	0.0110703	0.0337732	1335.28	-2.5824	0.00050173	0.0150885	11794.2	6.06681	3.81337e-08	2.63332e-06
BTSAT6:centr:Satellite	119.953	-1.21464	0.0201359	0.0727292	167.16	1.46978	0.00121405	0.184257	216.628	0.122829	0.821735	0.930241	253.782	0.941974	0.108522	0.206908	250.599	0.122431	0.873964	0.95585	17381.1	7.17857	4.88204e-10	5.89976e-08
CapAeg_1.103:SINE_RTE:SINE	102284	-0.482645	0.0985279	0.229594	111823	0.186913	0.435591	0.961996	94921.1	-0.171096	0.400489	0.664655	97981.4	0.890751	0.0116183	0.0351376	82899.7	-0.324818	0.563961	0.814199	141526	1.78306	0.00992621	0.0593888
CapAeg_1.128:RTE_BovB:LINE	10825.9	-1.45624	2.66019e-07	1.16523e-05	8466.12	0.47332	0.134581	0.846439	7995.86	-0.114226	0.725042	0.882841	13275.5	1.80537	8.50941e-05	0.000542889	16977.5	0.388634	0.611839	0.836832	56509.4	2.59119	0.00272847	0.0237915
CapAeg_1.154:SINE2:SINE	18548.5	-0.698615	0.0102911	0.0444088	18802.6	0.226578	0.362117	0.944866	16106.8	-0.182294	0.382896	0.649986	17470	1.00801	0.00611149	0.0207249	21772.7	0.667492	0.305144	0.629383	35019	1.0647	0.139301	0.320179
CapAeg_1.168:L1:LINE	33515.9	-0.682842	0.00981198	0.0428011	35206.9	0.301008	0.207984	0.890479	29715	-0.302776	0.167766	0.424081	28457.9	0.83322	0.0506064	0.114668	97152.7	2.68785	NA	NA	120824	-0.349809	0.753595	0.871649
CapAeg_1.174:L1:LINE	14535.7	-0.62388	0.0236979	0.0821125	16340.2	0.413832	0.116921	0.827509	12776.7	-0.687384	0.00156264	0.0217635	10919.3	0.92657	0.0174025	0.0488813	10211.2	-0.0212803	0.972343	0.990251	15105.5	1.30809	0.0671937	0.19999
CapAeg_1.201:ERVL_MaLR:LTR	5873.3	-0.832234	0.00127015	0.00920097	5913.05	0.360841	0.233061	0.908949	5155.43	-0.258079	0.383935	0.650553	5081.74	0.85974	0.0250937	0.0656028	3946.83	-0.613106	0.30376	0.627981	4413.51	1.15287	0.126983	0.301491
CapAeg_1.214:RTE_BovB:LINE	338628	-1.57141	8.75894e-08	4.67439e-06	235172	0.323916	0.278513	0.934867	224355	0.0457378	0.86998	0.951555	318816	1.39979	0.000976813	0.0044792	538754	1.17346	0.15449	0.460759	1.18725e+06	1.50684	0.0624284	0.191335
CapAeg_1.232:ERV1:LTR	58285.1	-1.03426	0.000627064	0.00541465	49400.7	0.147821	0.559878	0.980607	37306.9	-0.511709	0.0239845	0.130338	45402.6	1.50542	6.90197e-06	5.97864e-05	73277.5	0.973882	0.205636	0.530669	65091.3	-0.73559	0.345416	0.562524
CapAeg_1.233:ERVK:LTR	27602.7	-0.428469	0.143107	0.298093	28821.8	-0.00442575	0.98745	0.998256	33520.1	0.814322	0.00101201	0.0163402	52359.8	1.12925	0.0084577	0.0270768	41090.5	-0.741491	0.209448	0.534788	33132.7	0.556405	0.401479	0.614011
CapAeg_1.235:ERVL:LTR	3275.43	-0.935391	0.00514167	0.0262516	2846.4	0.0941907	0.769069	0.993692	1925.89	-0.858307	0.00186355	0.0246055	2634.52	2.00154	1.39991e-05	0.000112153	2894.29	-0.101121	0.882898	0.958481	2526.67	0.0688967	0.930894	0.967166
CapAeg_1.271:ERV1:LTR	12580.6	0.0324683	0.904259	0.952137	17063.3	0.250908	0.335656	0.942704	15849.5	0.0346209	0.860951	0.948213	17037.8	0.818002	0.0336733	0.0831234	15392.8	-0.0422004	0.943222	0.979546	14152.1	0.203264	0.753193	0.87149
CapAeg_1.274:ERV1:LTR	5637.1	-0.148395	0.578025	0.74222	7101.68	0.224715	0.412718	0.959251	7356.79	0.352019	0.304864	0.582321	36911.2	3.40978	4.23781e-09	7.31096e-08	33807.2	-1.2484	0.0965335	0.36127	14189.4	-0.780581	0.273951	0.489019
CapAeg_1.285:ERV1:LTR	24476.3	-0.740939	0.0135246	0.0543433	24497.7	0.242584	0.385509	0.954429	21687.4	-0.0979717	0.672059	0.854342	15916	-0.035766	0.923126	0.952625	8866.99	-0.930088	0.177678	0.494046	7434.12	0.760285	0.311391	0.528656
CapAeg_1.288:ERV1:LTR	5778.84	0.0537551	0.83917	0.914568	7886.7	0.246791	0.335992	0.942704	6901.38	-0.136937	0.646869	0.838205	7769.1	1.05106	0.0141937	0.0413694	9284.18	0.538632	0.42403	0.727338	9253.78	-0.0928991	0.901375	0.952512
CapAeg_1.98:RTE_BovB:LINE	46591.7	-0.733082	0.0479287	0.137508	48471.4	0.333661	0.199072	0.886834	44895.3	-0.0481728	0.8262	0.932874	60873.2	1.37127	0.000378345	0.00198756	64000.4	0.0421511	0.948118	0.981923	158866	2.24892	0.00550873	0.0392333
CapAeg_5.110:ERV1:LTR	2084.95	-0.110292	0.685136	0.818339	2761.12	0.319227	0.235084	0.911595	2312.57	-0.346221	0.148103	0.397208	2063.27	0.710106	0.0468118	0.107921	1476.98	-0.793204	0.172955	0.487114	2156.54	1.84825	0.0105156	0.0613592
Chap1_Mam:hAT_Charlie:DNA	97.6967	-0.328495	0.441231	0.626709	107.981	0.0499739	0.903456	0.995699	85.583	-0.242761	0.50927	0.750265	132.203	1.75812	0.00178548	0.00743133	111.412	-0.894743	0.215464	0.541201	149.018	1.78067	0.0363252	0.137511
Chap1a_Mam:hAT_Charlie:DNA	1526.95	-0.583746	0.0671841	0.174629	1743.3	0.409788	0.165357	0.872563	1771.28	0.149246	0.568519	0.789746	1525.19	0.176875	0.678629	0.78465	931.214	-0.746305	0.22268	0.548816	1164.62	1.52225	0.0261791	0.111696
Charlie1:hAT_Charlie:DNA	5972.08	-1.05056	0.0187189	0.0689397	5843.77	0.536324	0.141018	0.852526	4306.22	-1.07632	0.000403069	0.00869904	3417.54	1.14241	0.0103895	0.032063	3025.87	-0.311534	0.62619	0.843785	3727.81	1.14187	0.0997948	0.258283
Charlie10:hAT_Charlie:DNA	502.496	-0.129928	0.667309	0.805991	698.393	0.461365	0.112881	0.820151	665.163	-0.0784929	0.763619	0.900732	699.816	0.858359	0.0477969	0.109613	603.531	-0.206111	0.747966	0.902952	817.514	1.25364	0.103359	0.263705
Charlie10a:hAT_Charlie:DNA	302.119	0.174932	0.589271	0.751193	351.042	-0.339836	0.323688	0.940778	154.13	-2.48331	1.55218e-09	3.30745e-07	111.985	2.38339	2.07594e-06	2.03793e-05	132.561	-0.103407	0.87927	0.957734	186.451	1.2701	0.101465	0.260424
Charlie10b:hAT_Charlie:DNA	70.7491	-0.711161	0.171728	0.338954	74.5925	0.347034	0.500634	0.971512	77.4577	0.260191	0.500509	0.744165	83.4	0.649398	0.243116	0.379269	172.628	1.8893	0.0103042	0.107761	248.49	0.0402973	0.961432	0.981795
Charlie11:hAT_Charlie:DNA	306.665	-1.58032	0.00137658	0.00976228	223.336	0.457199	0.201394	0.887974	191.417	-0.407304	0.190584	0.453557	121.839	-0.111563	0.813641	0.881726	70.8268	-0.571167	0.46261	0.75448	103.183	1.62195	0.0707592	0.206851
Charlie13a:hAT_Charlie:DNA	238.475	-0.637376	0.0866942	0.209678	243.21	0.169223	0.609187	0.98501	200.129	-0.249072	0.404279	0.668012	287.737	1.62902	0.00413101	0.0149714	309.237	0.00385189	0.996417	0.998634	517.429	1.57513	0.0642637	0.194723
Charlie13b:hAT_Charlie:DNA	122.778	-0.328583	0.355374	0.544474	157.446	0.442129	0.194977	0.885729	164.876	0.2053	0.553148	0.780298	247.957	1.40626	0.0107013	0.0328364	274.753	0.210481	0.776997	0.91647	352.024	0.858365	0.252096	0.464749
Charlie14a:hAT_Charlie:DNA	150.714	-0.641669	0.10163	0.234715	148.162	0.0782624	0.839569	0.994579	146.196	0.350925	0.295292	0.573267	569.592	3.00704	2.2812e-12	6.6527e-11	510.818	-1.3273	0.037838	0.217601	328.2	0.667902	0.402331	0.614846
Charlie15a:hAT_Charlie:DNA	1717.48	-0.747024	0.0135504	0.054421	1654.42	0.145031	0.566705	0.98119	1396.35	-0.146763	0.486868	0.733121	1258.22	0.5547	0.127732	0.233892	1079	-0.0124246	0.982538	0.994091	1444.14	1.06686	0.109615	0.273363
Charlie15b:hAT_Charlie:DNA	1962.41	-1.23135	0.000118789	0.00151712	1715.12	0.473595	0.136226	0.847029	1518.04	-0.316535	0.184712	0.447019	2038.63	1.5468	0.00109569	0.00492592	2120.63	-0.0501809	0.940286	0.978422	2661.23	0.975713	0.167606	0.360151
Charlie16:hAT_Charlie:DNA	2474.22	-0.875429	0.0458519	0.13341	2392.66	0.30234	0.382239	0.953638	1894.56	-0.51866	0.0879914	0.293092	1192.43	-0.0123174	0.973408	0.98364	776.795	-0.363669	0.556402	0.809703	838.671	0.899699	0.210758	0.41461
Charlie16a:hAT_Charlie:DNA	3257.05	-1.37794	1.70741e-05	0.000332108	2649	0.471599	0.131549	0.846439	2125.82	-0.653795	0.0081555	0.0653366	1203.97	-0.159549	0.638386	0.754115	734.99	-0.394459	0.508699	0.78292	1554.57	2.18571	0.00147591	0.0155094
Charlie17:hAT_Charlie:DNA	165.704	-0.762651	0.0631053	0.167438	210.304	0.839453	0.0304445	0.644807	208.911	-0.259686	0.464491	0.717656	333.272	1.83257	0.00231258	0.00924654	439.73	0.480021	0.53737	0.799028	762.074	1.30219	0.0670021	0.199798
Charlie17a:hAT_Charlie:DNA	150.248	-0.0784886	0.861802	0.927231	193.646	0.218742	0.605228	0.98501	192.556	0.252395	0.402518	0.666589	231.91	0.913187	0.0847885	0.171156	194.203	-0.312063	0.6547	0.859439	273.079	1.40791	0.0781158	0.220356
Charlie17b:hAT_Charlie:DNA	1294.08	0.26883	0.315534	0.50428	1976.87	0.357175	0.166462	0.874701	2047.68	0.243694	0.301917	0.579731	2289.64	0.750072	0.0817385	0.166156	1377.75	-1.59892	0.031816	0.198172	613.544	-0.0386208	0.963693	0.983041
Charlie18a:hAT_Charlie:DNA	9336.8	0.250872	0.567978	0.733301	13969.4	0.324052	0.454271	0.966216	9731.8	-1.04683	7.63307e-06	0.000436294	7153.97	0.949155	0.0396731	0.0948547	4808.23	-1.21429	0.0682294	0.301563	4180.23	1.17097	0.110125	0.274395
Charlie19a:hAT_Charlie:DNA	2179.5	-1.03976	0.000155327	0.00185381	1851.99	0.162155	0.51983	0.976388	1634.93	-0.0296788	0.91175	0.966572	1195.57	-0.115923	0.764245	0.847059	784.206	-0.196399	0.726519	0.892591	1088.49	1.27524	0.080652	0.225008
Charlie1a:hAT_Charlie:DNA	13921.7	-1.16119	0.000120226	0.00153019	11790.7	0.30765	0.252704	0.92159	10309.8	-0.197601	0.32648	0.601309	11573.8	1.0937	0.0112589	0.0342268	9955.34	-0.372541	0.573895	0.817389	13145.2	1.34519	0.0619723	0.19065
Charlie1b:hAT_Charlie:DNA	10601.7	-1.67017	5.03174e-09	4.69027e-07	8184.48	0.707774	0.00814408	0.452945	7640.6	-0.353905	0.144285	0.391831	7269.79	0.862812	0.0333018	0.0823932	5648.86	-0.556028	0.366161	0.68148	5454.27	0.829688	0.217053	0.423231
Charlie20a:hAT_Charlie:DNA	147.005	-0.583807	0.0965497	0.226298	182.225	0.611732	0.0566996	0.748293	184.313	-0.02671	0.92591	0.971979	265.134	1.47307	0.00537405	0.0185858	300.541	0.219085	0.779539	0.917404	667.273	1.93617	0.0128478	0.0699614
Charlie21a:hAT_Charlie:DNA	842.409	-1.90218	1.30394e-08	1.0041e-06	585.89	0.755763	0.0152883	0.570384	558.604	-0.325258	0.274972	0.55364	390.513	0.0692466	0.877958	0.923727	373.907	0.646264	0.363062	0.679218	781.603	1.59655	0.0267637	0.113255
Charlie22a:hAT_Charlie:DNA	801.196	-0.996848	0.00175326	0.0116912	784.384	0.480589	0.113636	0.820225	771.113	-0.0020991	0.993121	0.997803	981.939	1.21119	0.00996063	0.0309628	801.686	-0.638059	0.335654	0.656809	759.835	0.833596	0.276836	0.491978
Charlie23a:hAT_Charlie:DNA	393.198	-0.868629	0.00343625	0.0195114	458.485	0.752777	0.0264752	0.641603	452.084	-0.215985	0.507935	0.749448	458.999	0.891723	0.0307782	0.0773955	417.761	-0.0799288	0.895004	0.96213	556.608	1.08026	0.157335	0.346136
Charlie24:hAT_Charlie:DNA	512.681	-0.412565	0.201044	0.377845	632.62	0.432338	0.177314	0.875502	536.852	-0.415938	0.114521	0.344177	525.563	0.979459	0.0302228	0.0763234	537.299	0.209168	0.740206	0.898644	929.646	1.44117	0.0477702	0.162674
Charlie25:hAT_Charlie:DNA	1487.34	-1.76326	2.51449e-06	7.29851e-05	944.665	0.357338	0.308423	0.936056	849.896	-0.156498	0.529208	0.765127	958.622	1.07173	0.010345	0.0319604	879.293	-0.168035	0.795924	0.925348	1194.23	1.24788	0.0937067	0.248401
Charlie26a:hAT_Charlie:DNA	230.133	-0.183739	0.589575	0.751405	329.082	0.575127	0.0735266	0.77262	343.567	0.0928427	0.769719	0.903587	317.004	0.40578	0.398016	0.54181	345.544	0.744917	0.257282	0.584752	561.463	1.00977	0.14229	0.324477
Charlie29a:hAT_Charlie:DNA	1196.91	-1.28587	0.000149502	0.00180343	1050.39	0.548652	0.0542182	0.74069	988.081	-0.191742	0.454845	0.710076	905.554	0.636046	0.114565	0.215587	769.234	-0.092909	0.884046	0.95856	968.815	0.999652	0.172276	0.366434
Charlie29b:hAT_Charlie:DNA	862.819	-0.757298	0.0172856	0.0650387	922.069	0.42904	0.13909	0.848884	807.677	-0.307973	0.167063	0.423083	912.762	1.19423	0.0102757	0.0317865	932.901	0.0932533	0.898488	0.963612	1027.75	0.570771	0.446261	0.652912
Charlie2a:hAT_Charlie:DNA	2547.02	-0.787241	0.00729794	0.0342723	2816.88	0.546349	0.0555009	0.7461	2600.21	-0.248739	0.233197	0.503909	2374.98	0.677493	0.0896144	0.178661	2454.18	0.422096	0.542237	0.801241	2962.61	0.579776	0.432483	0.640469
Charlie2b:hAT_Charlie:DNA	41362.1	-1.38314	0.000825557	0.00668404	25864.2	-0.245738	0.407427	0.959251	16316.9	-0.660064	0.00702533	0.0587478	10792.4	0.287264	0.538595	0.672158	6050.98	-1.54576	0.0251003	0.176892	3529.59	0.651814	0.363663	0.579656
Charlie30a:hAT_Charlie:DNA	225.125	-0.353009	0.323627	0.512936	282.714	0.414689	0.202418	0.887974	272.259	-0.00569507	0.985512	0.995714	336.331	1.1498	0.0117782	0.0355331	360.523	0.22726	0.710885	0.885361	439.91	0.692054	0.340613	0.558174
Charlie30b:hAT_Charlie:DNA	173.02	-0.759488	0.0256481	0.0869641	192.901	0.533808	0.10247	0.810102	212.995	0.27665	0.353906	0.626154	246.251	0.803784	0.106301	0.203669	185.482	-0.589913	0.375539	0.688507	278.202	1.71921	0.0379879	0.14163
Charlie31a:hAT_Charlie:DNA	2653.87	-0.625308	0.0238513	0.0823395	2735.56	0.184324	0.487579	0.9694	2218.64	-0.311903	0.161331	0.414675	1200.06	-0.792916	0.148473	0.26225	513.283	-0.961612	0.246179	0.574265	351.129	0.312274	0.708229	0.843592
Charlie32a:hAT_Charlie:DNA	302.358	1.29163	0.000372876	0.00366658	769.963	0.9458	0.0201252	0.602895	727.17	-0.517527	0.21005	0.478519	430.975	-0.194299	0.640313	0.755538	221.402	-0.906022	0.283469	0.609259	127.944	-0.308645	0.761584	0.875985
Charlie4:hAT_Charlie:DNA	372.603	-0.557591	0.0873939	0.210876	391.714	0.163221	0.561589	0.98119	337.048	-0.106483	0.697459	0.868251	359.267	0.90865	0.0407037	0.096815	312.608	-0.221072	0.732548	0.895068	452.83	1.39236	0.0554069	0.177974
Charlie4a:hAT_Charlie:DNA	21591.4	-1.38935	4.02573e-06	0.000105583	13307.1	-0.287246	0.265829	0.927071	8532.35	-0.54389	0.0476395	0.202212	6004.33	0.322451	0.441881	0.583514	3712.23	-0.87203	0.124187	0.413436	3295.98	0.901166	0.188712	0.387871
Charlie4b_Marsup:hAT_Charlie:DNA	NA	NA	NA	NA	NA	NA	NA	NA	NA	NA	NA	NA	NA	NA	NA	NA	NA	NA	NA	NA	0.562892	2.81664	0.480382	NA
Charlie4z:hAT_Charlie:DNA	2989.18	-0.561677	0.0342587	0.107466	3292.73	0.293963	0.268245	0.928574	3009.46	-0.0513565	0.825384	0.93244	4337.45	1.49411	0.000809723	0.00381704	3772.93	-0.606793	0.315982	0.640738	3522.07	0.754642	0.255929	0.469432
Charlie5:hAT_Charlie:DNA	6063.96	-1.41797	1.80693e-06	5.45116e-05	5051.59	0.580355	0.0340017	0.67299	4568.55	-0.345015	0.133296	0.374699	4656.24	1.00615	0.00782595	0.0253959	3635.45	-0.680891	0.226785	0.552902	4027.5	1.19603	0.0703201	0.20601
Charlie6:hAT_Charlie:DNA	97.5477	-0.554297	0.190092	0.364699	122.298	0.608616	0.10159	0.807969	127.956	0.0733051	0.815426	0.927115	145.144	0.905775	0.111099	0.210873	117.988	-0.383915	0.659428	0.861804	214.744	2.01225	0.0167912	0.0840097
Charlie7:hAT_Charlie:DNA	7276.38	-1.30151	4.16044e-05	0.000669004	6641.39	0.661089	0.0113943	0.505099	6134.05	-0.348413	0.121034	0.3548	6725.06	1.16414	0.0235631	0.0624044	4775.74	-1.1602	0.0841909	0.336702	4562.86	1.36166	0.0375529	0.140521
Charlie7a:hAT_Charlie:DNA	593.187	-0.494775	0.0755383	0.190188	638.74	0.15888	0.561794	0.98119	600.499	0.151091	0.557725	0.784402	1863.57	2.73744	1.32055e-05	0.00010676	1381.39	-2.21186	0.00470519	0.0658804	842.433	1.57909	0.0207298	0.096541
Charlie7b_Mars:hAT_Charlie:DNA	3.57438	-1.09166	0.548487	NA	4.76407	1.2433	0.476737	0.968988	8.4466	1.01597	0.417803	NA	37.9393	2.96332	0.00793909	0.0257033	48.1488	0.0892063	0.94014	0.978389	65.8178	1.05099	0.310838	0.528165
Charlie8:hAT_Charlie:DNA	1683.93	-0.0230204	0.938691	0.970338	2255.96	0.270609	0.374609	0.950385	1954.49	-0.190383	0.444081	0.701734	2115.37	1.00996	0.0181598	0.0506368	2385.82	0.44115	0.482012	0.767908	3324.51	0.844589	0.219765	0.426164
Charlie9:hAT_Charlie:DNA	1759.86	-0.829267	0.00317071	0.0183497	1951.8	0.597368	0.0212609	0.604383	2013.43	0.0413645	0.863119	0.948716	5354.61	2.54119	1.20872e-05	9.8708e-05	4305.69	-1.54678	0.0488905	0.250514	1559.45	-0.800076	0.27877	0.494391
Cheshire:hAT_Charlie:DNA	4143.11	-1.33866	1.01785e-05	0.000223213	3217.55	0.305742	0.258887	0.922873	2958.8	-0.043897	0.842222	0.939621	3176.69	0.876789	0.0422938	0.0997228	2713.62	-0.236377	0.733994	0.895607	2872.2	0.766621	0.288357	0.504472
Chompy_6_Croc:PIF_Harbinger:DNA	2.94099	-1.7736	0.327832	NA	3.2461	1.56645	0.38108	0.953638	4.51516	0.258302	0.839706	NA	4.248	0.304507	0.842063	0.900921	3.28515	-0.0388683	0.984183	NA	12.3921	3.04946	0.0566516	0.180469
CHR_1:SINE2:SINE	4868.26	-0.41483	0.130777	0.280055	5349.6	0.127866	0.613725	0.98501	4421.79	-0.193355	0.351448	0.623994	5818.27	1.41564	0.000859002	0.00400772	8184.77	0.772077	0.214848	0.540575	15677.7	1.34316	0.0435703	0.153674
CHR_2:SINE2:SINE	25339	0.0824678	0.758678	0.863792	31303.4	-0.0582909	0.815269	0.994579	24849.9	-0.122229	0.59264	0.806052	29377.2	1.14422	0.0036639	0.0135762	29567.5	0.0370302	0.9536	0.984296	33398.8	0.58511	0.417634	0.6267
CHR_2A:SINE2:SINE	76189.7	-1.23001	7.915e-05	0.00109678	52586.2	-0.176408	0.483709	0.969149	36541.1	-0.409837	0.0399987	0.181506	34930.4	0.922201	0.0132602	0.039121	38363.6	0.399772	0.49222	0.775161	49344.7	0.646052	0.330139	0.548338
CHR_2B:SINE2:SINE	73619.5	-0.336425	0.212268	0.391823	82359.4	0.0930439	0.723387	0.991085	67780.5	-0.171057	0.426296	0.687705	81660.8	1.22084	0.00368455	0.0136396	77109.4	-0.187059	0.762955	0.910345	87569	0.812067	0.252551	0.46536
CHRL:SINE2:SINE	41624.2	-0.590045	0.026253	0.0884777	44902.3	0.26955	0.275467	0.932446	39610.9	-0.134169	0.507779	0.749335	45681.7	1.10144	0.00491144	0.0172736	50629.2	0.337505	0.584144	0.822716	73063.3	1.0157	0.147735	0.333065
CR1_1_Amn:CR1:LINE	57.2452	-1.05334	0.0301639	0.0980123	50.2659	0.258578	0.614702	0.98501	44.1724	-0.135709	0.780219	0.908611	27.7931	-0.480931	0.523046	0.659416	26.4345	1.11517	0.230955	0.557862	40.5753	0.63381	0.520368	0.711796
CR1_11_Crp:CR1:LINE	2.54064	1.43746	0.49175	NA	3.80514	-0.601839	0.747035	0.992408	4.93666	1.54404	0.285988	NA	5.31085	-0.176638	0.913031	0.946178	5.86859	1.25652	0.494002	0.776212	12.988	1.31281	0.381372	0.595512
CR1_12_AMi:CR1:LINE	141.52	-0.228061	0.531092	0.703451	191.876	0.48429	0.161149	0.870182	170.257	-0.316946	0.280332	0.55807	110.391	-0.156877	0.80672	0.877149	55.2623	-1.40513	0.159588	0.468488	46.3561	1.34148	0.188864	0.388104
CR1_13_AMi:CR1:LINE	3.76729	4.85222	0.0143924	NA	6.19747	-1.54343	0.237282	0.912505	3.85989	0.905831	0.504552	NA	12.1423	2.40427	0.0568861	0.125719	10.3535	-1.08905	0.450182	0.745743	17.1739	2.31269	0.0648437	0.195746
CR1_16_AMi:CR1:LINE	73.0859	0.585903	0.201233	0.377989	103.12	-0.124411	0.750984	0.993223	79.8942	-0.124281	0.734557	0.887416	54.5016	-0.228357	0.691185	0.79479	34.485	-0.160992	0.867548	0.953178	100.361	2.53666	0.00932683	0.0569765
CR1_3_Croc:CR1:LINE	406.133	-0.921207	0.00296	0.0174353	431.349	0.59126	0.0625731	0.757746	399.084	-0.281302	0.335833	0.611078	338.266	0.527428	0.221571	0.354121	240.6	-0.602726	0.36509	0.680681	302.007	1.43171	0.0505339	0.168367
CR1_Amni_1:CR1:LINE	2538.31	-0.572862	0.0612295	0.163823	3374.32	0.763822	0.00941095	0.484312	3190.47	-0.360246	0.115683	0.346361	2396.12	0.298801	0.482363	0.621977	1791.77	-0.167089	0.78522	0.920382	1901.24	0.667618	0.291349	0.50725
CR1_L3A_Croc:CR1:LINE	7.82582	1.00806	0.337599	0.526812	13.3942	0.131809	0.875219	0.994947	10.9191	-0.243356	0.788148	0.913215	19.2927	1.99571	0.0455056	0.105611	15.0263	-1.41817	0.221042	0.5471	39.0332	3.32361	0.00900353	0.0556689
CR1_L3B_Croc:CR1:LINE	0.433032	1.73509	0.662596	NA	0.933828	-0.408075	0.896848	NA	3.85794	3.40383	0.0448409	NA	22.1084	2.84359	0.00108222	0.00487923	20.3918	-1.04663	0.295762	0.620533	16.1025	0.80022	0.544767	0.730933
CR1_Mam:CR1:LINE	1867.43	-0.146109	0.593418	0.753967	2367.43	0.23814	0.360692	0.944866	2298.36	0.169088	0.466676	0.719342	2246.53	0.486479	0.214457	0.345838	2443.79	0.663016	0.302206	0.626833	2498.26	-0.0632791	0.924504	0.963766
D_CH:SINE:SINE	98.6443	-0.727743	0.103806	0.238369	117.632	0.660693	0.0903872	0.799594	105.608	-0.441732	0.196098	0.461108	98.2329	0.888933	0.0647804	0.138959	153.12	1.20423	0.103095	0.374815	302.084	1.16417	0.157397	0.346158
DIRS_1a_Amnio:DIRS:LTR	3073.17	-0.295687	0.267139	0.453496	3805.58	0.322245	0.19883	0.886834	5954.05	1.22317	4.72908e-09	8.72515e-07	12045.2	1.46331	0.000569659	0.00282599	8994.83	-1.26531	0.0568748	0.274366	4710.9	-0.0205135	0.976703	0.989138
DIRS_1b_Amnio:DIRS:LTR	5881.01	-0.204401	0.449661	0.633349	7099.71	0.163396	0.53678	0.976388	6007.63	-0.157305	0.484086	0.73135	4207.29	-0.110541	0.774083	0.854179	2249.35	-0.919015	0.134426	0.429971	1859.97	0.75175	0.284339	0.500547
DIRS_1c_Amnio:DIRS:LTR	1684.52	-0.413842	0.113232	0.252852	1946.9	0.262371	0.316626	0.937804	2563.75	0.89478	0.000747831	0.0132172	3712.49	0.922304	0.01419	0.0413694	4231.26	0.484321	0.396465	0.705928	4021.41	-0.254665	0.699934	0.837735
DNA1_Mam:TcMar_Tc1:DNA	33.8429	-1.7133	0.00326789	0.0187891	30.84	1.12874	0.0686817	0.77262	33.7047	-0.176223	0.759888	0.898503	95.7423	2.77771	1.05751e-06	1.10366e-05	112.317	-0.176497	0.81503	0.93362	118.06	0.577441	0.519459	0.710879
ERV3_16A3_I:ERVL:LTR	4045.3	0.414557	0.112065	0.251244	5904.92	0.117139	0.667077	0.987719	4687.4	-0.310133	0.226964	0.497283	3257.94	0.0357339	0.927938	0.954961	1773.93	-1.08184	0.140316	0.439171	2564.29	1.99052	0.0432489	0.153056
ERV3_16A3_LTR:ERVL:LTR	2679.14	-0.448436	0.131565	0.281312	2984.15	0.200258	0.414868	0.960162	2449.33	-0.290095	0.24236	0.514837	1424.31	-0.555229	0.191628	0.317554	646.007	-1.00861	0.147075	0.450507	598.87	1.07945	0.191682	0.391372
ERV54_EC_LTR:ERV1:LTR	4679.45	-0.329183	0.227233	0.409977	5765.45	0.34349	0.214513	0.896449	5420.16	-0.0137179	0.957144	0.985019	4319.42	0.115225	0.730778	0.824004	2447.19	-1.03092	0.128624	0.420928	1674.31	0.386916	0.629226	0.790706
ERVL_B4_int:ERVL:LTR	1285.65	-0.0557642	0.846097	0.918902	1652.68	0.185026	0.562953	0.98119	1331.13	-0.335085	0.274487	0.553105	1227.59	0.775206	0.0507398	0.11489	972.328	-0.523279	0.405948	0.713999	1706.8	1.97455	0.0148831	0.0772512
ERVL_E_int:ERVL:LTR	6311.47	-0.10685	0.719756	0.840113	8111.03	0.236825	0.405472	0.958561	7327.63	-0.032384	0.900097	0.962441	7250.43	0.681142	0.152387	0.267372	4486.48	-1.28785	0.0477619	0.246702	4802.25	1.65439	0.0419061	0.150347
ERVL_int:ERVL:LTR	203.053	-2.8546	1.14193e-06	3.77599e-05	120.218	1.57268	0.00439274	0.354367	132.104	-0.43354	0.332589	0.607698	94.4586	0.247692	0.660272	0.771314	77.2123	0.114244	0.870852	0.954572	213.547	2.3651	0.0046215	0.034711
ERVL40_int:ERVL:LTR	519.26	0.238127	0.560349	0.727518	605.623	-0.391309	0.332914	0.94227	424.799	-0.120927	0.70702	0.874168	344.312	0.26331	0.550404	0.681882	244.509	-0.401411	0.535597	0.79803	641.886	2.60354	NA	NA
Eulor1:DNA:DNA	34.2225	-2.60649	2.6197e-05	0.000466511	20.1269	1.27361	0.105343	0.813546	22.0529	-0.262497	0.714809	0.878848	14.6134	-0.150417	0.876476	0.922766	8.2101	-0.593225	0.693499	0.879235	29.0287	3.18684	0.0168533	0.0842533
Eulor10:DNA:DNA	15.1568	0.404357	0.634489	0.783483	28.5963	0.770254	0.312315	0.936851	24.6217	-0.700691	0.457731	0.71207	20.2864	0.867356	0.454459	0.59525	12.9869	-1.29803	0.371043	0.685235	12.5439	1.43617	0.436497	0.644505
Eulor11:DNA:DNA	4.02431	0.320801	0.833874	0.911903	8.86844	1.14991	0.263001	0.924816	7.15827	-1.37845	0.185076	NA	12.783	2.87205	0.00683748	0.022721	16.975	0.140629	0.909421	0.967316	30.2384	1.60606	0.188658	0.387871
Eulor12:DNA:DNA	15.2678	-1.34674	0.108741	0.246148	13.6737	0.666263	0.42945	0.961258	15.7221	0.289667	0.688491	0.863124	17.0251	0.651766	0.424183	0.566701	10.1981	-1.48417	0.275105	0.602142	9.74733	1.69669	0.395607	0.608766
Eulor2A:DNA:DNA	35.4046	-0.0271803	0.96518	0.983091	47.2947	0.266009	0.611993	0.98501	40.2399	-0.244534	0.622524	0.822763	53.426	1.47	0.014846	0.042964	50.2816	-0.359169	0.641645	0.852876	76.8784	1.61941	0.0406927	0.147527
Eulor2B:DNA:DNA	3.29551	-0.559685	0.746486	NA	5.34313	1.19468	0.41076	0.959251	6.27054	-0.00149416	0.998909	NA	9.16846	1.4681	0.262674	0.401656	5.60875	-2.36266	0.172917	0.487114	17.9328	4.45257	0.0020329	0.0192471
Eulor2C:DNA:DNA	3.08764	-0.963585	0.54783	NA	4.65737	1.37864	0.332202	0.94227	4.84056	-0.499655	0.710803	NA	7.06664	1.84312	0.214211	0.345471	11.4707	0.988067	0.568536	0.815316	26.6406	1.71588	0.233762	0.442325
Eulor3:DNA:DNA	0.678969	0.758715	0.84871	NA	0.949234	-0.351254	0.918073	NA	5.9329	4.05203	0.00840717	NA	5.21796	-2.15466	0.179056	0.301714	1.67878	0.500284	0.880368	NA	7.97728	2.87625	0.268035	0.482433
Eulor4:Eulor4:Unknown	93.4791	-0.733732	0.0846338	0.206261	98.0274	0.355074	0.362766	0.944866	100.861	0.229926	0.534568	0.768093	49.0067	-2.52276	0.000124115	0.000754356	6.42604	-2.36021	0.21725	0.543429	6.43427	2.7462	0.22491	0.432522
Eulor5A:Crypton_A:DNA	6.68584	-0.459486	0.730595	0.846986	14.4288	1.67577	0.103353	0.810469	21.5866	0.416823	0.576376	0.794749	22.7126	0.48604	0.57046	0.699603	14.7065	-0.929712	0.3796	0.690764	80.9139	4.14464	2.35373e-05	0.000590845
Eulor5B:Crypton_A:DNA	44.371	-0.0612239	0.904347	0.95217	86.0375	1.15787	0.00501258	0.382001	108.964	0.230166	0.626453	0.825863	62.0477	-1.42274	0.0265244	0.0686174	18.5973	-0.931418	0.47352	0.762396	17.9111	1.03431	0.477379	0.677524
Eulor6A:Crypton:DNA	4.92078	-2.40507	0.106348	0.242751	3.15595	1.19683	0.477568	NA	4.15472	0.315059	0.811669	NA	8.68977	1.95946	0.16014	0.277681	4.82795	-5.69495	0.0187584	0.151539	7.12576	6.46807	0.00724664	0.0478842
Eulor6B:Crypton:DNA	1468.36	-0.0645494	0.827329	0.908278	1735.39	-0.0443843	0.912916	0.995699	1200.02	-0.592653	0.150225	0.399975	503.39	-1.44239	0.0195584	0.0537154	154.542	-1.01206	0.377067	0.689654	67.448	-1.28258	NA	NA
Eulor6B:DNA:DNA	NA	NA	NA	NA	NA	NA	NA	NA	NA	NA	NA	NA	NA	NA	NA	NA	NA	NA	NA	NA	1.19405	3.87277	0.326595	NA
Eulor6C:Crypton:DNA	3.1026	-4.58811	0.0433044	NA	1.3543	2.96239	0.368466	NA	1.67567	-0.576355	0.847271	NA	1.36376	0.756253	0.839235	NA	0.698064	-2.91633	0.461922	NA	1.57941	4.29113	0.26806	NA
Eulor6D:Crypton:DNA	15.0444	-0.258077	0.744971	0.855512	23.8115	0.863617	0.29147	0.935222	28.9517	0.305513	0.678845	0.857931	22.1378	-0.311576	0.679002	0.784849	13.1303	-0.230043	0.850251	0.947542	23.8972	1.75743	0.165271	0.357065
Eulor6E:Crypton:DNA	1.00817	2.94938	0.385771	NA	5.26044	1.68401	0.265723	0.927071	7.64175	0.335512	0.78028	NA	4.93772	-0.971189	0.575303	0.703837	1.24374	-3.74067	0.342322	NA	5.34	6.04675	0.0178127	0.0872218
Eulor7:DNA:DNA	5.18208	1.1587	0.435606	0.621442	6.82572	-0.865124	0.503035	0.971683	3.55646	-0.458323	0.783352	NA	1.1459	-3.32255	0.398619	NA	NA	NA	NA	NA	4.16677	5.69296	0.0947131	0.250089
Eulor8:TcMar:DNA	94.4763	-0.186931	0.655462	0.797353	109.738	0.0410207	0.91323	0.995699	102.585	0.241921	0.468844	0.720209	58.7429	-1.40631	0.0376579	0.0909344	16.3831	-1.49648	0.248248	0.57614	48.1715	3.46693	0.00367278	0.0295263
Eulor9A:DNA:DNA	7.64663	-1.47649	0.198787	0.37494	9.57109	1.50068	0.213542	0.895132	14.7471	0.566508	0.524472	0.761515	25.0761	1.43827	0.111572	0.211442	20.3144	-0.721802	0.542538	0.801339	37.3237	2.11549	0.0515086	0.170298
Eulor9B:DNA:DNA	57.1697	0.207048	0.66005	0.800107	108.28	0.915772	0.0176782	0.587298	107.004	-0.336707	0.336056	0.611214	68.5032	-0.178855	0.744077	0.832723	46.2853	0.0143386	0.986974	0.99601	32.4018	-0.905096	0.395869	0.609019
Eulor9C:DNA:DNA	22.2844	-0.370811	0.592266	0.753071	29.4435	0.562498	0.380022	0.953638	30.7787	0.103587	0.860018	0.947944	36.8258	1.00733	0.140615	0.251534	30.313	-0.621193	0.467858	0.757505	53.3091	2.04554	0.0338851	0.131333
EuthAT_2:hAT_Ac:DNA	326	-0.889232	0.00666595	0.0319632	357.287	0.634868	0.032177	0.657778	319.324	-0.43444	0.141275	0.38706	487.908	1.87617	0.000110043	0.000676624	541.918	-0.0198991	0.977379	0.991928	931.486	1.60256	0.0369004	0.139185
EuthAT_N1:hAT_Tip100:DNA	3.0072	0.760092	0.66201	NA	2.65899	-2.71363	0.20095	NA	7.31218	4.50662	0.00304561	NA	8.07478	-0.997015	0.464219	0.604459	3.47068	-0.444578	0.836358	NA	13.9354	3.38568	0.0226477	0.101898
EuthAT_N1a:hAT_Tip100:DNA	9.73801	-0.0832271	0.943876	0.972775	17.9796	1.08336	0.20421	0.888753	14.2797	-1.37273	0.107396	0.331607	7.19487	0.426705	0.726284	0.820786	3.72794	-1.89514	0.322653	NA	8.5041	3.45962	0.0590751	0.185215
Eutr10:ERVL:LTR	643.642	0.0201789	0.943063	0.97265	777.918	-0.0596178	0.829314	0.994579	509.008	-0.779736	0.001879	0.0246551	299.994	0.113643	0.769662	0.8515	161.249	-1.28665	0.0393357	0.222513	333.238	2.82783	0.000445383	0.00630087
Eutr11:DNA:DNA	258.13	-1.32158	0.000139557	0.00171413	239.9	0.726411	0.0220363	0.609498	247.279	-0.0611739	0.839632	0.93838	363.103	1.53627	0.00242972	0.00962615	336.471	-0.408639	0.540925	0.800815	532.406	1.71475	0.0220718	0.100265
Eutr15:hAT_Tip100:DNA	1448.93	-0.120809	0.687933	0.820518	1388.79	-0.657303	0.0429049	0.697839	960.471	0.150932	0.635846	0.831724	715.82	-0.246862	0.567462	0.697523	342.346	-1.28726	0.150265	0.45486	199.716	0.230777	0.822587	0.911611
Eutr16:hAT_Tip100:DNA	155.457	-0.300616	0.499713	0.676392	226.65	0.731466	0.0616541	0.755704	213.054	-0.353043	0.283783	0.561392	237.189	1.19768	0.051652	0.116564	383.328	1.18775	0.187629	0.50861	1183.27	2.07904	0.0113502	0.0642953
Eutr18:LTR:LTR	474.699	-1.15667	7.51817e-05	0.00104782	416.892	0.39327	0.212408	0.893381	304.507	-0.934256	0.00203088	0.0259925	561.07	2.57995	1.12671e-06	1.169e-05	453.426	-1.57211	0.0266209	0.182448	388.207	1.50454	0.0462593	0.159605
Eutr2:DNA:DNA	44.7707	-2.46395	0.000110658	0.00143325	22.5027	0.751913	0.332753	0.94227	20.803	-0.432228	0.542146	0.773203	17.6588	0.675374	0.417176	0.560871	8.348	-5.38284	0.00396795	0.0590729	3.22377	4.08363	0.238188	NA
Eutr2:MULE_MuDR:DNA	45.6165	-1.77258	0.00124972	0.00909204	30.5785	0.496459	0.508981	0.9722	37.4985	0.569911	0.400016	0.664308	28.3768	-0.621284	0.424285	0.566703	25.1962	1.10058	0.268494	0.595255	64.3259	1.71591	0.0837287	0.230397
Eutr2B:DNA:DNA	98.4788	0.665045	0.156324	0.317199	143.13	-0.0957891	0.828222	0.994579	115.614	-0.0315574	0.929649	0.973772	65.1157	-1.04584	0.0697597	0.147378	18.315	-2.49198	0.0176429	0.146307	12.2437	2.04053	0.143202	0.326018
Eutr2B:MULE_MuDR:DNA	84.4507	0.512612	0.216974	0.397506	129.482	0.174049	0.64806	0.986379	109.725	-0.164542	0.653948	0.843065	110.716	0.833124	0.165661	0.284725	111.924	0.301587	0.682419	0.874314	267.895	1.96881	0.00422551	0.0325938
Eutr5:LTR:LTR	44.4519	0.156179	0.806686	0.894761	79.2785	0.819694	0.135514	0.847029	63.3895	-1.04352	0.0199581	0.115555	386.933	4.53991	2.03634e-15	8.99124e-14	400.813	-0.906262	0.241281	0.56925	276.606	0.402995	0.586023	0.761201
EUTREP14:EUTREP14:Unknown	63.7014	-1.70813	0.00670687	0.0321229	135.565	2.6769	NA	NA	128.838	-1.7327	NA	NA	40.0144	-0.419349	0.492343	0.631436	19.5769	-0.827152	0.432435	0.734154	47.6347	2.7095	0.0181731	0.0883366
EUTREP15:ERV1:LTR	32.0709	-1.63145	0.00783902	0.0362283	31.9735	1.21762	0.073887	0.77262	29.7023	-0.800826	0.216725	0.484748	92.2508	3.33807	6.84353e-09	1.14152e-07	75.5733	-1.97025	0.00874326	0.0971561	72.7904	2.15017	NA	NA
EUTREP16:LTR:LTR	145.991	0.940142	0.00958329	0.0420647	248.662	0.151757	0.6649	0.987719	184.095	-0.586592	0.0892694	0.295662	120.316	0.171887	0.714901	0.811541	75.7968	-0.654349	0.383351	0.694032	120.23	1.89891	0.0273695	0.114736
EUTREP2:hAT:DNA	198.853	-0.416904	0.27131	0.458118	237.631	0.352727	0.352829	0.944866	207.13	-0.250952	0.473686	0.723367	1933.94	4.67872	1.13538e-20	1.02583e-18	2351.37	-0.348542	0.663909	0.864092	1868.4	0.0117056	0.988252	0.994273
EUTREP4:PiggyBac:DNA	35.134	-1.03241	0.072567	0.184627	24.9612	-0.383031	0.579732	0.983042	24.7051	0.766932	0.212699	0.480862	36.645	1.04638	0.14991	0.264095	31.8117	-0.31133	0.755903	0.906463	99.7174	2.8621	0.00229124	0.0210192
EUTREP6:EUTREP6:Unknown	12.6027	-0.277432	0.736983	0.850407	15.115	0.207695	0.799375	0.994579	10.8228	-0.787215	0.413422	NA	3.54584	-2.48448	0.235058	0.370081	0.418838	-2.18369	0.585264	NA	13.8473	7.42055	0.000305266	0.00471262
EUTREP7:ERV1:LTR	40.4482	-0.130845	0.816893	0.901517	63.0618	0.732878	0.18019	0.875502	71.8981	0.219135	0.628326	0.827611	62.7403	0.158582	0.804393	0.875564	45.7064	-0.113809	0.891415	0.960786	108.985	2.22746	0.0134154	0.0719505
EUTREP8:LTR:LTR	53.3462	0.198055	0.717561	0.838526	96.601	0.823766	0.142825	0.853043	143.155	0.804377	0.0879448	0.293092	109.416	-0.826102	0.101584	0.196718	47.2263	-0.585542	0.501786	0.780504	75.7468	1.82365	0.0470488	0.161061
EutTc1_N1:TcMar_Tc1:DNA	19.6135	0.585711	0.419638	0.6062	39.1874	0.778115	0.160462	0.870182	34.0405	-0.671155	0.265995	0.543817	83.7891	2.86769	6.52968e-06	5.70426e-05	100.256	-0.147879	0.837342	0.941169	79.1814	-0.104523	0.897416	0.950655
EutTc1_N2:TcMar_Tc1:DNA	2205.64	-0.927755	0.00127621	0.00922506	2052.99	0.266399	0.35718	0.944866	2059.53	0.23342	0.41529	0.67762	1194.86	-1.33194	0.00183	0.00757622	453.433	-0.366983	0.606106	0.834036	319.873	-0.317144	0.669389	0.818108
FordPrefect:hAT_Tip100:DNA	3153.81	-1.23035	0.0136345	0.0547067	2210.92	-0.133624	0.716937	0.99073	1923.97	0.215369	0.384158	0.650553	1069.22	-1.53119	0.00160217	0.00680183	321.191	-0.877337	0.224597	0.550526	642.71	2.4372	0.00362211	0.0292312
FordPrefect_a:hAT_Tip100:DNA	50.0555	-0.519421	0.290263	0.478693	50.036	-0.0293034	0.951994	0.996428	37.5635	-0.329691	0.534333	0.768093	19.7232	-0.870118	0.384646	0.529017	10.2398	-0.157438	0.912412	0.968733	77.8661	4.10746	5.43808e-05	0.00117838
GirTip_1.94:SINE2:SINE	49907.3	-0.527769	0.0419009	0.12469	55675.1	0.290254	0.249897	0.919717	52008.7	0.0154019	0.944139	0.980093	78309.3	1.53387	0.000306451	0.0016503	160682	1.52088	0.0586243	0.279071	168448	-0.505868	0.541534	0.72807
HAL1:L1:LINE	27112	-0.954057	0.00678182	0.0324082	25914.7	0.369321	0.165407	0.872563	22830.2	-0.233022	0.249717	0.524064	22145.5	0.80275	0.0406239	0.0966495	18044.1	-0.347073	0.543726	0.802283	22370.5	1.16505	0.0972196	0.25418
HAL1b:L1:LINE	2864.88	-0.0268123	0.923565	0.962152	4281.67	0.548924	0.0542193	0.74069	4505.25	0.134289	0.597343	0.808265	5503.22	1.02559	0.0115884	0.0350636	4333.76	-0.657543	0.289013	0.615289	4227.2	0.861379	0.220357	0.426689
HAL1M8:L1:LINE	1230.9	-0.0961744	0.731399	0.847311	1688.81	0.396672	0.157795	0.867824	1553.17	-0.126071	0.621515	0.822148	1573.65	0.81266	0.0401614	0.0958647	1285.63	-0.354355	0.572735	0.816981	3646.09	2.71428	0.000639074	0.00826339
HAL1ME:L1:LINE	7033.47	-0.0935591	0.746525	0.856273	9785.44	0.429499	0.206894	0.890479	8801.17	-0.224956	0.484335	0.731506	8226.9	0.710622	0.0370916	0.0898559	5927	-0.746462	0.176557	0.49222	6282.44	1.17896	0.099508	0.257814
hAT_1_Mam:hAT_Tag1:DNA	627.944	-0.890383	0.00289111	0.0171632	622.752	0.388263	0.176423	0.875502	604.559	0.0397912	0.87889	0.954613	1308.28	2.18699	1.25514e-06	1.28923e-05	1591.7	0.112432	0.875813	0.956087	2022.43	0.899929	0.230076	0.438121
hAT_4b_Ther:hAT_Tip100:DNA	11.6984	-1.11607	0.234078	0.418033	18.0508	1.57818	0.050113	0.722432	22.7636	-0.00733353	0.990987	0.996953	29.8871	1.28627	0.259845	0.398235	38.1717	0.574182	0.665652	0.864709	83.9689	1.73826	0.0863992	0.234968
hAT_5_Mam:hAT_Tag1:DNA	1399.64	-1.36425	3.05773e-06	8.53733e-05	1378.53	0.90537	0.000610737	0.136721	1274.56	-0.557394	0.0192315	0.113492	2237.96	2.21583	1.01636e-06	1.06241e-05	4538.37	1.29756	0.0802281	0.329555	5613.54	0.0122083	0.986949	0.993749
hAT_N1_Mam:hAT_Tip100:DNA	15.7996	-0.167789	0.846235	0.918902	25.5174	0.846626	0.247761	0.918516	28.235	0.0572531	0.923078	0.97055	67.3296	2.34151	0.00131403	0.0057422	68.1361	-0.4517	0.598582	0.830971	104.417	1.68187	0.0487078	0.164382
hAT_N1a_Mam:hAT_Tip100:DNA	187.224	0.149555	0.665812	0.804835	301.756	0.587557	0.0662941	0.769118	285.462	-0.207948	0.488452	0.73428	245.539	0.495717	0.261195	0.399803	149.524	-1.17446	0.0636149	0.290894	283.568	2.59676	0.000865329	0.0103379
Helitron1Na_Mam:Helitron:RC	112.963	-1.32132	0.00141449	0.00998912	114.854	0.925674	0.0197499	0.601027	136.349	0.197487	0.563078	0.786971	122.496	0.246259	0.599679	0.723499	89.8479	-0.187602	0.791013	0.923528	131.487	1.37834	0.108241	0.271206
Helitron1Nb_Mam:Helitron:RC	184.777	-1.1353	0.00169665	0.0114084	164.302	0.401221	0.311455	0.936458	161.085	0.057467	0.871067	0.951555	116.762	-0.233208	0.59657	0.721221	62.5299	-0.74092	0.368699	0.683873	117.182	2.17578	0.0243991	0.107085
Helitron2Na_Mam:Helitron:RC	103.927	-0.949889	0.0242927	0.0834873	104.208	0.487048	0.198527	0.886834	116.861	0.35068	0.313078	0.588977	102.012	0.0351824	0.941528	0.963434	69.0135	-0.269953	0.762478	0.910039	138.502	2.07866	0.0208091	0.0967192
Helitron3Na_Mam:Helitron:RC	2026.37	0.835632	0.00345635	0.0195926	3861.48	0.512234	0.0390541	0.682534	3364.53	-0.405044	0.0602932	0.233472	1877.8	-0.542456	0.173942	0.295315	846.096	-0.889865	0.14553	0.448193	823.504	1.08728	0.140178	0.321567
HERV16_int:ERVL:LTR	4289.73	-0.320619	0.223811	0.406264	5163.41	0.27239	0.379915	0.953638	4028.15	-0.538405	0.0778757	0.273614	2260.44	-0.341552	0.414179	0.557764	1098.41	-1.00877	0.13609	0.433065	2009.5	2.40465	0.00770343	0.0500604
HERVL40_int:ERVL:LTR	35.0499	0.373448	0.583369	0.746996	57.2753	0.456375	0.469138	0.968988	44.148	-0.7934	0.188766	0.451946	38.6446	1.07001	0.0887838	0.177295	35.3717	-0.266571	0.810652	0.931829	58.4042	1.68522	0.164309	0.355714
HERVL74_int:ERVL:LTR	16.2686	0.0287123	0.971156	0.985828	23.4133	0.394224	0.645416	0.986379	17.6447	-0.812624	0.385817	0.6524	19.6613	1.58781	0.133765	0.242145	19.9066	-0.101645	0.930665	0.975158	114.351	3.71087	0.000120649	0.00226315
Kanga1:TcMar_Tc2:DNA	441.168	0.11909	0.699857	0.827123	630.76	0.311341	0.344805	0.944866	546.977	-0.227016	0.442465	0.700513	484.055	0.582561	0.156538	0.272987	369.772	-0.376709	0.545223	0.803371	561.948	1.6063	0.0317037	0.125721
Kanga11a:TcMar_Tc2:DNA	2462.04	-1.85675	8.30762e-05	0.0011381	1328.94	0.0453274	0.92744	0.995816	1521.65	0.739404	0.0445226	0.192948	1103.26	-0.976708	0.00982385	0.0306168	457.197	-0.605624	0.316358	0.641193	589.787	1.44528	0.0543426	0.175934
Kanga1a:TcMar_Tc2:DNA	301.992	-0.124953	0.710162	0.833391	402.522	0.350719	0.275732	0.932446	485.964	0.632659	0.0291564	0.148471	485.35	0.183577	0.65022	0.763474	336.864	-0.317506	0.605705	0.833755	545.263	1.68995	0.0232866	0.10388
Kanga1b:TcMar_Tc2:DNA	29.5121	-1.10386	0.0739841	0.187113	33.2412	0.917524	0.172099	0.875229	50.5912	0.81686	0.146323	0.39411	158.47	2.43329	1.13002e-05	9.29741e-05	187.007	-0.0421936	0.950589	0.982964	325.879	1.63339	0.0521499	0.171696
Kanga1c:TcMar_Tc2:DNA	204.707	-0.709006	0.0338495	0.1065	246.375	0.665406	0.035068	0.673132	225.933	-0.375381	0.191427	0.454505	304.726	1.59845	0.000970429	0.00445621	310.571	-0.175183	0.815571	0.933797	616.743	1.9918	0.00984035	0.0591318
Kanga1d:TcMar_Tc2:DNA	4617.87	-0.986058	0.00152633	0.0105839	4128.17	0.232166	0.386084	0.954429	3077.93	-0.65627	0.0484945	0.20448	1424.79	-0.863016	0.161241	0.279094	541.996	-1.39665	0.0779092	0.32407	805.421	2.38274	0.00337568	0.0277112
Kanga2_a:TcMar_Tc2:DNA	435.497	-0.845424	0.00410725	0.0221789	482.285	0.609727	0.0338991	0.67299	450.764	-0.264398	0.278532	0.55674	937.687	2.30921	3.64301e-05	0.000258629	972.165	-0.37011	0.633865	0.848525	1586.87	1.76732	0.0231442	0.103392
L1_Art:L1:LINE	70539.9	-0.603262	0.0313636	0.100842	77555.4	0.333538	0.176072	0.875502	72390.5	-0.0254497	0.904848	0.963902	77718.7	0.861782	0.0249796	0.0653838	63244.5	-0.403353	0.489338	0.773316	111196	1.89801	0.00737308	0.0485143
L1_BT:L1:LINE	101337	-0.695967	0.00874005	0.0393256	108967	0.376695	0.116548	0.827509	105764	0.0490895	0.809334	0.924263	124725	1.01182	0.0109995	0.033568	137437	0.377954	0.581692	0.821171	285991	1.75089	0.0254108	0.109938
L1M:L1:LINE	338.218	-0.214136	0.61682	0.770935	342.768	-0.337803	0.443263	0.964733	279.508	0.246204	0.45218	0.708392	731.447	2.39911	3.67062e-05	0.000260021	1105.21	0.638369	0.406927	0.714773	1283.31	0.266084	0.702877	0.839924
L1M3:L1:LINE	33329.6	-0.551458	0.0529958	0.147479	40996	0.560767	0.0355304	0.677651	38400.7	-0.215675	0.300286	0.578213	32408.7	0.456304	0.213846	0.345025	28020.1	0.100956	0.870951	0.954572	39652.2	1.14268	0.117508	0.285988
L1M3c:L1:LINE	2423.14	-0.779494	0.00554377	0.0278162	2307.87	0.152168	0.612242	0.98501	2075.61	0.0329204	0.914398	0.967545	1668.36	0.0927046	0.812066	0.880754	1663.87	0.726498	0.352241	0.671006	3140.85	1.40446	0.11242	0.277948
L1M3d:L1:LINE	1686.93	-0.373227	0.19139	0.366357	1871.98	0.110567	0.717896	0.99073	1415.52	-0.464866	0.106282	0.329565	897.165	-0.0562585	0.884133	0.927674	533.046	-0.655644	0.28068	0.606483	811.662	1.81846	0.0212188	0.0979233
L1M3de:L1:LINE	2078.11	-0.610723	0.0396949	0.119838	2296.78	0.35266	0.207875	0.890479	2122.46	-0.0721296	0.772597	0.90497	2164.74	0.782717	0.0439769	0.102773	2025.92	0.0767358	0.897797	0.963419	4785.92	2.12219	0.00488649	0.0360972
L1M4:L1:LINE	14774.2	-0.753236	0.00558099	0.0279613	16500	0.533983	0.0345694	0.673132	15904.5	-0.105009	0.641688	0.835112	18512.6	1.09944	0.010317	0.031884	19478.3	0.213998	0.745621	0.901921	32771.1	1.41511	0.04374	0.154127
L1M4a1:L1:LINE	3436.11	0.201464	0.484814	0.662821	4632.95	0.082822	0.766439	0.99359	3214.28	-0.743424	0.00140587	0.0203837	2672.64	0.920283	0.0214079	0.0577653	2500.99	-0.0134223	0.983574	0.994529	3744.66	1.34502	0.0839809	0.23087
L1M4a2:L1:LINE	1640.1	-1.23847	6.57854e-05	0.000943372	1510.32	0.608911	0.0272183	0.642148	1401.56	-0.287179	0.248042	0.521581	1487.76	1.0463	0.0242088	0.0637597	1713.83	0.487124	0.503916	0.781261	3162.11	1.45995	0.0605326	0.187814
L1M4b:L1:LINE	1318.87	-0.502084	0.0573055	0.156198	1736.37	0.6736	0.0218125	0.609409	1609.91	-0.347178	0.210379	0.478899	2377.05	1.75011	0.00022372	0.0012597	2312.91	-0.35655	0.597679	0.830739	3891.08	1.80578	0.0174562	0.0859229
L1M4c:L1:LINE	17251.5	-0.575964	0.0285148	0.0942705	20422	0.490017	0.0532651	0.735925	16758.2	-0.591697	0.00479902	0.0461566	13788.2	0.750819	0.0361461	0.0880463	14594.9	0.416084	0.547389	0.804674	22669.2	1.15732	0.14259	0.325042
L1M5:L1:LINE	90296.9	-1.38835	6.10954e-06	0.000149348	69872.3	0.361264	0.150038	0.8582	61764.4	-0.214817	0.325615	0.600504	56665.4	0.658576	0.106847	0.204554	48486.3	-0.0730661	0.907999	0.966759	60774.5	0.993607	0.161924	0.352574
L1M6:L1:LINE	5192.65	-0.36676	0.201521	0.378405	5728.57	0.087086	0.770287	0.993692	4414.04	-0.374384	0.139421	0.384067	3097.03	0.130738	0.721615	0.817009	2591.83	0.276477	0.633063	0.848167	3304.96	0.765199	0.262337	0.47632
L1M6B:L1:LINE	47.7427	0.30259	0.536275	0.707648	74.2605	0.372083	0.409557	0.959251	98.4858	0.837788	0.0369771	0.173197	163.072	1.23743	0.015664	0.0448964	137.822	-0.54303	0.448496	0.744834	547.924	3.38493	2.56463e-06	9.26658e-05
L1M7:L1:LINE	1246.62	-0.848497	0.00140939	0.00996139	1217.61	0.300863	0.253012	0.92159	1216.43	0.193266	0.452898	0.708939	1084.76	0.232458	0.547446	0.679338	905.496	0.178639	0.767683	0.912003	1958.88	1.90744	0.010505	0.0613592
L1M8:L1:LINE	573.017	-0.98868	0.000867882	0.00694305	621.521	0.714459	0.00965834	0.487059	639.565	-0.0566439	0.82745	0.933449	703.811	0.941527	0.0447178	0.10418	882.101	0.741661	0.301514	0.625934	2050.48	1.76233	0.0325048	0.127835
L1MA10:L1:LINE	16637.6	-0.676298	0.0208568	0.0745187	17900.7	0.358288	0.167497	0.875229	15752.5	-0.226133	0.300232	0.578213	13765.3	0.552182	0.132576	0.240572	10569.7	-0.343253	0.557625	0.810385	16554.7	1.63876	0.0219224	0.099947
L1MB1:L1:LINE	96690.1	-0.533575	0.0557513	0.153125	118900	0.541799	0.0291351	0.642148	111141	-0.205571	0.316024	0.591724	92642.5	0.415906	0.255159	0.392979	64952.2	-0.514738	0.369109	0.684079	93083.1	1.59912	0.0229685	0.102973
L1MB2:L1:LINE	4613.54	-0.552934	0.0373074	0.114424	5503.9	0.487735	0.054948	0.743251	5580.03	0.0795978	0.707283	0.874365	11783	2.11942	9.75085e-06	8.14101e-05	10521	-0.861484	0.180619	0.499193	10874.1	1.24058	0.0766891	0.217712
L1MB3:L1:LINE	17312.8	-0.621598	0.0218141	0.076993	20708.6	0.563261	0.0287822	0.642148	19367.1	-0.222804	0.287255	0.564617	21226.8	1.06268	0.0101432	0.0314247	18729	-0.276614	0.640091	0.851946	32038.1	1.74686	0.0170737	0.0848481
L1MB4:L1:LINE	16003.7	-0.96965	0.00159631	0.0108958	14717.2	0.288443	0.278778	0.934867	12914.9	-0.168176	0.400764	0.66488	12625.8	0.765626	0.0310514	0.0778819	10106.8	-0.40355	0.493718	0.776212	12563.3	1.22959	0.0734483	0.211558
L1MB5:L1:LINE	8330.96	-0.397769	0.122959	0.268112	9507.5	0.211923	0.383262	0.953971	9365.9	0.231103	0.394749	0.659762	9689.96	0.578305	0.192355	0.318568	7901.76	-0.145814	0.810028	0.931732	13039.5	1.5961	0.013965	0.0737991
L1MB7:L1:LINE	35531.1	-0.611449	0.0219924	0.0775413	36375	0.151329	0.544134	0.97752	30718.6	-0.151396	0.484564	0.731707	27926	0.580643	0.144249	0.25653	24357.7	0.0429448	0.942799	0.979511	32189	1.01174	0.132359	0.310089
L1MB8:L1:LINE	17426.3	-0.61709	0.0223459	0.078525	19618.3	0.409349	0.0925048	0.803282	18298.5	-0.0951617	0.641979	0.835268	20672.3	1.02789	0.0161346	0.0459483	21878.7	0.274926	0.673937	0.869582	29345.6	0.883574	0.20438	0.407627
L1MC:L1:LINE	8983.62	-0.451809	0.0851586	0.207262	10641	0.366241	0.146361	0.857166	11351	0.314061	0.131602	0.372011	9343.13	-0.101887	0.775875	0.855334	6193.5	-0.151474	0.788287	0.922253	8684.46	1.27112	0.0772817	0.218789
L1MC1:L1:LINE	27569.8	-0.754876	0.0137031	0.0548385	29640.7	0.439048	0.0897003	0.799217	28121.8	-0.0706298	0.746987	0.894431	24025.8	0.354262	0.323407	0.46829	18100	-0.226745	0.695273	0.879817	21536.8	1.0003	0.16869	0.361585
L1MC2:L1:LINE	8100.1	-0.522716	0.128078	0.2762	7518.8	-0.236482	0.455716	0.966536	5725.78	-0.0526479	0.814182	0.926775	5109.27	0.448601	0.288173	0.429195	3797.12	-0.320119	0.603602	0.832206	6230.55	1.71146	0.0161084	0.081458
L1MC3:L1:LINE	46051.8	-0.857025	0.00698047	0.0331135	42723.8	0.176567	0.623665	0.986063	38427.6	0.0102365	0.976584	0.991837	23375.4	-0.79499	0.0300731	0.0760143	12338.6	-0.0869914	0.892022	0.960988	21436.7	1.67476	0.0261844	0.111696
L1MC4:L1:LINE	23935.8	-0.717468	0.00676026	0.0323235	26273.6	0.452897	0.0723476	0.77262	24023.3	-0.194636	0.340873	0.615374	25697.9	0.988183	0.014717	0.0426517	23171.8	-0.162058	0.794269	0.924598	35558.6	1.48164	0.0425595	0.151412
L1MC4a:L1:LINE	5664.92	-0.662652	0.0180993	0.0672706	6350.39	0.446333	0.0806428	0.784649	6047.08	-0.0659801	0.792097	0.915761	6945.94	1.04161	0.0160933	0.0458574	7083.66	0.163938	0.803669	0.92844	9441.36	0.971896	0.196504	0.397265
L1MC5:L1:LINE	18618.1	-0.840326	0.0110199	0.0468111	20409.9	0.583128	0.0607503	0.755704	18858.2	-0.278393	0.210191	0.478696	18897	0.913729	0.0311148	0.0780208	18868	0.188743	0.765173	0.911035	24283.3	0.857275	0.202814	0.405554
L1MC5a:L1:LINE	17762.1	-1.00457	6.63012e-05	0.000947413	17852.7	0.550242	0.0242919	0.626077	16489.8	-0.250298	0.214567	0.483314	16765.9	0.922111	0.0253477	0.0660991	15227.7	-0.089785	0.88763	0.959632	19648	1.07444	0.133617	0.311713
L1MCa:L1:LINE	83979.9	-1.03287	0.0004358	0.00413116	71028.5	0.139887	0.607548	0.98501	58026.5	-0.242568	0.377785	0.646686	39256.6	-0.120007	0.743461	0.832368	33076.1	0.462501	0.464035	0.75535	25113	-0.91053	0.190842	0.39045
L1MCb:L1:LINE	1958.29	-0.618025	0.0276498	0.0922061	1952.69	0.0873633	0.734938	0.991505	1534.19	-0.31115	0.157683	0.410177	1430.61	0.780169	0.0416123	0.0984188	1028.4	-0.789798	0.164806	0.476394	2008.96	2.34761	0.00201892	0.019141
L1MCc:L1:LINE	4566.36	-0.727501	0.0110277	0.0468323	4675.63	0.286787	0.322918	0.940198	4512.69	0.110479	0.717124	0.879609	3679.7	0.0587356	0.89104	0.931961	2110.12	-0.82864	0.147303	0.450674	2387.46	1.38563	0.0640436	0.194358
L1MD:L1:LINE	6333.65	-0.565732	0.0555557	0.152787	7463.6	0.469981	0.0962093	0.804757	6726.91	-0.2552	0.249364	0.52365	7352.99	1.08311	0.012326	0.0368214	7643.6	0.193974	0.772492	0.914446	10144.7	0.923384	0.20675	0.410031
L1MD1:L1:LINE	10170.9	0.176132	0.874478	0.934964	9708.96	-1.06993	0.269971	0.930105	5220.82	-0.038638	0.854183	0.944929	5643.86	0.887875	0.0278201	0.0713828	5246.07	-0.00572917	0.992454	0.99744	8223.41	1.39766	0.0466557	0.160352
L1MD2:L1:LINE	9714.53	-0.409407	0.128555	0.276737	11937.1	0.416662	0.109659	0.816183	12068.7	0.12986	0.558973	0.784622	11731.9	0.505781	0.179642	0.302519	9541.71	-0.111	0.851875	0.947883	15480.9	1.549	0.0264148	0.112252
L1MD3:L1:LINE	10198.2	-0.657301	0.0153855	0.0596875	10864.5	0.31028	0.252149	0.921203	10343.9	0.0519338	0.834951	0.936881	8790.67	0.228561	0.521839	0.658277	6216.85	-0.300831	0.584462	0.822785	7163.13	0.960281	0.164508	0.356021
L1MDa:L1:LINE	7044.18	-0.475163	0.103019	0.237047	8178.87	0.341048	0.218848	0.898112	7344	-0.147632	0.505883	0.748248	7582.86	0.87263	0.0270384	0.0696886	7151.6	0.0435966	0.941763	0.979041	9735.76	1.08345	0.133078	0.310995
L1MDb:L1:LINE	337.516	-0.962817	0.00637776	0.0309866	329.943	0.436162	0.177727	0.875502	301.706	-0.179723	0.594209	0.807201	305.332	0.85508	0.060865	0.13238	280.209	-0.051243	0.935891	0.976712	1398.72	3.43522	1.97728e-05	0.000512733
L1ME1:L1:LINE	36537.9	-1.00148	0.00030345	0.00312865	34709.5	0.408644	0.10021	0.807001	30579.5	-0.270088	0.214708	0.48338	28756.7	0.764029	0.0494571	0.112613	26906.9	0.0961551	0.878523	0.957105	43108.5	1.38868	0.0454826	0.157675
L1ME2:L1:LINE	19617.8	-0.436498	0.139492	0.292987	23870.9	0.41977	0.127033	0.840028	21513.7	-0.209041	0.3458	0.619203	18517.7	0.498919	0.182337	0.305974	15964.9	0.0562938	0.929275	0.975104	20123.8	0.926574	0.160111	0.349697
L1ME2z:L1:LINE	6002.21	-0.673019	0.0225161	0.0788733	6160.27	0.23089	0.357132	0.944866	5339.24	-0.150557	0.500927	0.744285	6321.31	1.1697	0.00872172	0.0277808	6102.86	-0.0629226	0.925009	0.973176	7897.91	1.05396	0.155499	0.34372
L1ME3:L1:LINE	8929.86	-1.05402	0.000354877	0.00355172	8187.45	0.38047	0.13367	0.846439	7550.36	-0.103305	0.635107	0.831494	7128.92	0.629993	0.137482	0.247306	6201.11	0.00707055	0.991465	0.997198	7962.78	1.00641	0.159645	0.349266
L1ME3A:L1:LINE	8448.61	-0.422957	0.130418	0.279557	10052.1	0.349102	0.186731	0.880664	9671.19	0.0478965	0.824307	0.931711	13341.3	1.33857	0.00251075	0.00989494	12230.7	-0.32715	0.593372	0.828282	15045	1.1373	0.104053	0.264795
L1ME3B:L1:LINE	13549.7	-1.10636	0.000114741	0.00147035	12207.1	0.397586	0.0993583	0.805305	10980.3	-0.19468	0.334308	0.609428	10213.9	0.673131	0.0801493	0.163824	7665.49	-0.518236	0.39446	0.704804	8459.96	1.05317	0.140628	0.322128
L1ME3C:L1:LINE	2322.4	-0.726126	0.00605156	0.029788	2410.74	0.318967	0.226571	0.900703	2292.28	0.0406214	0.862852	0.948629	2892.16	1.16081	0.00495254	0.0173806	2820.03	-0.0413423	0.950451	0.982941	3327.51	0.852806	0.260054	0.473904
L1ME3Cz:L1:LINE	14957.9	-1.09007	0.000185655	0.00214004	13763.1	0.432579	0.0900974	0.799594	13471.7	0.0256127	0.899367	0.962136	12378.1	0.45292	0.225666	0.358991	9416.15	-0.279639	0.63702	0.850933	11983.8	1.16854	0.0933325	0.247713
L1ME3D:L1:LINE	2659.79	-0.647733	0.025237	0.0859097	3013.26	0.457177	0.131012	0.846439	2647.07	-0.325549	0.241868	0.514152	2673.76	0.971136	0.0263766	0.0683346	2618.13	0.0958326	0.883796	0.958487	4188.34	1.3762	0.0560218	0.179338
L1ME3E:L1:LINE	2087.92	-0.608615	0.017061	0.0645394	2463.35	0.515607	0.0396594	0.68757	2717.21	0.28679	0.214916	0.483489	2567.24	0.30602	0.453993	0.594799	2110.12	0.10029	0.863831	0.952072	2935.09	1.07063	0.11619	0.283659
L1ME3F:L1:LINE	5370.44	-0.763558	0.00497088	0.0255654	6056.68	0.569157	0.027677	0.642148	6526.45	0.18405	0.380613	0.648351	8750.59	1.18793	0.00401119	0.0146186	7002.78	-0.718117	0.241629	0.569515	5260.74	0.301395	0.675823	0.82183
L1ME3G:L1:LINE	44011.6	-1.13784	5.55494e-06	0.000139195	41977.3	0.57581	0.0527225	0.735716	39944.6	-0.180118	0.530062	0.765712	29317.2	0.051358	0.880393	0.925195	19818.5	-0.270926	0.627901	0.844747	22353.7	0.890103	0.186773	0.385784
L1ME4a:L1:LINE	26971.7	-1.15431	0.000267939	0.002849	24520.2	0.479193	0.100874	0.807969	21986.6	-0.280056	0.167519	0.423811	28650.8	1.46094	0.00131987	0.00576159	30196.7	0.0306871	0.962935	0.986774	32589	0.566807	0.402567	0.615044
L1ME4b:L1:LINE	38623.4	-0.742234	0.00692361	0.0329272	42070.4	0.460529	0.0679423	0.77262	38634.8	-0.188044	0.370432	0.639756	34864	0.595506	0.132093	0.239852	40769.7	0.773168	0.227766	0.553712	53594.1	0.52961	0.4194	0.62805
L1ME4c:L1:LINE	16180.6	-0.936497	0.00105053	0.00799104	16120.4	0.453067	0.0925657	0.803282	14804.2	-0.181293	0.417992	0.679832	11633.4	0.240429	0.530414	0.665481	9094.19	0.00572302	0.992743	0.997461	12106.8	1.08307	0.118871	0.287948
L1ME5:L1:LINE	1529.96	-0.172651	0.538845	0.709873	2144.52	0.518906	0.0404019	0.687579	2099.68	-0.0460986	0.842853	0.939893	1546.19	-0.0785733	0.829819	0.892076	902.264	-0.608766	0.277596	0.604029	1423.45	1.84083	0.0171953	0.0851526
L1MEa:L1:LINE	300.883	-1.44803	9.68423e-06	0.00021574	259.495	0.696422	0.0326337	0.659636	267.731	-0.0344321	0.902648	0.962946	309.307	1.02838	0.027091	0.0697872	279.864	-0.175689	0.793977	0.924598	355.614	1.11848	0.128727	0.304412
L1MEb:L1:LINE	3119.59	-1.50457	1.25347e-07	6.199e-06	2187.8	0.258198	0.325599	0.941724	1696.92	-0.542843	0.0195571	0.114327	1985.96	1.45407	0.00189132	0.00779205	1980.96	-0.123762	0.849611	0.94748	2960.32	1.39488	0.0561533	0.179542
L1MEc:L1:LINE	14539.3	-0.173039	0.519685	0.693407	19841.3	0.453833	0.0724005	0.77262	19058.9	-0.0470248	0.818495	0.928261	20075.8	0.836352	0.0357425	0.0872266	20695	0.313464	0.644777	0.854449	27089.2	0.844161	0.265629	0.480105
L1MEd:L1:LINE	10419.4	-0.560883	0.0427531	0.126578	12251	0.460809	0.095011	0.804757	11910.8	-0.0177816	0.938164	0.977742	11832.6	0.678181	0.0921467	0.182479	11038.3	0.153408	0.808338	0.930864	17373.3	1.31943	0.0641889	0.194633
L1MEf:L1:LINE	6445.43	-0.776718	0.00847622	0.0384566	6718.91	0.386816	0.152014	0.860975	6695.84	0.114608	0.596354	0.80818	6295.29	0.435527	0.287989	0.429037	5893.54	0.344519	0.5971	0.830424	11607.2	1.65064	0.0284349	0.117222
L1MEg:L1:LINE	4458.62	-0.815805	0.00346763	0.0196382	4738.67	0.479537	0.0693382	0.77262	4598.28	-0.0392316	0.87177	0.951687	6573.71	1.47017	0.000635031	0.00309987	7121.77	0.0919627	0.882595	0.958471	11239	1.35278	0.0680145	0.201257
L1MEg1:L1:LINE	1678.4	0.136639	0.639746	0.787207	2395.06	0.288612	0.275003	0.932446	1869.96	-0.553307	0.0293824	0.14937	1031.14	-0.378456	0.390847	0.534907	473.639	-1.32021	0.0615882	0.287084	471.68	1.62804	0.0342681	0.132273
L1MEg2:L1:LINE	1073.53	-0.734274	0.0168749	0.0639503	1116.37	0.332704	0.206358	0.890479	1094.43	0.114604	0.665816	0.85083	833.377	-0.145366	0.702108	0.802494	410.38	-1.23792	0.0423441	0.231567	558.791	2.06498	0.00998791	0.0596049
L1MEh:L1:LINE	9318.4	-0.613713	0.0266531	0.0895375	8768.71	-0.0829938	0.763058	0.993435	6422.52	-0.347578	0.158913	0.411888	4364.36	0.0114309	0.973649	0.983781	2668.51	-0.594216	0.303413	0.627573	2328.62	0.559647	0.461408	0.664208
L1MEi:L1:LINE	6334.36	-0.68066	0.0133981	0.0539893	6838.66	0.368383	0.139952	0.849692	6349.61	-0.0722065	0.735425	0.887915	5202.57	0.246414	0.481143	0.620702	4026.76	-0.0590671	0.916701	0.970203	5166.67	1.01426	0.164901	0.356707
L1MEj:L1:LINE	514.146	-0.584237	0.0463001	0.134228	555.188	0.266153	0.340146	0.943421	518.526	0.0366582	0.886668	0.957966	976.945	1.94141	0.000407486	0.00211953	1442.59	0.702578	0.36929	0.68422	2470.11	1.18684	0.122486	0.294116
L2:L2:LINE	59636.5	-0.796409	0.00232757	0.0145002	59145	0.279955	0.239343	0.91375	54255.2	-0.0278362	0.891486	0.959502	52016.2	0.602165	0.0903899	0.179944	38042.1	-0.561784	0.318386	0.64315	42407.9	1.09733	0.133742	0.311877
L2_1_AMi:L2:LINE	87.9541	0.126633	0.787804	0.882918	125.79	0.302816	0.494112	0.971089	137.442	0.425214	0.238779	0.50995	141.89	0.425708	0.38075	0.525622	110.531	-0.20184	0.830104	0.937574	117.903	0.611798	0.563635	0.744353
L2_1_Crp:L2:LINE	14.6821	1.03636	0.213448	0.393313	25.2367	0.127456	0.84569	0.994579	24.5721	0.268891	0.636805	0.832202	42.3636	1.6321	0.0058301	0.0199195	41.0399	-0.428961	0.614027	0.838073	37.7097	0.617194	0.555666	0.738764
L2_2_Mam:L2:LINE	54.4262	-0.901546	0.0799401	0.197815	58.3252	0.593502	0.254354	0.921996	53.7903	-0.295916	0.587143	0.802842	65.9662	1.35535	0.0775488	0.159906	83.5591	0.57049	0.496606	0.777516	249.375	2.24731	0.00225561	0.0208287
L2a:L2:LINE	97323.8	-0.496456	0.0735892	0.186395	109634	0.282913	0.254436	0.921996	102963	0.0372509	0.856642	0.945995	101293	0.609812	0.0986004	0.192083	80164.3	-0.291214	0.602338	0.831399	103854	1.18894	0.0969141	0.253613
L2b:L2:LINE	50364.8	-0.390307	0.144148	0.299362	59160.5	0.281068	0.245668	0.918516	53157.3	-0.0898328	0.66208	0.848211	53487.1	0.766473	0.0470353	0.108337	41106.6	-0.519006	0.356825	0.674897	53184.7	1.37941	0.0507605	0.168861
L2c:L2:LINE	65436.6	-0.309945	0.230884	0.414171	78895.8	0.267545	0.27128	0.930105	72653.2	-0.00527991	0.979316	0.993167	72250.7	0.670189	0.0644942	0.138574	54236.8	-0.527953	0.338473	0.65981	64316.9	1.20545	0.0798634	0.223992
L2d:L2:LINE	20397.6	-0.491701	0.0746538	0.188496	23170.5	0.29971	0.227282	0.901926	21979	0.0508142	0.803166	0.921541	28544.6	1.21369	0.0027671	0.0107361	22563.4	-0.792427	0.182576	0.501655	20001	0.814051	0.211665	0.416134
L2d2:L2:LINE	15994.9	-0.273764	0.273725	0.460682	19827.7	0.303946	0.220297	0.898112	18095.6	-0.064731	0.763767	0.900745	18110.8	0.733643	0.0530981	0.11907	14445.6	-0.367277	0.513801	0.786335	19416.7	1.3411	0.0532984	0.173917
L3:CR1:LINE	41935.6	0.0106254	0.968638	0.984598	60859.7	0.443694	0.0888575	0.798069	58370.8	-0.042848	0.862118	0.948467	44326.7	0.00615958	0.986912	0.991651	28523.3	-0.371611	0.50278	0.780998	29038	0.758969	0.26894	0.483424
L3b:CR1:LINE	4168.9	-0.145611	0.58422	0.747574	5156.34	0.171877	0.497725	0.971281	4206.09	-0.280426	0.180125	0.441793	3210.31	0.260956	0.471585	0.6112	2254	-0.362304	0.520635	0.789496	3797.9	1.77657	0.0155504	0.0797269
L4_A_Mam:RTE_X:LINE	9763.66	-1.28231	4.22772e-05	0.000676499	8166.17	0.425239	0.133449	0.846439	6659.46	-0.546363	0.0211676	0.119942	4595.94	0.273374	0.422317	0.565175	3278.3	-0.370533	0.514149	0.786592	4136.91	1.22385	0.0721259	0.209252
L4_B_Mam:RTE_X:LINE	1402.63	-0.904792	0.0015688	0.0107633	1448.68	0.506861	0.0535765	0.735925	1393.08	-0.0890032	0.692677	0.865646	1193.41	0.377112	0.317262	0.461445	929.681	-0.141006	0.81232	0.93266	1439.93	1.47205	0.0424681	0.151172
L4_C_Mam:RTE_X:LINE	5865.97	-1.15652	0.000357548	0.0035726	6040.27	0.777201	0.0043692	0.354063	5276.82	-0.647972	0.00194448	0.0252117	3380.23	0.187079	0.606735	0.728904	2035.84	-0.82138	0.146209	0.449151	2568.97	1.5967	0.029671	0.120369
L5:RTE_X:LINE	179.245	0.128054	0.711703	0.83415	281.233	0.536766	0.115631	0.827341	252.905	-0.32458	0.309946	0.586454	200.166	0.399342	0.382918	0.527756	147.197	-0.332946	0.640972	0.852653	293.085	2.10412	0.00597956	0.0416411
LFSINE_Vert:SINE2:SINE	2357.93	-0.593947	0.0244832	0.0839722	2482.33	0.209499	0.414575	0.960162	2166.3	-0.109253	0.608906	0.815262	1951.66	0.521216	0.158085	0.274899	1296.16	-0.856234	0.134611	0.430216	1119.15	0.815209	0.241467	0.451735
LipVex_5.3249:TcMar_Tigger:DNA	3384.21	-0.285147	0.359074	0.547903	4194.52	0.316464	0.250071	0.91994	3267.89	-0.5922	0.0490771	0.20596	2236.13	0.298777	0.468861	0.60868	2229.47	0.566455	0.387434	0.698659	4695.37	1.66321	0.0231006	0.103336
LmeSINE1c:SINE2_Deu_L2:SINE	NA	NA	NA	NA	NA	NA	NA	NA	0.841254	1.86386	0.62071	NA	1.74603	1.34608	0.652068	NA	3.61658	1.53911	0.524198	NA	7.53925	1.29642	0.5493	0.734114
Looper:PiggyBac:DNA	313.054	-0.583161	0.0990081	0.230364	292.283	-0.142269	0.679167	0.988378	250.661	0.184042	0.517638	0.756579	735.095	2.62483	1.47729e-07	1.8434e-06	1077.32	0.487536	0.503712	0.781261	1308.16	0.504591	0.529902	0.71972
LTR10_EC:ERVL:LTR	3533.28	0.73608	0.0352607	0.109728	5217.96	-0.110069	0.750774	0.993223	4707.01	0.287933	0.393546	0.658696	3497.42	-0.401078	0.373749	0.519078	1643.67	-1.13747	0.079691	0.328418	734.967	-0.671529	0.380838	0.595171
LTR101_Mam:ERVL:LTR	428.494	0.484914	0.112744	0.252063	708.686	0.391984	0.174974	0.875502	690.139	0.0450504	0.870168	0.951555	704.704	0.691603	0.08864	0.177171	608.662	-0.183268	0.776837	0.916388	703.79	0.882908	0.239827	0.449738
LTR102_Mam:ERVL:LTR	348.179	-0.299839	0.353293	0.542221	446.945	0.418656	0.172634	0.875229	399.202	-0.236225	0.414181	0.676852	316.104	0.316257	0.420016	0.563076	197.284	-0.914844	0.192911	0.515749	232.52	1.49989	0.100214	0.258622
LTR103_Mam:ERV1:LTR	169.787	-0.481892	0.257097	0.443263	178.04	0.074002	0.866026	0.994716	150.312	-0.0753201	0.841115	0.938923	184.775	1.19237	0.00694134	0.023023	131.589	-1.30689	0.0934987	0.355617	145.226	1.71117	0.0907627	0.242807
LTR103b_Mam:ERV1:LTR	154.108	-0.356022	0.40022	0.588432	166.725	0.0205067	0.963449	0.998081	123.137	-0.44212	0.264379	0.541903	92.0091	0.374684	0.435543	0.577568	64.0431	-0.570366	0.451714	0.746641	110.48	1.96843	0.0305364	0.122771
LTR104_Mam:Gypsy:LTR	1861.77	-1.51414	2.7439e-09	2.80443e-07	1341.28	0.340633	0.210783	0.892414	1114.66	-0.393818	0.12115	0.354933	670.31	-0.304979	0.419897	0.56303	481.275	0.283736	0.632171	0.847635	740.906	1.1533	0.138455	0.319086
LTR105_Mam:ERVL:LTR	107.13	0.285699	0.510135	0.686148	131.788	-0.276002	0.495914	0.97115	129.404	0.650892	0.0728774	0.262452	115.701	-0.147036	0.771749	0.852856	74.5171	-0.165136	0.813288	0.933019	214.031	2.59492	0.00297374	0.0253211
LTR106_Mam:LTR:LTR	192.698	-1.06733	0.00194907	0.012681	221.801	0.930423	0.00422475	0.351027	227.016	-0.238608	0.404366	0.668012	1013.6	3.54275	4.24204e-08	6.01217e-07	881.247	-1.49867	0.0760292	0.319466	482.63	0.555188	0.454343	0.659019
LTR107_Mam:LTR:LTR	76.2603	-0.242656	0.602519	0.761115	93.173	0.238335	0.591852	0.984013	86.9989	0.0601421	0.886609	0.957966	60.9162	-0.346662	0.543892	0.676347	40.4427	0.0680072	0.933184	0.976168	128.407	2.6333	0.00310832	0.0261132
LTR108a_Mam:ERVL:LTR	11.3145	0.499326	0.697581	0.825892	11.3345	-1.29102	0.284622	0.934867	9.05042	1.17964	0.370518	NA	10.8847	0.314371	0.782442	0.859708	10.9646	0.657002	0.67753	0.871779	30.7526	2.19312	0.103242	0.263512
LTR108b_Mam:ERVL:LTR	7.41687	-0.968427	0.47273	0.652918	6.19195	0.0037034	0.997772	0.999218	4.11882	-0.81881	0.549981	NA	5.16612	1.82273	0.201973	0.330625	3.32399	-2.61236	0.257361	NA	15.2039	5.24471	0.00210726	0.0197544
LTR108c_Mam:ERVL:LTR	NA	NA	NA	NA	NA	NA	NA	NA	NA	NA	NA	NA	NA	NA	NA	NA	0.264167	1.99267	0.620482	NA	5.27662	3.99488	0.0887467	0.239213
LTR108d_Mam:ERVL:LTR	22.1273	1.11848	0.121166	0.26535	34.0484	-0.256018	0.662363	0.987719	27.1046	0.0960032	0.870522	0.951555	17.5876	-0.664325	0.420502	0.563518	9.24308	-0.298716	0.850956	0.947617	33.9258	3.16245	0.0160575	0.0813095
LTR108e_Mam:ERVL:LTR	50.5861	0.114876	0.821818	0.904702	80.4377	0.578691	0.174699	0.875229	70.621	-0.440359	0.273862	0.552656	36.9818	-0.729706	0.266646	0.405681	29.9716	0.925052	0.320034	0.644556	72.4825	1.70671	0.0898591	0.241089
LTR109A1:ERV1:LTR	34.7518	0.108027	0.856437	0.924379	53.2676	0.486581	0.406293	0.959099	53.2219	0.0395172	0.944474	0.980189	44.1236	0.17834	0.760331	0.844787	25.2452	-1.01719	0.325314	0.649008	68.1825	2.98506	0.00777674	0.0503459
LTR109B:ERV1:LTR	208.314	-0.911592	0.00762778	0.0355175	225.474	0.622813	0.0938595	0.803282	231.33	0.00678709	0.984625	0.995283	219.094	0.547041	0.167519	0.287007	201.742	0.154908	0.846849	0.945916	174.946	-0.0297476	0.9741	0.988015
LTR16:ERVL:LTR	1799.98	-0.109284	0.70252	0.828831	2206.64	0.112018	0.683282	0.988408	1842.92	-0.145811	0.639421	0.833448	1267.27	-0.18	0.669453	0.778052	724.53	-0.621462	0.409513	0.716454	1259.04	1.94301	0.0411577	0.148812
LTR16A:ERVL:LTR	2654.11	-0.306845	0.254711	0.440921	3007.38	0.0946318	0.70501	0.99073	2436.78	-0.220939	0.403294	0.667333	1594.66	-0.24768	0.528202	0.663602	832.979	-0.882226	0.152202	0.45785	1635.96	2.40402	0.00469458	0.035106
LTR16A1:ERVL:LTR	1590.5	-0.349026	0.190296	0.364967	1899.86	0.282865	0.314278	0.936961	1696.23	-0.11079	0.683108	0.860224	1641.53	0.693227	0.0846123	0.170835	1200.82	-0.637778	0.362693	0.679021	1625.73	1.51162	0.0777943	0.219877
LTR16A2:ERVL:LTR	2012.65	-0.191834	0.533592	0.705326	2335.48	0.0421064	0.884342	0.995346	1702.44	-0.51186	0.202403	0.469583	1037.63	-0.118878	0.8186	0.884988	520.446	-1.29157	0.103346	0.375348	752.692	2.1869	0.0280349	0.116327
LTR16B:ERVL:LTR	552.916	-0.422289	0.17665	0.346236	713.592	0.551507	0.0599889	0.755241	602.444	-0.552681	0.0294423	0.149574	388.768	0.0984731	0.817447	0.884084	290.906	-0.0961043	0.888968	0.960173	487.186	1.52145	0.0713446	0.207868
LTR16B1:ERVL:LTR	423.438	-0.235002	0.532278	0.704302	533.045	0.308557	0.381185	0.953638	503.611	0.0316192	0.91515	0.967793	402.254	0.0782689	0.838197	0.898065	225.96	-0.997177	0.125562	0.415549	436.199	2.48378	0.00565478	0.0399715
LTR16B2:ERVL:LTR	1545.96	0.100067	0.827545	0.908278	1862.2	-0.146989	0.686689	0.988476	1158.7	-0.855106	0.00947578	0.0720398	786.488	0.564742	0.172394	0.293273	518.534	-1.07336	0.140794	0.440018	721.303	1.92613	0.0293076	0.119358
LTR16C:ERVL:LTR	60373	-0.317285	0.295128	0.483584	64142.7	-0.0791956	0.760424	0.993223	55340.7	0.138872	0.513273	0.753372	32619.5	-1.11152	0.0174935	0.0490592	11216.9	-1.21496	0.194221	0.517203	5457.42	-0.428119	0.667748	0.817056
LTR16D:ERVL:LTR	6189.91	-0.264262	0.459008	0.64134	6942.91	0.0223536	0.950743	0.996422	5523.24	-0.201919	0.509203	0.750265	9096.1	1.85011	4.80451e-05	0.000329925	8901.62	-0.400399	0.566255	0.814735	4136.63	-2.27452	0.00221207	0.0205025
LTR16D1:ERVL:LTR	90.6195	-0.293163	0.463748	0.645355	101.761	0.0559602	0.885177	0.995455	108.536	0.563489	0.0955164	0.308122	131.831	0.721767	0.137359	0.247184	83.0353	-1.40422	0.0630517	0.289805	113.022	2.2271	0.0221792	0.100576
LTR16D2:ERVL:LTR	319.198	-0.119905	0.723208	0.842421	454.153	0.504224	0.147509	0.857382	422.486	-0.187498	0.559158	0.784668	277.665	-0.268711	0.598331	0.722517	134.316	-1.29575	0.167536	0.480677	109.157	1.03772	0.335398	0.553428
LTR16E1:ERVL:LTR	1456.66	-0.0285406	0.91494	0.958119	1813.25	0.0712974	0.788167	0.994525	1540.02	-0.05469	0.82738	0.933449	975.898	-0.556764	0.121984	0.226124	649.467	0.327418	0.577189	0.818776	1114.49	1.32267	0.109097	0.272301
LTR16E2:ERVL:LTR	5852.08	0.291681	0.309006	0.498283	8004.25	0.0394908	0.902158	0.995699	7734.01	0.330563	0.329398	0.604495	4750.97	-1.20615	0.00274414	0.0106656	1540.1	-1.14186	0.121762	0.408818	1074.49	0.543926	0.550717	0.735225
LTR33:ERVL:LTR	9848.87	-0.321804	0.256456	0.442712	12038.7	0.317558	0.248784	0.918975	9773.2	-0.44866	0.101301	0.319729	6157.41	-0.0943449	0.822662	0.887663	3528.52	-0.756522	0.250434	0.578112	4211.46	1.3822	0.0972856	0.254232
LTR33A:ERVL:LTR	511.609	-0.0696678	0.836049	0.912919	676.424	0.278557	0.438938	0.96332	651.965	0.113896	0.723545	0.882548	734.47	0.863281	0.0217222	0.0584571	494.224	-1.19648	0.0350357	0.209374	867.153	2.48532	0.00198829	0.0189118
LTR33A_v:ERVL:LTR	2272.14	0.0574368	0.826959	0.90805	2752.78	-0.0937689	0.759757	0.993223	1727.38	-0.898994	0.0032929	0.0357889	994.007	0.194312	0.609108	0.730944	739.53	-0.14979	0.819529	0.935067	940.404	1.0766	0.175884	0.371493
LTR33B:ERVL:LTR	12880.3	-0.432667	0.297432	0.485943	11957.1	-0.368216	0.382542	0.953638	9971.85	0.33576	0.383857	0.650539	7927.89	-0.22622	0.690333	0.794175	3424.03	-2.17771	0.0215867	0.163548	877.484	-0.918123	0.361278	0.57753
LTR33C:ERVL:LTR	423.739	0.182768	0.524725	0.697922	582.25	0.147571	0.611887	0.98501	462.146	-0.343137	0.216058	0.484096	272.011	-0.436926	0.284809	0.425591	139.898	-0.663444	0.323135	0.647411	312.532	2.50559	0.0038634	0.0307441
LTR37_int:ERV1:LTR	1357.28	-1.66379	1.6835e-06	5.20929e-05	993.164	0.575341	0.104644	0.811742	785.593	-0.822979	0.00316268	0.0349256	653.071	0.995365	0.0602421	0.131347	634.558	0.0779964	0.917889	0.970717	2360.6	2.92059	0.000313101	0.00479495
LTR37A:ERV1:LTR	827.018	-0.842427	0.00714726	0.0337434	841.133	0.397461	0.126998	0.840028	840.292	0.112744	0.62185	0.822261	4360.53	3.58408	1.83758e-12	5.45847e-11	3466.86	-2.1975	0.000935362	0.0229981	1424.61	0.706265	0.29095	0.50679
LTR37B:ERV1:LTR	720.81	-0.779964	0.0187874	0.0691168	824.521	0.621032	0.0678502	0.77262	709.357	-0.553935	0.0979364	0.313025	640.222	0.925078	0.0349993	0.0857768	504.8	-0.569059	0.398279	0.70765	745.843	1.73085	0.0251053	0.109081
LTR40a:ERVL:LTR	521.733	-0.0526254	0.885617	0.940672	806.146	0.651316	0.0422399	0.694651	1066.79	0.646124	0.0330498	0.161346	1235.12	0.554975	0.171062	0.291605	877.846	-0.610506	0.293776	0.61929	1077.43	1.33204	0.0932277	0.247504
LTR40A1:ERVL:LTR	514.202	0.267754	0.761805	0.865625	747.607	0.221187	0.837715	0.994579	851.145	0.589097	0.527144	0.763466	435.072	-3.23086	3.2599e-10	6.81159e-09	51.8075	-0.472371	0.584186	0.822716	166.032	2.94676	0.00137776	0.0147577
LTR40b:ERVL:LTR	831.281	-0.24095	0.436539	0.622298	934.173	0.00246909	0.99274	0.998256	713.45	-0.309395	0.17525	0.434946	1124.04	1.84252	0.000100523	0.000626978	2376.68	1.49154	0.0269017	0.183232	3116.13	0.105295	0.879235	0.942048
LTR40c:ERVL:LTR	618.87	-0.203339	0.538609	0.709673	811.345	0.381794	0.198708	0.886834	741.96	-0.129483	0.582111	0.798984	586.097	0.203199	0.590533	0.71618	627.806	0.819894	0.174765	0.490006	817.36	0.435104	0.550774	0.73525
LTR41:ERVL:LTR	3076.08	-0.97287	0.00340683	0.019398	2516.75	-0.0347391	0.923331	0.995699	2221.85	0.158586	0.608528	0.815053	1642.81	-0.281545	0.461214	0.601875	1076.22	-0.0513988	0.933475	0.976168	1778.21	1.48535	0.0267407	0.113234
LTR41B:ERVL:LTR	1392.11	-0.858403	0.00184185	0.012119	1239.8	0.0605715	0.819584	0.994579	958.696	-0.333437	0.127298	0.365166	526.239	-0.705171	0.0466334	0.107602	322.426	0.266356	0.732334	0.895052	508.365	1.1272	0.226758	0.434656
LTR41C:ERVL:LTR	1304.14	0.413737	0.107544	0.244457	1913.26	0.13088	0.658899	0.987399	1280	-0.955445	0.00140504	0.0203837	582.969	-0.432943	0.240701	0.376465	298.989	-0.632125	0.374277	0.687268	356.685	1.25371	0.169065	0.362314
LTR50:ERVL:LTR	1359.31	-0.189073	0.543464	0.713728	1698.45	0.242847	0.368029	0.949689	1518.62	-0.0687333	0.757106	0.897598	1232.77	0.217109	0.544719	0.677155	843.902	-0.407296	0.496479	0.777494	1264.14	1.54245	0.0442331	0.155228
LTR52:ERVL:LTR	1164.23	-1.2607	6.03353e-06	0.000148107	995.642	0.451491	0.168655	0.875229	807.747	-0.592964	0.0543802	0.219099	536.913	0.226758	0.635958	0.752569	409.627	-0.21462	0.773168	0.914768	573.402	1.35292	0.0821186	0.22724
LTR52_int:ERVL:LTR	17.6253	0.296557	0.733462	0.848359	22.6366	-0.137417	0.837552	0.994579	19.9362	0.248859	0.715911	0.879264	41.9657	2.0073	0.00824797	0.0265204	37.5305	-0.747221	0.431404	0.733305	129.581	3.27669	NA	NA
LTR53:ERVL:LTR	66.0837	0.0373815	0.93416	0.96763	95.8915	0.414121	0.333129	0.94227	90.6535	-0.0614155	0.886122	0.957769	184.057	2.13762	7.51907e-06	6.46441e-05	172.409	-0.790272	0.252917	0.580376	271.608	1.96952	0.0319658	0.126393
LTR53_int:ERVL:LTR	375.96	-0.153957	0.610301	0.766665	458.202	0.139535	0.639282	0.986209	387.375	-0.136175	0.612973	0.816854	310.566	0.248103	0.582009	0.709506	220.394	-0.26834	0.704567	0.882788	300.486	1.34918	0.118225	0.287029
LTR53B:ERVL:LTR	40533.3	-0.848201	0.0103862	0.0447731	33071.4	-0.213452	0.574478	0.982243	30538.4	0.444643	0.26149	0.538682	17733.9	-1.69314	0.00848762	0.0271415	4004.41	-2.16102	0.0166815	0.14209	730.27	-3.27439	0.000303467	0.00470088
LTR55:ERVL:LTR	86.5445	-0.0735411	0.851321	0.922073	123.001	0.461546	0.233896	0.91106	132.915	0.274701	0.453965	0.709448	136.927	0.533842	0.26502	0.403926	98.3316	-0.554956	0.455627	0.749732	194.093	2.23854	0.00943669	0.0574068
LTR65:ERV1:LTR	143.464	-0.225206	0.521131	0.694841	204.306	0.603729	0.0656876	0.765185	223.705	0.201909	0.491025	0.736756	227.483	0.558485	0.201744	0.330445	156.97	-0.710695	0.260093	0.587818	252.865	1.96184	0.012477	0.0684978
LTR67B:ERVL:LTR	1517.78	-0.048467	0.865312	0.929415	1862.9	0.0528767	0.85056	0.994716	1705.64	0.175347	0.494215	0.738896	1446.68	0.11086	0.76162	0.845734	899.576	-0.688771	0.253219	0.580519	1324.05	1.76403	0.0164173	0.0827097
LTR68:ERV1:LTR	30.3231	0.11503	0.844728	0.917939	48.4802	0.588536	0.256928	0.922873	55.1318	0.316319	0.486329	0.732836	93.8879	1.58543	0.00077305	0.00366987	96.6927	-0.187228	0.800091	0.927038	134.728	1.33539	0.110258	0.274544
LTR75:ERVL:LTR	348.104	-0.311504	0.286045	0.474425	373.874	-0.0531625	0.856661	0.994716	313.23	0.0300105	0.920863	0.9696	245.528	0.0250001	0.957231	0.972884	148.381	-0.626173	0.363918	0.679986	215.37	1.66082	0.0362864	0.137391
LTR75B:ERVL:LTR	706.79	-0.584271	0.180742	0.352161	709.637	0.070849	0.830815	0.994579	560.566	-0.275369	0.384076	0.650553	327.849	-0.553043	0.213147	0.344124	152.474	-0.798953	0.329631	0.652332	198.384	1.55322	0.0936498	0.248354
LTR78:ERV1:LTR	3702.85	-0.214998	0.476125	0.65578	4213.02	0.0108665	0.970717	0.998083	3549.77	-0.0177822	0.954738	0.984946	3305.48	0.521728	0.214787	0.346286	2159.22	-0.904125	0.214188	0.539973	1877.01	0.841627	0.336105	0.554158
LTR78B:ERV1:LTR	1270.33	0.105451	0.717241	0.838281	1755.35	0.235809	0.402762	0.956953	1297.95	-0.691686	0.00571891	0.0517782	972.283	0.631439	0.120913	0.224716	1661.4	1.47787	0.179275	0.496603	1716.57	-1.01853	NA	NA
LTR79:ERVL:LTR	4550.13	-0.333314	0.293896	0.482236	5506.02	0.300723	0.256286	0.922873	4665.01	-0.289982	0.272336	0.551385	3330.63	0.0879474	0.832644	0.893931	1697.96	-1.48449	0.0217353	0.164014	1372.42	1.27983	0.105366	0.266769
LTR80A:ERVL:LTR	22.331	0.842056	0.246821	0.431557	30.7912	-0.415747	0.537015	0.976388	26.033	0.417888	0.531003	0.765967	33.3968	0.941842	0.215852	0.347658	35.8166	0.367565	0.711236	0.885375	149.857	2.98801	0.00190484	0.0184085
LTR80B:ERVL:LTR	328.13	-0.420265	0.196717	0.372535	317.834	-0.23715	0.48863	0.969733	321.084	0.682963	0.0323736	0.159123	243.557	-0.734854	0.0819062	0.1664	114.04	-0.483574	0.559784	0.811603	189.923	1.75269	0.0619442	0.19065
LTR81:Gypsy:LTR	224.889	-0.83853	0.00942905	0.0415628	213.269	0.210879	0.522212	0.976388	173.002	-0.341078	0.331821	0.606927	104.46	-0.357458	0.523539	0.659867	51.9483	-0.953167	0.23535	0.563179	64.7074	1.69163	0.0922166	0.24543
LTR81A:Gypsy:LTR	215.909	-1.01425	0.00729413	0.0342723	207.051	0.440752	0.279457	0.934867	202.756	0.0198624	0.963763	0.987121	136.239	-0.439984	0.385354	0.529618	90.9169	0.174088	0.830242	0.937606	194.733	1.83678	0.0669294	0.199645
LTR81AB:Gypsy:LTR	28.8773	0.032662	0.962205	0.981927	40.8007	0.356748	0.613673	0.98501	44.1439	0.360613	0.558868	0.784622	29.9737	-0.783944	0.267203	0.40632	12.9562	-0.769691	0.522553	0.790666	63.5086	3.79697	0.00063196	0.00821678
LTR81B:Gypsy:LTR	448.679	-0.879743	0.00845444	0.0383887	373.657	-0.102745	0.767847	0.99359	274.113	-0.319831	0.334109	0.609297	206.691	0.266324	0.566632	0.696873	116.308	-1.21361	0.0916556	0.352178	273.533	2.95173	0.00115436	0.0129305
LTR81C:Gypsy:LTR	94.3835	-0.309316	0.422634	0.608859	111.85	0.216277	0.599961	0.98501	95.7545	-0.1754	0.692115	0.865357	60.7286	-0.389394	0.561362	0.692074	25.4836	-1.90972	0.0992472	0.366226	111.303	4.58986	4.58787e-05	0.00102965
LTR82A:ERVL:LTR	446.414	-0.556443	0.108336	0.245562	552.188	0.581972	0.0935002	0.803282	532.708	-0.14299	0.605557	0.81298	1141.14	2.2819	7.91596e-08	1.05524e-06	1306.68	-0.103553	0.864342	0.952124	2923.89	2.09807	0.00121244	0.0133959
LTR82B:ERVL:LTR	1514.06	-0.921718	0.00268018	0.0161916	1365.68	0.177259	0.570574	0.981702	1083.84	-0.375389	0.188716	0.451896	706.732	-0.0762618	0.847186	0.903998	391.794	-0.870302	0.238091	0.566059	509.331	1.61621	0.059327	0.18542
LTR83:ERVL:LTR	341.666	-0.219889	0.469966	0.650699	397.309	0.0760612	0.792078	0.994579	334.78	-0.0829263	0.755231	0.89675	270.462	0.218051	0.579773	0.707732	166.76	-0.802612	0.202606	0.526626	275.257	2.04911	0.0135396	0.0724109
LTR84a:ERVL:LTR	105.477	0.383915	0.342436	0.531851	160.51	0.253265	0.496702	0.97115	158.397	0.199258	0.540381	0.771793	143.48	0.262516	0.587018	0.713474	126.127	0.31925	0.649573	0.856558	260.785	1.74579	0.0270606	0.113999
LTR84b:ERVL:LTR	560.141	-0.317453	0.367821	0.557267	692.412	0.339989	0.323951	0.941006	696.694	0.179921	0.548825	0.777498	798.628	0.852303	0.0537434	0.120268	485.973	-1.65381	0.00840179	0.0944546	400.708	1.52754	0.0635143	0.193468
LTR85a:Gypsy:LTR	381.7	0.0857997	0.823165	0.905732	572.299	0.464258	0.213887	0.895814	512.301	-0.271748	0.373803	0.642644	493.761	0.820338	0.0584793	0.128422	509.48	0.31866	0.628052	0.844883	698.747	0.847627	0.280461	0.496456
LTR85b:Gypsy:LTR	176.676	-0.218836	0.544029	0.714339	208.137	0.113544	0.738851	0.991838	174.257	-0.139631	0.645992	0.837535	132.91	0.117398	0.792116	0.866775	91.9799	-0.243873	0.758175	0.907585	247.752	2.46731	0.0114074	0.0644641
LTR85c:Gypsy:LTR	920.575	-1.33484	0.000426315	0.00406869	751.358	0.42768	0.182371	0.877352	703.915	-0.098148	0.741676	0.891531	419.046	-0.732358	0.162219	0.280214	166.635	-1.17119	0.272252	0.599105	192.298	1.59397	NA	NA
LTR86A1:ERVL:LTR	70.2157	0.637722	0.150157	0.30829	120.041	0.36769	0.355907	0.944866	133.627	0.422503	0.325605	0.600504	143.512	0.523784	0.385966	0.530122	112.33	-0.199342	0.791067	0.923528	202.032	1.82134	0.0380069	0.14163
LTR86A2:ERVL:LTR	158.559	-0.288665	0.484142	0.662278	219.425	0.588714	0.180549	0.875502	418.843	1.46692	0.000143408	0.00403275	331.167	-1.32318	0.00276988	0.0107426	120.57	-0.36986	0.582592	0.821675	157.689	1.3171	0.0993908	0.257733
LTR86B1:ERVL:LTR	126.108	-0.972861	0.0115905	0.048654	140.656	0.764829	0.0905646	0.800158	154.181	0.0861755	0.840214	0.938402	117.211	-0.12417	0.820276	0.885867	69.9727	-0.412351	0.595336	0.829797	146.072	2.22054	0.008143	0.0519499
LTR86B2:ERVL:LTR	49.1218	-0.120048	0.811885	0.897929	69.1207	0.477163	0.296294	0.936056	62.1302	-0.27081	0.521301	0.759073	47.9667	0.287853	0.614788	0.735618	33.6684	-0.473453	0.567703	0.815226	77.6609	2.42013	0.0151851	0.0783656
LTR86C:ERVL:LTR	28.3438	-0.54532	0.401826	0.58997	48.5006	1.27751	0.0406045	0.687972	57.5101	-0.0223981	0.968927	0.989244	40.1497	-0.264338	0.71667	0.813123	29.7259	0.379503	0.689447	0.876857	100.212	2.5989	0.0101661	0.060173
LTR87:ERVL:LTR	1654.47	-0.791867	0.0648423	0.170407	1436.89	-0.0894737	0.848891	0.994716	1332.97	0.341874	0.355182	0.627019	995.519	-0.437778	0.265437	0.404393	498.639	-0.766093	0.257898	0.585338	462.348	0.848009	0.32607	0.544037
LTR88a:Gypsy:LTR	59.5546	-0.412883	0.378747	0.568103	70.2809	0.319609	0.477402	0.968988	57.4188	-0.428548	0.326231	0.60104	33.2967	-0.388652	0.568113	0.697975	16.1238	-0.846832	0.451428	0.746519	102.364	4.33776	NA	NA
LTR88b:Gypsy:LTR	92.1645	-0.208232	0.658847	0.799326	130.421	0.576894	0.194127	0.885729	143.137	0.229033	0.520267	0.75837	117.648	-0.0225702	0.9621	0.976295	63.6431	-1.10875	0.138142	0.436101	212.091	3.46668	0.000370231	0.00544855
LTR88c:Gypsy:LTR	85.2784	-0.414214	0.402449	0.590679	89.9926	0.0175376	0.970995	0.998083	73.246	-0.12669	0.749643	0.895772	121.934	1.82171	0.000199128	0.00113964	114.052	-0.576587	0.383666	0.69423	160.085	1.57331	0.0803509	0.224716
LTR89:ERVL:LTR	402.511	-0.177591	0.621204	0.774007	416.82	-0.318903	0.325301	0.941724	290.351	-0.229342	0.408414	0.67252	396.112	1.51166	0.000218324	0.00123323	396.534	-0.199141	0.74234	0.900074	456.087	0.902198	0.224195	0.431894
LTR89B:ERVL:LTR	104.255	0.360901	0.372072	0.56189	180.279	0.593717	0.111427	0.816183	132.124	-1.17523	0.00110602	0.0173759	109.245	1.32601	0.00867018	0.0276527	147.22	0.675849	0.366021	0.68148	454.352	2.30038	0.00253187	0.0225571
LTR90A:LTR:LTR	59.3736	-0.260352	0.589518	0.751389	86.1035	0.675316	0.13585	0.847029	74.9652	-0.562464	0.149688	0.399545	100.469	1.72523	0.00391436	0.014346	92.4787	-0.522263	0.573917	0.817389	132.078	1.66581	0.0798802	0.223992
LTR90B:LTR:LTR	42.1204	-1.044	0.0611423	0.163693	61.8335	1.41616	0.00604549	0.418401	79.1521	0.11791	0.787645	0.913113	57.9602	-0.264854	0.625552	0.744498	32.6479	-0.533965	0.509068	0.783203	95.3845	2.83975	0.00225897	0.0208347
LTR91:LTR:LTR	470.233	0.0476353	0.878304	0.937126	656.922	0.31545	0.283424	0.934867	558.174	-0.295983	0.251862	0.526594	351.262	-0.280286	0.503912	0.641602	189.286	-0.709278	0.307347	0.631773	433.581	2.5282	0.00118331	0.0131687
LTR91A:LTR:LTR	532.427	0.253841	0.3974	0.586074	721.918	0.0499553	0.861631	0.994716	661.239	0.179314	0.427319	0.688535	440.744	-0.661791	0.0812759	0.165399	210.286	-0.518853	0.385644	0.696395	446.063	2.29737	0.00499677	0.0366676
LTR9A_EC:ERVL:LTR	1626.65	-0.451862	0.298702	0.487261	2199.78	0.687579	0.0116913	0.509843	1596.28	-1.34808	1.1623e-06	9.71514e-05	779.934	0.326682	0.420994	0.564023	457.839	-1.16938	0.102881	0.374279	425.534	1.23753	0.151128	0.337847
LTR9B_EC:ERVL:LTR	400.762	0.291039	0.399778	0.588089	603.533	0.299568	0.294583	0.935498	541.693	-0.111286	0.795093	0.917362	370.747	-0.234811	0.67284	0.780222	193.877	-0.916063	0.189253	0.510447	272.965	1.88281	0.0298136	0.120766
MADE2:TcMar_Mariner:DNA	1388.94	-1.40447	1.80516e-06	5.45116e-05	1136.31	0.520818	0.0469185	0.711186	971.189	-0.478633	0.0518889	0.213129	775.191	0.570268	0.194372	0.321036	822.293	0.559088	0.431464	0.733333	1239.04	0.949789	0.198588	0.399978
Mam_R4:Dong_R4:LINE	279.072	-0.838296	0.0160108	0.0616031	308.324	0.597658	0.0927137	0.803282	297.721	-0.152325	0.604164	0.812261	342.15	1.10959	0.0171782	0.0483488	319.808	-0.166035	0.81532	0.933788	329.671	0.614206	0.457604	0.661764
MamGyp_int:Gypsy:LTR	32.4691	-0.0107683	0.988021	0.993507	50.4543	0.633282	0.330662	0.94227	62.6297	0.507868	0.26375	0.541128	64.4372	0.356938	0.53292	0.667033	38.7442	-1.01208	0.297401	0.621968	129.579	3.34897	0.00302403	0.0256048
MamGypLTR1a:Gypsy:LTR	269.079	-0.388478	0.262834	0.448763	328.248	0.379142	0.262364	0.924431	286.754	-0.269129	0.334111	0.609297	241.333	0.500966	0.223927	0.357009	151.603	-1.15979	0.0717337	0.309319	308.816	2.711	0.000463422	0.00648187
MamGypLTR1b:Gypsy:LTR	97.5737	-0.0306182	0.943195	0.972672	184.317	1.07746	0.00663945	0.424664	209.62	-0.0202367	0.956903	0.985019	128.935	-0.702151	0.135375	0.244378	69.5445	-0.136436	0.855743	0.949411	204.801	2.56796	0.00779677	0.0504063
MamGypLTR1c:Gypsy:LTR	2725.24	-1.09848	0.000700966	0.005887	2294.17	0.212007	0.493276	0.971089	1544.5	-1.0425	0.00180512	0.0241347	823.145	0.163293	0.687148	0.791313	659.058	0.0715011	0.905603	0.966017	721.405	0.507474	0.458934	0.662569
MamGypLTR1d:Gypsy:LTR	1280.53	0.535461	0.0985857	0.229666	2319.49	0.578596	0.0893168	0.799217	1758.94	-1.00142	0.000331015	0.00753072	727.311	-0.703194	0.067047	0.142817	307.406	-1.01786	0.132048	0.426614	223.599	0.544597	0.555587	0.738764
MamGypLTR2b:Gypsy:LTR	109.701	0.458437	0.297633	0.486083	209.887	0.763109	0.0749748	0.77262	194.421	-0.427257	0.272304	0.551385	162.805	0.635933	0.207565	0.337176	127.965	-0.311519	0.675112	0.870652	202.213	1.66602	0.0469105	0.16088
MamGypLTR2c:Gypsy:LTR	191.979	-0.0466795	0.908719	0.954746	271.652	0.433042	0.31529	0.936961	256.69	-0.0786372	0.859374	0.947883	180.302	-0.186328	0.727026	0.821339	92.8947	-1.06154	0.239895	0.567672	194.632	2.59397	0.0119326	0.0664757
MamGypLTR3:Gypsy:LTR	611.329	-0.782705	0.0725722	0.184627	802.834	0.931942	0.0706233	0.77262	847.752	-0.143601	0.794013	0.916924	425.75	-1.4174	0.00614351	0.0208082	113.836	-1.69326	0.0887565	0.346467	134.826	2.15624	0.0542039	0.17576
MamGypLTR3a:Gypsy:LTR	498.463	0.545844	0.16416	0.328744	526.912	-1.13056	0.0021146	0.264828	286.805	0.0777649	0.848299	0.942413	244.839	0.21522	0.701677	0.802269	141.941	-1.22232	0.115164	0.397094	276.269	2.63398	0.00250208	0.0223763
MamGypLTR4:Gypsy:LTR	101.283	0.945827	0.0300356	0.097746	174.283	0.187011	0.628168	0.986063	146.333	-0.20512	0.547897	0.777061	107.965	0.0870699	0.881886	0.926263	96.0568	0.486976	0.608036	0.835021	176.537	1.33159	0.207722	0.411255
MamGypsy2_I:Gypsy:LTR	1319.08	-1.60783	1.63354e-06	5.08265e-05	929.375	0.410796	0.300339	0.936056	893.279	-0.00872579	0.983757	0.994865	1035.12	1.01828	0.0412515	0.0977613	672.898	-1.47994	0.0170073	0.143566	673.282	1.74068	0.0283904	0.117141
MamGypsy2_LTR:Gypsy:LTR	325.891	-1.23892	0.0031473	0.0182556	309.054	0.678669	0.0833982	0.787585	359.866	0.311292	0.44893	0.705722	403.273	0.708424	0.150762	0.265285	288.474	-0.77968	0.227023	0.55312	244.021	0.717213	0.367548	0.583152
MamRep1151:LTR:LTR	7326.48	-1.48976	0.00109318	0.0082264	6289.09	0.73103	0.109131	0.816183	6353.93	-0.124128	0.76103	0.899292	3257.85	-1.34268	0.000680926	0.00329016	1075.59	-0.767197	0.209471	0.534788	1168.61	1.24369	0.0796003	0.22334
MamRep137:TcMar_Tigger:DNA	3740.64	-0.731402	0.00888233	0.0397536	3610.22	0.131189	0.597581	0.984013	3474.36	0.239017	0.274609	0.553132	2729.8	-0.171973	0.644517	0.758792	1837.72	-0.0372775	0.956023	0.984747	3235.63	1.6851	0.0135913	0.072605
MamRep1527:LTR:LTR	2551.62	-0.357629	0.247634	0.432413	2377.6	-0.444308	0.19416	0.885729	1761.98	0.0999341	0.78011	0.908611	1648.02	0.435044	0.313032	0.456656	2458.75	1.37696	0.025754	0.179705	3672.22	0.476524	0.451274	0.657045
MamRep1879:hAT_Tip100:DNA	188.712	-0.114983	0.745805	0.855945	243.265	0.25266	0.492183	0.970867	252.255	0.332573	0.309211	0.586223	285.75	0.718735	0.0885788	0.177103	199.789	-0.831541	0.198006	0.521307	331.331	2.09337	0.00955783	0.057993
MamRep1894:hAT_Tip100:DNA	59.0349	-0.733957	0.187027	0.360872	82.9864	1.04278	0.0188544	0.598693	68.959	-1.11302	0.0247172	0.133113	58.5257	1.31348	0.046096	0.106703	61.8735	0.108565	0.885003	0.9587	123.572	1.78224	0.026384	0.112151
MamRep38:hAT_Tip100:DNA	666.491	-0.295419	0.328706	0.518145	826.042	0.326488	0.280535	0.934867	700.457	-0.313461	0.233195	0.503909	477.875	-0.0145881	0.968794	0.980347	322.249	-0.220554	0.729485	0.893817	577.824	1.74636	0.0344429	0.132839
MamRep4096:hAT_Tip100:DNA	302.733	-0.0396934	0.899374	0.949246	402.789	0.26222	0.376972	0.95302	330.888	-0.351054	0.194408	0.458558	589.442	2.09417	6.15558e-05	0.000409449	551.928	-0.652444	0.342003	0.662649	580.634	1.10084	0.122773	0.29473
MamRep434:TcMar_Tigger:DNA	1653.1	-0.443048	0.116129	0.25782	2104.49	0.536781	0.0412842	0.689503	1784.16	-0.52286	0.0138444	0.0928424	1291.7	0.372539	0.326657	0.471646	1167.77	0.276338	0.657457	0.860791	1625.77	0.978987	0.150773	0.337373
MamRep488:hAT_Tip100:DNA	67.9973	0.303365	0.515657	0.690266	107.774	0.42715	0.291373	0.935222	110.134	0.150244	0.666877	0.851246	89.4862	0.0101895	0.984547	0.990525	87.5599	0.757947	0.356379	0.674579	143.563	0.95361	0.299856	0.516755
MamRep564:MamRep564:Unknown	259.777	-1.47922	0.0035485	0.0199539	188.445	0.315781	0.407947	0.959251	170.115	-0.107474	0.722746	0.882503	108.52	-0.463221	0.370101	0.515921	88.8827	0.750209	0.29948	0.623579	306.007	2.42428	0.00173426	0.0172894
MamRep605:LTR:LTR	4327.51	-0.694024	0.0337104	0.106221	4257.28	0.143148	0.640644	0.986209	3518.9	-0.209158	0.354187	0.626373	2369.94	-0.171446	0.646453	0.760331	1296.1	-0.715556	0.23445	0.562155	1428.72	1.22849	0.101087	0.260127
MamRep605b:LTR:LTR	829.133	-0.11711	0.676302	0.812159	1141.69	0.424718	0.116296	0.827509	1008.07	-0.278118	0.225508	0.496177	987.057	0.862516	0.0405472	0.0965316	950.716	0.11192	0.864057	0.952075	1319.69	1.08551	0.124009	0.29649
MamRTE1:RTE_BovB:LINE	9645.51	-0.644005	0.0301152	0.0979295	9463.08	0.0738598	0.771511	0.993692	7678.64	-0.194623	0.365743	0.635729	7753.76	0.860519	0.0141817	0.0413522	6545.8	-0.316514	0.581601	0.821171	6215.67	0.538575	0.399875	0.612533
MamRTE2:RTE_BovB:LINE	6.50171	2.14662	0.196535	0.372276	9.84792	-0.933952	0.487759	0.9694	18.965	2.5024	0.00367414	0.0383731	18.4345	-1.0217	0.298798	0.440867	11.5038	0.658002	0.661448	0.862939	12.208	0.149516	0.931308	0.967365
MamSINE1:SINE2_RTE:SINE	5403.72	-0.600226	0.0190474	0.0697968	5908.31	0.315018	0.192633	0.884582	5398.37	-0.07134	0.740787	0.891124	4123.39	0.0529066	0.879969	0.925064	2819.28	-0.233016	0.676897	0.871423	4172.38	1.43111	0.0229132	0.102774
MamTip1:hAT_Tip100:DNA	248.662	-0.781875	0.0287258	0.0947079	270.791	0.499281	0.130642	0.846439	247.675	-0.236151	0.485336	0.732142	189.969	0.2277	0.617329	0.737725	137.58	-0.237503	0.711945	0.885375	277.534	1.99483	0.0111729	0.063658
MamTip1b:hAT_Tip100:DNA	68.4348	0.268774	0.600328	0.759257	92.9053	0.0314463	0.947745	0.996351	85.4487	0.207954	0.649768	0.840353	58.9951	-0.553076	0.409623	0.553078	37.5931	0.179268	0.870798	0.954572	109.309	2.38427	0.0205072	0.0958594
MamTip2:hAT_Tip100:DNA	2919.89	0.347178	0.183399	0.355706	3898.52	-0.0799732	0.746042	0.992181	3408.59	0.175979	0.440102	0.698556	2515.18	-0.305201	0.415441	0.559155	1520.07	-0.202931	0.728989	0.893817	1487.39	0.470223	0.53648	0.724297
MamTip2b:hAT_Tip100:DNA	2435.05	0.0478589	0.862241	0.92758	3083.89	0.0482744	0.850919	0.994716	2483.39	-0.191441	0.378791	0.64696	1614.37	-0.302774	0.382304	0.527208	1023.51	-0.111605	0.852	0.947897	1682.99	1.565	0.0332493	0.129722
MamTip3:hAT_Tip100:DNA	755.678	0.927624	0.00477108	0.0248178	1276.99	0.145428	0.644984	0.986379	888.447	-0.814214	0.00111714	0.017478	469.513	-0.157282	0.73233	0.824944	290.776	-0.445653	0.548102	0.805155	339.014	1.05561	0.230904	0.439165
MamTip3B:hAT_Tip100:DNA	273.805	-0.95443	0.00443558	0.0235151	260.9	0.358689	0.327849	0.941994	225.106	-0.290007	0.416027	0.67824	156.41	0.0124703	0.978149	0.986778	139.467	0.545094	0.519896	0.789254	230.751	1.07976	0.274245	0.489357
MARE10:TcMar_Tigger:DNA	399.233	-0.28515	0.496457	0.673389	393.273	-0.360105	0.377901	0.953215	335.847	0.388366	0.139615	0.384393	205.356	-1.30789	0.00378234	0.013946	92.05	0.139033	0.843703	0.94456	119	0.856561	0.244089	0.454971
MARE11:MARE11:Unknown	NA	NA	NA	NA	2.78799	5.16595	0.0375793	NA	7.51505	1.1401	0.462855	NA	4.17277	-4.15147	0.0822945	0.167002	0.938164	2.33684	0.556133	NA	1.87599	0.546137	0.880937	NA
MARE4:hAT_Tip100:DNA	20.9172	0.055374	0.935364	0.968145	37.4186	0.891352	0.133959	0.846439	45.5186	0.285616	0.568092	0.789391	49.734	0.668684	0.300419	0.442321	42.6836	-0.027464	0.975289	0.991517	79.1973	1.71233	0.0753363	0.214927
MARE6:L1_Tx1:LINE	193.385	-0.876907	0.0172114	0.0649047	165.607	-0.0313988	0.940439	0.995982	122.586	-0.37672	0.427732	0.688535	101.077	0.551671	0.307756	0.450744	70.7878	-0.717678	0.311778	0.636479	81.009	1.2779	0.187938	0.387198
MARE8:DNA:DNA	20.43	0.641317	0.423668	0.609788	31.1544	0.0648632	0.92434	0.995816	29.4667	0.257002	0.637374	0.832533	104.257	2.8984	6.43219e-05	0.000424233	93.7597	-1.12937	0.22371	0.550199	68.1433	0.686045	0.473287	0.674314
MARE9:MARE9:Unknown	1.10558	3.08393	0.309622	NA	1.5865	-2.69602	0.308621	NA	0.534932	0.917741	0.82017	NA	0.255816	-1.1584	0.774165	NA	NA	NA	NA	NA	6.17464	6.26066	0.0102933	0.0606028
Mariner1_BT:TcMar_Mariner:DNA	NA	NA	NA	NA	NA	NA	NA	NA	0.332998	1.87951	0.641531	NA	907.287	11.799	8.23501e-27	1.84729e-24	694.135	-4.40383	1.18321e-07	6.07451e-05	38.0603	-1.44362	0.239714	0.449571
MARNA:TcMar_Mariner:DNA	5422.25	-0.0769266	0.757851	0.863483	7867.79	0.518893	0.0440864	0.702173	8043.42	0.0780735	0.735861	0.888282	5824.56	-0.261914	0.450258	0.591295	3475.85	-0.311116	0.612897	0.837404	3596	0.758558	0.275385	0.490741
MER102a:hAT_Charlie:DNA	3625.34	-0.261201	0.342283	0.531759	4120.39	0.0514087	0.858412	0.994716	3568.68	0.0219803	0.928323	0.973157	2574.88	-0.21378	0.531579	0.666428	1476.46	-0.514688	0.373677	0.687253	2126.48	1.59195	0.0195376	0.0928117
MER102b:hAT_Charlie:DNA	1267.34	-0.135621	0.652543	0.795852	1514.21	0.0678976	0.820119	0.994579	1222.61	-0.204065	0.438367	0.697157	1131.95	0.669256	0.135048	0.243969	1106	0.276265	0.669831	0.866745	1646.15	1.1054	0.132684	0.310651
MER102c:hAT_Charlie:DNA	544.977	-0.490578	0.118022	0.260445	677.975	0.52664	0.0649888	0.763713	616.997	-0.276336	0.288995	0.566929	633.916	0.967682	0.0429929	0.100993	625.739	0.120877	0.858987	0.950428	1260.44	1.81459	0.0122284	0.0676215
MER103C:hAT_Charlie:DNA	6943.96	0.0889992	0.737583	0.850909	9527.59	0.229088	0.34763	0.944866	8135.03	-0.194855	0.436242	0.695166	5718.67	-0.0589563	0.872871	0.920211	3221.74	-0.791299	0.150416	0.455063	3666.99	1.35846	0.0513682	0.169983
MER104:TcMar_Tc2:DNA	902.243	-0.570246	0.0558322	0.153276	1038.15	0.414812	0.128016	0.841959	958.409	-0.13071	0.564654	0.787528	1132.48	1.15013	0.0262169	0.0679685	1198.94	0.223474	0.753432	0.904973	1802.45	1.17981	0.10762	0.270263
MER105:hAT_Charlie:DNA	440.054	-0.588305	0.0548215	0.151382	494.903	0.374907	0.219619	0.898112	433.393	-0.256576	0.316023	0.591724	495.885	1.18092	0.0193382	0.0532907	510.095	0.114608	0.868795	0.953498	623.318	0.803167	0.273826	0.488841
MER106A:hAT_Charlie:DNA	1173.57	-1.69881	2.17687e-07	9.89508e-06	871.153	0.64985	0.0384506	0.682534	916.967	0.0577022	0.863022	0.948691	696.68	-0.093416	0.818416	0.884837	391.913	-0.801949	0.190643	0.512354	438.93	1.32413	0.0616147	0.190046
MER106B:hAT_Charlie:DNA	754.916	-1.73328	5.19025e-05	0.000791135	603.84	0.867864	0.0164163	0.57566	655.286	-0.0150947	0.966859	0.988785	677.376	0.768411	0.0824465	0.167224	547.682	-0.345032	0.564057	0.814251	790.573	1.46555	0.0412431	0.148978
MER110:ERV1:LTR	2180.16	-0.911409	0.000671088	0.00571866	2031.46	0.251837	0.420689	0.960537	1672.79	-0.333468	0.359464	0.631263	877.044	-0.887806	0.164659	0.283576	301.437	-1.93857	0.0592974	0.281206	221.971	1.53458	0.146285	0.331183
MER110_int:ERV1:LTR	460.438	0.677854	0.0992959	0.230937	726.794	0.125341	0.756977	0.993223	648.756	0.0376104	0.921135	0.9696	1099.32	1.74415	0.00191718	0.00788364	858.446	-1.21118	0.12657	0.417714	559.291	0.508305	0.557214	0.739674
MER110A:ERV1:LTR	437.579	0.22182	0.468382	0.649092	572.959	-0.0247496	0.936794	0.995816	494.246	0.0846479	0.766571	0.901754	356.69	-0.278449	0.509486	0.646589	212.619	-0.383654	0.607728	0.835021	280.562	1.28015	0.135366	0.314161
MER112:hAT_Charlie:DNA	1626.36	-0.41828	0.141458	0.295753	1939.88	0.34981	0.20787	0.890479	1728.45	-0.17949	0.471191	0.72142	2688.54	1.72826	4.86008e-05	0.000333272	2951.05	0.000133987	0.999826	0.999826	3662.67	0.908404	0.184158	0.382351
MER113:hAT_Charlie:DNA	5111.34	-0.341494	0.190407	0.365054	5924.18	0.194942	0.434494	0.961996	4530.61	-0.521214	0.0144859	0.0953274	4150.16	0.927059	0.0617566	0.133945	2793.6	-1.17704	0.0786452	0.326091	2526.5	1.2668	0.0690738	0.203307
MER113A:hAT_Charlie:DNA	4008.71	0.655551	0.136846	0.288724	6920.31	0.387484	0.376899	0.95302	4991.33	-0.979623	0.000189928	0.00494656	4109.94	1.12637	0.0204196	0.0556421	2583.32	-1.78742	0.0143815	0.129429	1893.43	1.38777	0.0667889	0.199415
MER115:hAT_Tip100:DNA	850.226	-0.601321	0.0623886	0.165988	915.902	0.279496	0.325716	0.941758	796.25	-0.18859	0.517958	0.756739	693.815	0.50918	0.237417	0.372732	553.201	-0.210535	0.726111	0.892591	1051.47	1.86429	0.0275828	0.11517
MER117:hAT_Charlie:DNA	1156.69	-0.465386	0.0872864	0.210647	1342.16	0.326175	0.216403	0.896566	1202.43	-0.140802	0.570828	0.791154	1443.6	1.19038	0.0033046	0.0124599	1500.61	0.106672	0.874519	0.95585	1698.75	0.570711	0.455042	0.659779
MER119:hAT_Charlie:DNA	995.098	-0.0911067	0.796458	0.88826	1191.76	0.0254692	0.929821	0.995816	897.886	-0.379474	0.174397	0.433528	766.618	0.637548	0.183625	0.307713	666.738	-0.00144011	0.998339	0.999144	1056.8	1.45124	0.0638521	0.194117
MER121:hAT:DNA	226.743	-0.297657	0.397911	0.58654	272.124	0.241422	0.49861	0.971281	222.419	-0.346957	0.311941	0.587862	162.249	0.21239	0.639758	0.755141	136.678	0.170141	0.793713	0.924598	371.507	2.28729	0.00421227	0.0325183
MER121B:hAT:DNA	44.3709	-0.941613	0.108962	0.246384	43.421	0.419885	0.501914	0.971683	43.8858	0.125693	0.806621	0.922921	25.5585	-1.12537	0.135724	0.244918	11.2473	-0.272879	0.849408	0.947336	48.2173	3.38121	0.00400411	0.0315179
MER123:DNA:DNA	1557.53	-1.58053	1.28803e-05	0.000267176	1130.44	0.44726	0.102956	0.810469	1154.47	0.132682	0.653353	0.842747	662.467	-1.22602	0.00269169	0.010502	258.378	-0.35039	0.587554	0.823995	463.383	1.88643	0.0109968	0.0631451
MER124:DNA:DNA	241.642	0.757707	0.0203274	0.0732215	438.448	0.439893	0.144528	0.855633	376.298	-0.385792	0.132799	0.373884	255.034	0.0464632	0.914134	0.946683	143.05	-0.899113	0.164317	0.475874	235.844	2.11891	0.00510693	0.0372702
MER125:Merlin:DNA	35.961	-0.957681	0.0840955	0.205177	38.4205	0.642707	0.241058	0.914579	34.1752	-0.455273	0.365217	0.635246	30.1471	0.79088	0.246463	0.38354	27.4275	-0.101586	0.910922	0.967819	46.0068	1.61378	0.113146	0.279139
MER126:DNA:DNA	398.8	-0.185551	0.549032	0.718132	556.534	0.520427	0.0564528	0.746135	490.789	-0.372761	0.123278	0.358313	535.515	1.17291	0.00297328	0.0113956	392.159	-1.11179	0.0790498	0.326949	299.529	0.778447	0.30666	0.523656
MER127:TcMar_Tigger:DNA	46.468	-1.53736	0.0167573	0.0636477	33.2713	0.359173	0.559593	0.980607	31.959	0.0310137	0.956006	0.985019	78.0315	2.39555	0.000591896	0.00292072	101.393	0.261819	0.748771	0.903152	189.503	1.59259	0.0328255	0.12875
MER129:LTR:LTR	678.304	-1.4637	5.79948e-07	2.20773e-05	615.514	0.834693	0.00607615	0.41853	612.146	-0.254793	0.354104	0.626358	316.064	-1.07565	0.0159346	0.0454914	149.484	-0.0620787	0.930598	0.975158	162.225	0.573341	0.440849	0.648173
MER130:DNA:DNA	48.4069	-0.308898	0.596067	0.75625	47.4231	-0.342373	0.530425	0.976388	31.0195	-0.406015	0.500088	0.743939	70.0585	2.53955	0.000384274	0.00201383	84.0975	-0.00238955	0.997838	0.999086	105.145	0.977421	0.277959	0.493277
MER131:DNA:DNA	5971.5	-1.09698	0.000261325	0.002791	5901.22	0.613076	0.034046	0.67299	5083.58	-0.54127	0.0360437	0.170568	4459.73	0.849782	0.0335981	0.0830105	4643.63	0.320565	0.583109	0.822019	3877.63	-0.449981	0.476036	0.676585
MER132:TcMar_Pogo:DNA	NA	NA	NA	NA	0.660008	1.75189	0.662044	NA	1.5589	1.37599	0.568751	NA	0.872467	-2.9306	0.440164	NA	NA	NA	NA	NA	5.89358	6.19352	0.0281975	0.116703
MER133A:PIF_Harbinger:DNA	2.84668	4.44589	0.0334461	NA	4.9392	-1.2935	0.377526	0.95302	5.33159	1.77626	0.19979	NA	6.61417	0.133938	0.916428	0.948052	2.78111	-2.86605	0.237555	NA	6.69071	4.34917	0.0567065	0.180549
MER133B:PIF_Harbinger:DNA	0.4277	-2.77805	0.492731	NA	NA	NA	NA	NA	1.05372	2.27075	0.51558	NA	2.06766	1.09233	0.706332	NA	1.57315	-0.738884	0.831216	NA	6.84402	3.68465	0.0766936	0.217712
MER134:Crypton:DNA	5.25613	-0.0683041	0.958537	0.9805	8.89918	0.85961	0.40069	0.956268	10.89	0.325913	0.706702	0.874168	11.4217	0.549007	0.600271	0.723901	21.1823	1.64846	0.164908	0.476444	43.4652	1.16466	0.338007	0.555836
MER135:DNA:DNA	152.391	-0.352356	0.333509	0.522948	168.15	0.0697782	0.843435	0.994579	131.31	-0.311769	0.344143	0.617993	104.198	0.392233	0.439992	0.58161	71.8923	-0.523495	0.463259	0.754882	168.338	2.45407	0.00284427	0.0245177
MER136:Merlin:DNA	204.772	-1.64095	1.47044e-05	0.000296266	223.25	1.41354	0.000213687	0.0671391	179.503	-1.68776	1.09531e-06	9.33178e-05	44.7932	-1.41974	0.0452906	0.105225	20.1573	0.182901	0.903837	0.965035	38.3608	1.6662	0.221684	0.428239
MER20:hAT_Charlie:DNA	7608.8	-0.159827	0.625768	0.777035	9094.72	0.0907806	0.711763	0.99073	8193.37	0.0956218	0.636455	0.832017	7805.42	0.483936	0.196972	0.324315	5838.36	-0.35999	0.527354	0.793811	9195.83	1.65474	0.0187427	0.0902984
MER20B:hAT_Charlie:DNA	2114.16	-0.853091	0.00278964	0.0166825	2067.85	0.310904	0.227819	0.902856	1693.44	-0.412106	0.0554059	0.22192	1567.09	0.851508	0.0283149	0.0724049	1433.38	-0.0365395	0.954414	0.98441	2730.53	1.81138	0.0101332	0.0600837
MER21_int:ERVL:LTR	531.266	-0.320581	0.245534	0.430247	703.984	0.51724	0.0499489	0.721399	708.089	0.0328587	0.891056	0.959502	747.677	0.777369	0.0489373	0.111651	469.071	-1.42233	0.0303241	0.193286	535.708	1.89435	0.0175104	0.0861445
MER21C:ERVL:LTR	18383	-0.799454	0.00290966	0.017217	17558.7	0.184387	0.528836	0.976388	16247.6	0.0838732	0.7593	0.89824	12333.2	-0.122848	0.717811	0.814201	7153.36	-0.629831	0.269813	0.595786	10122.9	1.62856	0.030484	0.122639
MER3:hAT_Charlie:DNA	8274.3	-0.507314	0.0836112	0.20441	8791.3	0.138386	0.617318	0.986063	7862.47	0.0304472	0.888456	0.958731	7390.11	0.505345	0.2195	0.35208	5476.03	-0.386184	0.521296	0.789706	7411.72	1.38257	0.0426047	0.151459
MER31_BT:ERV1:LTR	31112	-0.331769	0.236168	0.419987	36692.2	0.230954	0.489099	0.969878	32934.5	-0.0465776	0.905091	0.963947	18305.8	-1.09443	0.04639	0.107154	5882.63	-1.67526	0.0613751	0.286609	1878.37	-1.1417	0.213086	0.417969
MER31_int:ERV1:LTR	3018.55	0.31971	0.234958	0.418982	4850.34	0.444971	0.0619048	0.755704	4849.98	0.0757746	0.741946	0.891617	4679.04	0.531835	0.167197	0.286557	4329.55	0.228715	0.728358	0.893512	6095.88	1.04848	0.148519	0.33416
MER31B:ERV1:LTR	1273.97	-0.0868117	0.745351	0.85572	1672.14	0.272948	0.286697	0.935222	1470.28	-0.147201	0.534756	0.768093	1483.69	0.819597	0.030905	0.0776146	1371.76	-0.00862227	0.988519	0.996168	1695.49	0.885782	0.232823	0.441523
MER33:hAT_Charlie:DNA	7241.57	-0.673575	0.0083603	0.038074	8103.78	0.453853	0.0656827	0.765185	7790.1	-0.0447827	0.82807	0.933481	9764.8	1.2093	0.00717468	0.0236044	8035.01	-0.603974	0.335306	0.65665	8774.62	1.12531	0.101175	0.260214
MER34_int:ERV1:LTR	2718.12	-0.141271	0.613673	0.768759	3661.38	0.392005	0.168121	0.875229	3455.65	-0.0449607	0.862256	0.948525	3071.23	0.430783	0.262009	0.400766	2735.27	0.206605	0.720742	0.889677	3210.99	0.575983	0.382715	0.596375
MER34A:ERV1:LTR	5593.79	-0.241689	0.420092	0.606509	6608.18	0.145673	0.632096	0.986209	5782.53	-0.0397774	0.869827	0.951555	4880.59	0.294364	0.377499	0.522909	3204.02	-0.661188	0.23982	0.567672	4510.87	1.67737	0.0170685	0.0848481
MER34B_int:ERV1:LTR	29112.8	-0.860321	0.0041279	0.022269	28311.7	0.301689	0.289137	0.935222	19705.8	-1.02086	0.000102653	0.00318246	12866.1	0.652936	0.0672717	0.143186	11216.6	-0.040331	0.943237	0.979546	10906.7	0.346592	0.585775	0.761176
MER45A:hAT_Tip100:DNA	1426.89	-0.226748	0.432442	0.618261	1721.12	0.183782	0.488188	0.9694	1468.89	-0.151494	0.513851	0.753665	1645.26	1.05327	0.0126747	0.0376613	1281.43	-0.704075	0.284549	0.610463	1314.8	1.00897	0.221282	0.427813
MER45B:hAT_Tip100:DNA	600.895	-0.532636	0.0917419	0.218341	659.487	0.249071	0.491229	0.970453	554.363	-0.26397	0.466954	0.719477	495.873	0.644631	0.127308	0.2334	397.606	-0.363289	0.555774	0.809495	798.587	2.11314	0.00926624	0.056735
MER45C:hAT_Tip100:DNA	179.307	-0.0757638	0.842857	0.916791	219.644	0.0742273	0.810243	0.994579	193.883	0.0541216	0.849085	0.942673	183.653	0.503354	0.247628	0.384831	121.931	-0.807225	0.240109	0.567909	467.01	3.44563	0.0001631	0.00285797
MER45R:hAT_Tip100:DNA	81.0492	-0.512782	0.202171	0.37916	85.7413	0.125283	0.775128	0.993692	73.8064	-0.067968	0.872851	0.952211	67.969	0.545415	0.378692	0.523968	56.1061	-0.113408	0.892099	0.960988	159.664	2.57337	0.00403434	0.0316555
MER46C:TcMar_Tigger:DNA	1831.81	-0.760903	0.00791454	0.0365273	2198.2	0.712572	0.0148302	0.562699	2020.81	-0.40908	0.112946	0.34141	2049.06	1.04989	0.0217051	0.0584213	2466.09	0.589598	0.402563	0.711869	3709.67	0.957199	0.178255	0.374758
MER53:hAT_Blackjack:DNA	3241.13	-0.860725	0.00257931	0.0157087	3323.78	0.439346	0.0781829	0.78122	2886.81	-0.345578	0.0994823	0.315991	2947.08	1.01063	0.00970249	0.0302627	2549.42	-0.324964	0.610611	0.836359	2871.8	0.871392	0.242476	0.452993
MER57LA:ERV1:LTR	420.581	-0.78931	0.0160393	0.0616846	566.096	0.996797	0.00145054	0.202952	674.118	0.160377	0.513199	0.753372	720.621	0.709056	0.0752818	0.156364	516.028	-0.734036	0.211013	0.537025	628.12	1.44905	0.0485251	0.164095
MER58A:hAT_Charlie:DNA	170465	-1.56584	2.47281e-08	1.69518e-06	106200	0.0182811	0.946128	0.996009	106131	0.435106	0.0896297	0.296588	68641.2	-1.11016	0.00420674	0.0152091	24479.6	-0.970949	0.142025	0.441908	15306.4	0.150069	0.831835	0.917115
MER58B:hAT_Charlie:DNA	4440.78	-0.511171	0.0604937	0.162317	5456.61	0.518158	0.0382392	0.682534	5733.5	0.154555	0.445116	0.702939	8421	1.39307	0.000558211	0.0027798	8289.84	-0.156193	0.788443	0.922309	9421.69	0.799453	0.227173	0.434845
MER58C:hAT_Charlie:DNA	1456.3	-0.034516	0.898226	0.948568	2161.97	0.53883	0.0409229	0.688749	1853.8	-0.485343	0.0270516	0.141482	2160.33	1.39868	0.0016097	0.00682338	2582.08	0.394883	0.583352	0.822235	3871.88	1.05721	0.14694	0.331989
MER58D:hAT_Charlie:DNA	287.8	-0.790181	0.0108119	0.0461665	322.333	0.577975	0.0886669	0.798069	376.812	0.392417	0.200376	0.466726	405.693	0.553965	0.1964	0.323618	359.613	0.107045	0.861594	0.951181	589.955	1.41195	0.0512334	0.169716
MER5A:hAT_Charlie:DNA	63501.8	-1.28274	0.000247095	0.00267975	50550.1	0.298887	0.270979	0.930105	48602	0.0892895	0.732843	0.886478	38182	-0.0255046	0.945836	0.966082	21871.7	-0.785889	0.212732	0.539295	17749.8	0.554862	0.460047	0.663238
MER5A1:hAT_Charlie:DNA	24792.7	-0.637631	0.0131371	0.0532814	25796.9	0.22613	0.397614	0.955226	21211.3	-0.311246	0.207681	0.475558	15580.2	0.189507	0.587137	0.713574	9658.13	-0.741042	0.188586	0.50998	8944.87	0.858202	0.202852	0.405575
MER5B:hAT_Charlie:DNA	25301.3	-0.413828	0.0968315	0.226738	27887.8	0.134037	0.597753	0.984013	26638.4	0.216324	0.364455	0.634458	22174.7	0.0203229	0.954871	0.971244	13729.8	-0.519316	0.350566	0.669799	13384.9	0.756461	0.265673	0.480105
MER5C:hAT_Charlie:DNA	853.571	-0.876424	0.00194887	0.012681	866.176	0.430525	0.134246	0.846439	831.893	-0.0270541	0.915522	0.967886	772.696	0.525439	0.177411	0.299719	712.677	0.226255	0.761909	0.909673	972.077	1.02046	0.218725	0.425269
MER5C1:hAT_Charlie:DNA	88.404	-0.454887	0.26794	0.454262	122.046	0.737617	0.0702108	0.77262	120.314	-0.204688	0.588309	0.803355	219.97	2.04538	0.000155801	0.00092084	220.363	-0.419095	0.548586	0.805414	305.186	1.46029	0.0513635	0.169983
MER63A:hAT_Tip100:DNA	2613.85	0.319336	0.240979	0.425224	4298.15	0.501804	0.192222	0.884181	3769.48	-0.374124	0.32905	0.604229	2228.43	-0.385132	0.305445	0.447898	1075.94	-1.00308	0.119783	0.405872	1190.88	1.44617	0.0780093	0.220158
MER63B:hAT_Tip100:DNA	1230.81	-0.501026	0.167954	0.333612	1268.4	0.0481347	0.878173	0.995203	1069.01	-0.0539035	0.827724	0.933481	995.469	0.554574	0.16207	0.280017	689.872	-0.693173	0.226402	0.552362	999.423	1.73726	0.0191278	0.0915043
MER63C:hAT_Tip100:DNA	2527.93	-0.79221	0.00840268	0.0382257	2448.66	0.213607	0.410576	0.959251	2320.78	0.124625	0.562544	0.7865	2624.57	0.863392	0.0327321	0.0812516	4544.22	1.45503	0.0272938	0.18424	5810.98	0.042911	0.949249	0.976438
MER63D:hAT_Tip100:DNA	834.678	-0.750432	0.0148007	0.0579556	935.899	0.539695	0.0519284	0.733788	813.287	-0.440142	0.0669914	0.250003	864.077	1.17322	0.00196958	0.00806744	980.173	0.343181	0.601994	0.831384	1325.71	0.837842	0.237607	0.447177
MER67A:ERV1:LTR	156.935	-0.189565	0.587565	0.750261	224.528	0.580246	0.0802282	0.784649	213.806	-0.181297	0.589977	0.804267	179.242	0.410907	0.436409	0.578323	114.862	-0.943976	0.216499	0.542353	184.09	2.15597	0.0149803	0.0776145
MER67B:ERV1:LTR	107.313	-0.455211	0.256703	0.442909	130.116	0.426442	0.360136	0.944866	144.855	0.378231	0.401683	0.665702	120.396	-0.127165	0.785348	0.861785	77.3819	-0.252318	0.72627	0.892591	198.413	2.47934	0.0050668	0.0370661
MER67C:ERV1:LTR	1360.45	-1.41483	6.8604e-05	0.000972216	1143.99	0.600326	0.0441403	0.702173	1046.13	-0.327037	0.155117	0.406016	762.776	0.185484	0.602527	0.725948	479.012	-0.711832	0.217953	0.544384	746.388	1.89312	0.0135885	0.072605
MER67D:ERV1:LTR	449.096	-0.938309	0.00128033	0.00923897	448.269	0.457484	0.121316	0.835535	467.76	0.183807	0.509379	0.750265	319.67	-0.57147	0.165776	0.284858	336.647	1.33266	0.200708	0.524304	523.507	0.742038	NA	NA
MER68:ERVL:LTR	15687.7	-0.776577	0.0797097	0.19743	14308.9	0.0279497	0.936445	0.995816	12364.3	0.0378876	0.916517	0.968159	7817.45	-0.681314	0.0702775	0.148162	3326.64	-1.00638	0.153808	0.460013	2164.84	0.220813	0.782018	0.887433
MER68_int:ERVL:LTR	6.93483	1.07553	0.399877	0.588183	13.7626	0.453411	0.624602	0.986063	9.69666	-1.17434	0.214448	NA	29.1728	3.54896	0.000530846	0.00266667	39.3529	0.158688	0.899045	0.963854	101.782	2.31961	0.0341723	0.132066
MER68B:ERVL:LTR	35.0049	0.035951	0.951692	0.976827	62.883	0.919979	0.0573252	0.751539	82.2349	0.454642	0.231746	0.502665	215.194	2.28973	0.000101051	0.000629867	304.024	0.487592	0.525575	0.792561	425.57	0.866424	0.270457	0.485134
MER68C:ERVL:LTR	117.414	-0.190595	0.658811	0.799326	119.781	-0.34419	0.466503	0.968988	70.2098	-0.794176	0.124397	0.360467	40.5318	0.073852	0.923843	0.952848	38.7871	0.546998	0.62093	0.841433	65.6522	1.2497	0.255654	0.469379
MER70_int:ERVL:LTR	0.452113	1.79218	0.651994	NA	1.29458	0.420525	0.868859	NA	2.15417	1.27801	0.566049	NA	4.47791	1.49745	0.400116	0.543694	9.57689	1.50837	0.36576	0.68148	38.9494	2.50606	0.0505169	0.168348
MER70C:ERVL:LTR	1210.38	-1.39383	0.00396131	0.0215913	973.316	0.4697	0.306241	0.936056	732.813	-0.902761	0.0404342	0.182388	375.591	-0.130373	0.816908	0.883697	172.794	-1.96042	0.0244394	0.173971	163.679	2.04854	0.0565707	0.18036
MER74A:ERVL:LTR	1572.62	0.36015	0.265038	0.45094	1967.38	-0.288392	0.358031	0.944866	1460.93	-0.0693989	0.803983	0.92206	817.792	-1.02554	0.0136479	0.0400311	341.795	-0.473147	0.46844	0.757935	941.726	2.67964	0.00235917	0.021496
MER74B:ERVL:LTR	247.487	0.0205188	0.948095	0.975498	385.126	0.603496	0.0493787	0.719465	356.729	-0.288446	0.358617	0.630655	322.034	0.684225	0.15401	0.269614	255.878	-0.310033	0.641849	0.852902	609.144	2.38785	0.00248913	0.0222816
MER74C:ERVL:LTR	58.0513	-0.117847	0.799631	0.890384	62.7843	-0.246533	0.583776	0.983042	36.7205	-0.958134	0.070952	0.258274	29.632	1.06062	0.133149	0.241343	42.2008	0.877078	0.32601	0.649244	107.654	1.88386	0.0451012	0.157104
MER76:ERVL:LTR	719.303	-0.679737	0.028562	0.0943527	719.836	0.1709	0.577361	0.982243	510.116	-0.775254	0.0114492	0.0817822	231.347	-0.738638	0.0899716	0.179282	99.1857	-0.858542	0.272395	0.599105	314.347	3.15831	0.00108919	0.012377
MER76_int:ERVL:LTR	49.7569	-1.22884	0.0224155	0.0786548	40.3465	0.276444	0.677196	0.988378	37.0289	-0.0255937	0.96909	0.989244	28.4337	0.0425258	0.961317	0.975766	16.2778	-1.19135	0.322667	0.647092	93.9563	4.4059	0.000298137	0.00465253
MER77:ERVL:LTR	2921.15	-0.907564	0.00319364	0.0184633	2823.95	0.345921	0.251118	0.920593	2626.4	-0.0469482	0.859686	0.947944	1727.06	-0.437555	0.275187	0.41503	863.646	-0.741797	0.230336	0.557144	1025.2	1.38873	0.0676681	0.200768
MER77B:ERVL:LTR	5084.53	-1.17405	0.000292189	0.00304541	4422.82	0.389904	0.201516	0.887974	4042.53	-0.138417	0.660438	0.84755	2908.58	-0.0494653	0.895955	0.935051	1729.86	-0.599848	0.303053	0.627284	1656.7	0.802176	0.285155	0.501221
MER81:hAT_Blackjack:DNA	1071.58	-0.386005	0.220044	0.401518	1213.78	0.18199	0.533641	0.976388	959.537	-0.393383	0.140192	0.385211	579.366	-0.290887	0.457134	0.597957	306.516	-0.694744	0.256831	0.584215	738.633	2.6468	0.000866652	0.0103471
MER89:ERV1:LTR	1322	-0.0745234	0.784269	0.881023	1653.15	0.13191	0.62155	0.986063	1309.96	-0.331877	0.202874	0.469812	820.484	-0.252624	0.517614	0.654471	427.973	-0.876848	0.195625	0.518807	870.686	2.45634	0.00303157	0.025623
MER89_int:ERV1:LTR	230.185	-0.196588	0.548663	0.717927	284.927	0.223138	0.461465	0.968988	246.596	-0.147096	0.600244	0.809887	624.429	2.57004	3.3538e-08	4.85554e-07	1321.39	1.30619	0.119295	0.404705	1230.07	-0.784623	0.381959	0.595936
MER90:ERV1:LTR	2139.12	-0.573051	0.600386	0.759274	2109.76	0.0185529	0.985708	0.998256	1333.61	-1.03668	0.0424692	0.187159	999.295	0.978231	0.0768097	0.158744	1965.87	1.64867	0.0288615	0.189595	1797.08	-1.20742	0.141817	0.323671
MER90a:ERV1:LTR	344.542	0.148559	0.626877	0.777727	509.305	0.371254	0.174429	0.875229	506.615	0.122408	0.676967	0.856793	1240.27	2.35194	1.1306e-05	9.29831e-05	1568.89	0.187704	0.804522	0.92885	1632.9	0.394167	0.575915	0.754074
MER91A:hAT_Tip100:DNA	548.395	-0.152464	0.635768	0.784159	699.181	0.259967	0.335303	0.942566	600.332	-0.207848	0.383453	0.650292	600.293	0.85002	0.0419462	0.0990587	473.433	-0.49813	0.45934	0.752109	933.034	2.11241	0.0124426	0.0684268
MER91B:hAT_Tip100:DNA	1107.03	0.805806	0.0553053	0.152206	1783.5	0.0886055	0.92818	0.995816	1127.18	-1.14517	0.197994	0.463405	590.896	0.247991	0.602119	0.72555	400.847	-0.42207	0.489997	0.773775	513.231	1.28965	0.0785596	0.22131
MER91C:hAT_Tip100:DNA	267.015	0.253879	0.430321	0.616072	457.818	0.653331	0.0451395	0.706813	538.409	0.353948	0.232547	0.503319	385.194	-0.60283	0.118377	0.221056	197.332	-0.364404	0.552232	0.807101	418.534	2.16607	0.00782502	0.0505542
MER92_int:ERV1:LTR	383.265	-0.550557	0.05774	0.156951	471.39	0.557139	0.0534876	0.735925	437.833	-0.238424	0.342514	0.617039	396.175	0.645566	0.129075	0.235621	343.23	-0.0336279	0.962841	0.986774	732.002	2.04182	0.00929405	0.0568185
MER92A:ERV1:LTR	226.521	-0.453197	0.288327	0.477009	201.442	-0.473204	0.208036	0.890479	148.999	0.124101	0.791012	0.914995	98.8213	-0.62017	0.35197	0.497613	41.2794	-0.999946	0.328948	0.651894	88.1777	2.6847	0.0133355	0.0716648
MER92B:ERV1:LTR	634.671	0.21934	0.449712	0.633367	959.677	0.372611	0.17112	0.875229	814.805	-0.354838	0.293484	0.571591	1208.48	1.76171	0.00180946	0.0075119	1099.66	-0.594865	0.487533	0.772026	1703.48	1.88185	0.0522113	0.171718
MER92C:ERV1:LTR	86.2264	-0.238793	0.582701	0.746367	100.316	0.0940098	0.815847	0.994579	76.9763	-0.397031	0.324468	0.59974	59.9577	0.4342	0.432886	0.575161	39.1053	-0.885109	0.347707	0.666988	58.5195	2.04207	0.0607929	0.188334
MER92D:ERV1:LTR	66.5763	-1.45626	0.0026677	0.0161472	51.4568	0.440351	0.422167	0.960756	55.2917	0.275121	0.595983	0.808138	46.2591	-0.00871459	0.988284	0.992571	37.6029	0.266924	0.753412	0.904973	96.6161	2.18195	0.0136389	0.0726945
MER94:hAT_Blackjack:DNA	1185.27	0.0467583	0.865085	0.929281	1806.56	0.534218	0.0327734	0.660968	1656.21	-0.25961	0.237108	0.508004	1466.52	0.613993	0.107357	0.205169	1182.84	-0.24412	0.683471	0.874971	1770.8	1.4722	0.0359185	0.136382
MER94B:hAT_Blackjack:DNA	94.946	0.242846	0.550624	0.719712	144.417	0.363839	0.313756	0.936961	134.398	-0.0615834	0.869221	0.951555	97.2517	-0.113479	0.819778	0.885574	67.9508	-0.0458021	0.948399	0.982078	153.907	2.08217	0.00925172	0.0567013
MER96:hAT_Tip100:DNA	143.479	0.676262	0.13538	0.286743	219.32	0.0426476	0.914181	0.995699	199.809	0.171254	0.55252	0.779879	169.973	0.124926	0.777207	0.856222	115.906	-0.355638	0.588205	0.824401	262.181	2.29689	0.00536397	0.0386994
MER96B:hAT_Tip100:DNA	7431.33	-0.625149	0.121224	0.265392	6102.21	-0.50241	0.133651	0.846439	4448.46	0.119225	0.608556	0.815053	2616.26	-1.09183	0.00460419	0.0163757	876.322	-1.21714	0.0389414	0.221068	1497.46	2.44802	0.000158104	0.00279399
MER97a:hAT_Tip100:DNA	1169.78	-1.71822	7.21642e-07	2.62279e-05	789.358	0.445045	0.234491	0.911551	764.858	-0.0149116	0.972774	0.990702	390.999	-1.57124	0.00786831	0.0255037	116.501	-0.87693	0.393487	0.703921	131.284	1.29476	0.24545	0.456874
MER97b:hAT_Tip100:DNA	3592.88	-2.6897	7.19611e-13	2.52823e-10	1078.68	-0.277609	0.303367	0.936056	642.998	-0.831939	0.00107036	0.0170279	337.656	-0.15388	0.705155	0.804502	234.271	-0.0102964	0.988818	0.996168	341.696	1.24272	0.118142	0.286975
MER97c:hAT_Tip100:DNA	576.216	-1.60562	1.3926e-06	4.45632e-05	337.428	-0.0975291	0.775263	0.993692	208.917	-0.950219	0.00296718	0.0336619	135.417	0.552627	0.247489	0.384707	92.6769	-0.749691	0.290293	0.615941	182.846	2.36026	0.00100188	0.0115902
MER97d:hAT_Tip100:DNA	49.2616	-0.665197	0.221573	0.403346	45.3515	-0.0762266	0.888619	0.995602	61.1805	1.18587	0.00988051	0.0739645	100.916	1.05685	0.0473189	0.108888	99.3363	0.0546553	0.935826	0.976712	201.578	1.82586	0.00767764	0.0499616
MER99:hAT:DNA	49.282	-0.850133	0.0800025	0.19794	49.3335	0.359263	0.482434	0.969149	48.5028	0.102703	0.832418	0.935945	84.0961	1.74834	0.00533746	0.0184855	112.943	0.538214	0.508604	0.782844	231.724	1.63113	0.0381405	0.141848
MERX:TcMar_Tigger:DNA	217.893	-0.039497	0.904625	0.952404	291.486	0.276106	0.362358	0.944866	248.515	-0.245634	0.397877	0.66221	253.322	0.924497	0.0396751	0.0948547	261.156	0.255508	0.678073	0.872212	276.319	0.29034	0.667648	0.817056
MesBid_1.131:TcMar_Tigger:DNA	10189	-0.211536	0.403702	0.591797	12102.3	0.12636	0.606359	0.98501	10246.7	-0.118578	0.579608	0.79739	8563.56	0.341715	0.383562	0.528207	5880.2	-0.491404	0.387679	0.698805	6467.81	1.01908	0.139134	0.319872
MIR:MIR:SINE	116392	-0.58607	0.0386436	0.117548	123956	0.23133	0.339222	0.943421	108007	-0.134929	0.508079	0.749559	101738	0.650902	0.0726931	0.152072	75105.1	-0.570217	0.302484	0.626834	94308	1.36926	0.0509274	0.169148
MIR1_Amn:MIR:SINE	9771.8	-0.185223	0.50959	0.685687	11697	0.123275	0.657693	0.987399	9885.41	-0.12095	0.587289	0.802842	9072.09	0.576406	0.12493	0.230449	8014.26	0.0659309	0.906544	0.966341	10439.6	0.945124	0.164234	0.355683
MIR3:MIR:SINE	42042.7	-0.311965	0.226862	0.4096	50152.5	0.24118	0.317708	0.937913	44414.2	-0.0955952	0.635641	0.831699	44157	0.743774	0.0547652	0.122106	33664.8	-0.525509	0.352066	0.670968	41173.1	1.27139	0.0643508	0.194726
MIRb:MIR:SINE	130087	-0.359132	0.160196	0.323165	153061	0.253181	0.296971	0.936056	134256	-0.135849	0.506624	0.748722	126419	0.650824	0.0685293	0.145308	97240.9	-0.430913	0.43291	0.734414	126580	1.3149	0.0550037	0.177261
MIRc:MIR:SINE	64132.6	-0.443067	0.101713	0.234841	71769.2	0.20774	0.394997	0.955226	65476.7	0.022582	0.915941	0.967886	57581.2	0.34416	0.340433	0.485274	42446.7	-0.282162	0.616168	0.83963	53046.5	1.12833	0.0972615	0.254232
MLT_int:ERVL_MaLR:LTR	18.8205	0.664763	0.35591	0.545146	31.1581	0.262279	0.654559	0.987389	25.7504	-0.330736	0.565682	0.787884	26.5692	1.01903	0.162182	0.280176	31.2583	0.51552	0.545462	0.803444	91.3077	2.22714	0.0303907	0.122482
MLT1_int:ERVL_MaLR:LTR	37.3256	-0.0354159	0.950138	0.976484	44.95	-0.0111125	0.982982	0.998256	47.1785	0.582112	0.226362	0.497117	149.438	2.55293	4.54403e-05	0.000314139	144.846	-0.71255	0.360111	0.677764	239.063	2.02092	0.0163963	0.0826259
MLT1A:ERVL_MaLR:LTR	28880.3	-0.593902	0.0205118	0.0736608	32696.4	0.398324	0.10748	0.815017	28592.5	-0.284047	0.193175	0.456648	25067.8	0.611939	0.08495	0.171429	17881.2	-0.726993	0.249624	0.577865	18106.5	1.00082	0.182855	0.381032
MLT1B:ERVL_MaLR:LTR	24755.3	-0.945227	0.00133336	0.00955966	24535.8	0.45132	0.188793	0.882562	20142.9	-0.550242	0.123166	0.358205	15576.9	0.562556	0.189402	0.314848	12166.6	-0.375823	0.56844	0.815316	9967.22	0.136097	0.861097	0.931776
MLT1C:ERVL_MaLR:LTR	4205.29	-0.388618	0.1905	0.365192	4913.07	0.265897	0.324119	0.941245	4065.34	-0.331553	0.16865	0.425728	4053.16	0.947068	0.0156191	0.0447988	2930.52	-0.976269	0.131351	0.425497	3815.59	1.73477	0.0324339	0.127623
MLT1C2:ERVL_MaLR:LTR	8134.53	0.025717	0.922912	0.961949	10735.4	0.183167	0.457691	0.967864	10328.3	0.192377	0.388147	0.654146	26113.4	2.36863	6.34927e-08	8.617e-07	24767.8	-0.796737	0.228243	0.554472	16484.1	0.0498242	0.948697	0.976139
MLT1D:ERVL_MaLR:LTR	85459.5	-0.839532	0.00597488	0.0295225	74738.1	-0.016776	0.95065	0.996422	66224.6	0.151533	0.507954	0.749448	72488.2	0.770351	0.0593174	0.129739	48242.2	-1.12278	0.202604	0.526626	22136.2	-0.800205	NA	NA
MLT1E:ERVL_MaLR:LTR	778.206	-0.256799	0.408508	0.595838	1000.65	0.381081	0.190044	0.884003	1346.75	0.862268	0.00103449	0.0166144	1977.82	0.971721	0.0154473	0.0443794	1326.69	-1.39208	0.0926191	0.353732	720.572	0.191337	0.838897	0.920808
MLT1E1:ERVL_MaLR:LTR	5101.43	-1.21442	0.000128003	0.00160614	4251.07	0.326294	0.282038	0.934867	3066.93	-0.900533	0.000107833	0.00330244	2532.63	1.05545	0.0175033	0.0490726	1641.46	-1.59153	0.0717195	0.309319	884.855	0.444502	0.638701	0.796876
MLT1E1A:ERVL_MaLR:LTR	2868.05	-0.573113	0.0336894	0.106201	3622.6	0.645741	0.0343046	0.673132	4584.3	0.542238	0.070233	0.257028	8498.03	1.61626	0.000546574	0.00273231	7565.21	-0.651393	0.468996	0.75841	5227.35	-0.121572	NA	NA
MLT1E2:ERVL_MaLR:LTR	54439	-0.806204	0.0148351	0.0580464	42882.9	-0.384993	0.194524	0.885729	25854.5	-0.629911	0.00402082	0.0408261	20157.4	0.662347	0.125517	0.231197	14218.1	-0.833998	0.324354	0.64825	7137.41	-0.954807	0.285403	0.501483
MLT1E3:ERVL_MaLR:LTR	13595.4	-0.00649061	0.982176	0.990872	18112.5	0.239142	0.528797	0.976388	15174.9	-0.264844	0.494531	0.738984	13334.2	0.599137	0.199739	0.327875	7555.14	-1.86726	NA	NA	2184.35	-1.1706	NA	NA
MLT1F:ERVL_MaLR:LTR	25202.6	-1.02526	0.000450032	0.00423963	21996.5	0.217276	0.423063	0.960756	17710.6	-0.370408	0.0937649	0.305483	14842.5	0.583754	0.124622	0.230031	8676.9	-1.61694	0.0198998	0.156678	4308.19	0.302255	0.706451	0.842113
MLT1F_int:ERVL_MaLR:LTR	156.243	1.01325	0.00835372	0.038074	304.506	0.466367	0.177577	0.875502	308.619	0.0955633	0.735419	0.887915	221.226	-0.313653	0.446263	0.58775	114.764	-0.808303	0.232592	0.560182	179.679	1.99328	0.0066096	0.0446653
MLT1F1:ERVL_MaLR:LTR	73778.9	-2.00537	3.26432e-10	4.62601e-08	44823.7	0.570838	0.0388593	0.682534	34922.6	-0.879052	8.69167e-05	0.00278382	16574.4	-0.410417	0.364497	0.510603	7320.18	-1.49349	0.0377539	0.217385	4453.47	0.665097	0.35669	0.573129
MLT1F2:ERVL_MaLR:LTR	25399.8	-1.59889	8.96466e-09	7.26827e-07	17922.8	0.401113	0.159149	0.870182	14723.2	-0.495545	0.0444159	0.192723	9188.96	-0.0650677	0.855018	0.909225	4980.25	-0.985315	0.11447	0.396667	4708.65	1.11001	0.14986	0.335969
MLT1G:ERVL_MaLR:LTR	40920.7	-0.651176	0.0474731	0.136665	44670.9	0.365571	0.208455	0.89056	39654.1	-0.206022	0.472643	0.722494	20252.5	-1.21678	0.0211441	0.057209	6267.94	-1.56869	0.0658421	0.295261	2869.24	-0.017912	0.983876	0.992617
MLT1G1:ERVL_MaLR:LTR	3136.72	-0.66255	0.0527416	0.146941	3131.95	0.144058	0.567795	0.98119	2500.85	-0.319728	0.178507	0.439198	2460.62	0.907556	0.0121006	0.0362924	2156.56	-0.244574	0.67023	0.8669	2669.62	1.03541	0.151147	0.337849
MLT1G3:ERVL_MaLR:LTR	19945.6	-0.750238	0.0292395	0.0958954	16915	-0.226983	0.438825	0.96332	11125.6	-0.534421	0.0415737	0.184936	6300.26	-0.315649	0.461541	0.602141	2795.02	-1.55824	0.0134827	0.124821	2197.82	1.32882	0.0876154	0.236975
MLT1H:ERVL_MaLR:LTR	7217.4	-0.547056	0.0895709	0.214441	7510.16	0.12528	0.620573	0.986063	6401.07	-0.0975683	0.652886	0.842405	5579.03	0.428507	0.219568	0.352095	4604.44	-0.0311332	0.960035	0.98629	14780.8	2.64666	0.000275803	0.00440257
MLT1H_int:ERVL_MaLR:LTR	50.6231	0.848379	0.101975	0.23535	104.721	0.70592	0.137269	0.848324	108.772	-0.0240187	0.962656	0.986572	77.5831	-0.2061	0.729385	0.823051	38.6221	-1.08284	0.181785	0.500801	118.885	3.35119	0.000464831	0.00649592
MLT1H1:ERVL_MaLR:LTR	8329.32	-0.0954946	0.761597	0.865625	9548.47	-0.0975941	0.726714	0.991478	6561.3	-0.547011	0.0542542	0.21891	3940.52	-0.116505	0.768569	0.850641	2110.92	-0.883617	0.149636	0.454162	2228.67	1.27832	0.107263	0.269687
MLT1H2:ERVL_MaLR:LTR	91093	-1.39222	0.000863826	0.00691389	48651.5	-0.787375	0.0222313	0.612523	21059.2	-1.33159	5.02672e-07	4.78297e-05	8040.09	-0.421423	0.364807	0.510839	4764.07	-0.269954	0.737941	0.897595	3618.27	0.0108013	0.989801	0.994778
MLT1I:ERVL_MaLR:LTR	6924.55	-0.142889	0.586629	0.74952	9200.68	0.358156	0.165989	0.873552	9007.5	0.0890075	0.708654	0.874988	7524.77	0.147178	0.676347	0.782809	4488.03	-0.856683	0.120752	0.407527	4623.7	1.20771	0.113092	0.279095
MLT1J:ERVL_MaLR:LTR	38742.5	-0.546168	0.0689935	0.178315	37251.4	-0.105771	0.6862	0.988476	27494.4	-0.296134	0.19388	0.457701	19365	0.0575786	0.863279	0.914567	12837.9	-0.351337	0.568177	0.815316	11958.4	0.481354	0.509431	0.702391
MLT1J_int:ERVL_MaLR:LTR	498.081	-1.44885	4.68345e-06	0.000120399	360.501	0.263057	0.384675	0.954429	350.545	0.151921	0.548454	0.777458	291.179	0.0756482	0.846417	0.903758	183.372	-0.595758	0.394108	0.704619	432.126	2.48754	0.00400798	0.0315352
MLT1J1:ERVL_MaLR:LTR	3352.15	0.0940051	0.758408	0.863708	4142.31	-0.0657766	0.822143	0.994579	3032.53	-0.369074	0.0955127	0.308122	6226.55	2.3556	5.07846e-07	5.65058e-06	4823.52	-1.76327	0.00743243	0.0877493	2644.61	0.774502	0.322702	0.540907
MLT1J2:ERVL_MaLR:LTR	3739.22	-0.10709	0.688447	0.820898	4993.54	0.336085	0.212205	0.893381	4226.47	-0.328949	0.238324	0.509524	3682.39	0.637355	0.0894589	0.178406	2558.57	-0.835048	0.154945	0.461187	2822.47	1.30311	0.0969651	0.253711
MLT1K:ERVL_MaLR:LTR	22709.2	-0.315484	0.239561	0.423876	27222.6	0.258449	0.306291	0.936056	23737.6	-0.158787	0.468144	0.720209	16374.1	-0.154829	0.658837	0.77004	10163.4	-0.364163	0.542289	0.801241	11509.1	0.958167	0.180531	0.377882
MLT1L:ERVL_MaLR:LTR	13600.8	-0.371642	0.165589	0.330338	15907.1	0.250912	0.317981	0.937913	13327.3	-0.276091	0.18074	0.441945	11000.6	0.457638	0.185247	0.30974	7939.94	-0.487005	0.433114	0.734472	7675.84	0.695292	0.34682	0.563642
MLT1M:ERVL_MaLR:LTR	586.93	0.654034	0.0202929	0.0731238	981.353	0.300275	0.293067	0.935222	922.942	0.025838	0.921047	0.9696	615.208	-0.476406	0.19039	0.31601	415.545	0.277492	0.641205	0.852653	619.539	1.10274	0.153757	0.34169
MLT1N2:ERVL_MaLR:LTR	3810.84	-0.366284	0.205313	0.383551	4222.17	0.0972987	0.703503	0.99073	3781.69	0.0732048	0.726711	0.883705	2476.72	-0.596505	0.139735	0.250373	1431.3	-0.0823685	0.90268	0.964845	1879.46	1.0926	0.169182	0.362434
MLT1O:ERVL_MaLR:LTR	3478.52	0.0699355	0.78559	0.881697	4674.36	0.190643	0.486701	0.969223	3769.59	-0.337246	0.180792	0.441945	4290.31	1.23304	0.00246909	0.00976006	4526.09	0.133013	0.82084	0.9353	4004.16	-0.0811539	0.901406	0.952512
MLT2B1:ERVL:LTR	2083.22	0.0271771	0.921408	0.961396	2655.87	0.0862131	0.733432	0.991505	2330.31	0.0253062	0.912493	0.966813	2213.84	0.535263	0.156595	0.273038	1447.03	-0.997426	0.10388	0.375893	1800.08	1.67554	0.0482558	0.163618
MLT2B4:ERVL:LTR	2993.98	0.218301	0.433442	0.619193	4203.8	0.178225	0.521263	0.976388	3480.44	-0.239867	0.325635	0.600504	2778.34	0.338918	0.375089	0.520421	1733.92	-1.00113	0.114465	0.396667	1330.62	0.673945	0.415839	0.625651
MLT2C1:ERVL:LTR	1260.76	-0.205356	0.538234	0.709451	1480.11	0.0905559	0.761079	0.993223	1403.06	0.234762	0.323354	0.598706	2916.4	2.00001	8.87103e-08	1.16662e-06	2581.54	-0.928747	0.171161	0.484756	1709.01	0.254654	0.748356	0.86888
MLT2C2:ERVL:LTR	957.5	-1.15945	1.16754e-05	0.000249548	957.334	0.710208	0.0267957	0.642148	982.294	-0.0624419	0.843526	0.940067	749.013	0.0401346	0.912031	0.945509	444.401	-0.735227	0.234182	0.561926	557.751	1.53506	0.056988	0.181259
MLT2D:ERVL:LTR	2491.1	-1.07322	0.0001426	0.00174246	2247.6	0.360167	0.216936	0.896566	1981.2	-0.223056	0.469516	0.720209	1860.93	0.719287	0.0612899	0.13314	1552.87	-0.248258	0.687844	0.876431	2343.46	1.52153	0.0425964	0.151457
MLT2E:ERVL:LTR	156.308	0.208721	0.585283	0.748424	201.842	-0.0510001	0.881751	0.995346	174.389	0.114431	0.692602	0.865624	189.853	0.784779	0.103058	0.199019	176.193	0.0745207	0.910826	0.967777	228.109	0.935586	0.270605	0.485251
MLT2F:ERVL:LTR	3591.19	0.015402	0.951242	0.976667	4503.92	0.0504995	0.834103	0.994579	3975.87	0.0767741	0.72176	0.881992	4868.12	1.07155	0.0246605	0.0647088	3568.98	-1.00415	0.248821	0.576689	1798.54	-0.630134	0.512876	0.705284
NLA:SINE_RTE:SINE	167.747	-0.818812	0.0185558	0.0685187	166.211	0.301611	0.407644	0.959251	127.389	-0.633479	0.0630166	0.240206	119.98	1.08603	0.0253254	0.0660763	202.432	1.28286	0.155139	0.461359	629.911	2.06094	0.017798	0.0872168
Oamar1:TcMar_Mariner:DNA	16974.4	-0.572546	0.0276394	0.0921929	17625.9	0.145891	0.542833	0.977405	17297.7	0.277997	0.206026	0.473716	18574.4	0.630233	0.124451	0.229759	15011.1	-0.220489	0.716513	0.886991	10104.3	-0.5649	0.389939	0.603477
OldhAT_N1a:hAT:DNA	NA	NA	NA	NA	NA	NA	NA	NA	NA	NA	NA	NA	NA	NA	NA	NA	NA	NA	NA	NA	0.578718	2.88105	0.469998	NA
OldhAT_N1b:hAT:DNA	0.2173	0.744845	0.853873	NA	0.264111	-1.3148	0.745158	NA	0.499497	2.4648	0.537164	NA	2.34057	2.36499	0.385265	0.52957	1.54784	-4.06112	0.290819	NA	1.27318	3.99499	0.311153	NA
OldhAT_N1c:hAT:DNA	NA	NA	NA	NA	NA	NA	NA	NA	NA	NA	NA	NA	NA	NA	NA	NA	NA	NA	NA	NA	0.578718	2.88105	0.469998	NA
OldhAT1:hAT_Ac:DNA	3419.76	-0.380012	0.138607	0.291637	3711.11	0.0517379	0.838204	0.994579	3394.85	0.174181	0.4205	0.682298	2253.96	-0.669362	0.0512627	0.115899	1073.55	-0.553563	0.351832	0.670952	1143.81	0.972918	0.179056	0.376002
ORSL:hAT_Tip100:DNA	3904.83	-1.82384	0.0587339	0.15914	2353.72	0.299615	0.451084	0.965107	1741.93	-0.765061	0.0289095	0.147511	850.032	-0.487246	0.259403	0.397808	360.413	-1.51609	0.0261837	0.180684	460.27	2.21813	0.00311295	0.0261299
ORSL_2a:hAT_Tip100:DNA	58.8958	-0.679126	0.139381	0.29289	83.5141	1.00114	0.0417769	0.690666	77.4392	-0.629197	0.201036	0.467454	183.456	2.77929	4.35654e-06	3.97858e-05	168.612	-1.00816	0.188424	0.509705	169.184	1.33979	0.09691	0.253613
ORSL_2b:hAT_Tip100:DNA	949.561	-1.38585	4.36717e-05	0.000692832	721.607	0.315232	0.367343	0.949148	592.823	-0.406003	0.127467	0.365305	500.458	0.635145	0.0968631	0.189512	422.916	-0.116966	0.845823	0.945246	623.751	1.36046	0.04375	0.154127
OSSAT1:centr:Satellite	138.336	0.284412	0.58375	0.747323	385.466	1.64902	0.000674946	0.149201	408.754	-0.607273	0.180336	0.441793	633.627	2.03134	5.39867e-05	0.000365201	471.518	-1.716	0.017459	0.145566	4597.9	5.52874	7.09566e-07	3.16235e-05
OSSAT2:centr:Satellite	4667.95	0.668044	0.0180577	0.0671744	13810.6	1.55028	9.24588e-05	0.0376328	17647.1	0.0420503	0.920484	0.9696	23975.5	1.31211	0.00324168	0.0122559	20160	-0.695637	0.38806	0.699148	90362	3.69058	NA	NA
Penelope1_Vert:PLE:PLE	2666.53	-1.07765	0.000211022	0.00236832	2615.69	0.572711	0.0259805	0.638727	2307.34	-0.420922	0.05115	0.211526	1176.31	-0.860092	0.0352213	0.0861808	614.512	0.0178249	0.978592	0.992654	572.395	0.184619	0.799703	0.897595
Plat_L3:CR1:LINE	722.362	-0.0642428	0.827597	0.908278	946.285	0.247872	0.380925	0.953638	838.615	-0.0997782	0.678963	0.857932	774.198	0.573356	0.175217	0.297067	608.69	-0.281312	0.641983	0.852902	1031.32	1.73072	0.0198843	0.0939732
SINE2_Ala_GCA:SINE2:SINE2	NA	NA	NA	NA	NA	NA	NA	NA	NA	NA	NA	NA	0.554381	1.62694	0.686915	NA	0.435555	-0.513037	0.898482	NA	2.89309	4.02338	0.253836	NA
SINE2_Ala_GCG:SINE2:SINE2	NA	NA	NA	NA	3.85214	3.62696	0.069222	0.77262	4.63681	-0.870276	0.608478	NA	3.22022	0.638185	0.738112	0.828874	6.30534	1.82689	0.389422	0.699861	9.60763	0.5276	0.797102	0.896062
SINE2_Ala_GCY:SINE2:SINE2	0.324382	1.32032	0.741309	NA	3.66977	3.00056	0.143562	0.853043	3.74228	-1.47421	0.417356	NA	6.3557	2.89391	0.0421134	0.0993456	5.81207	-1.27334	0.430578	0.732415	4.10562	0.81816	0.692755	0.833322
SINE2_Ala_GCY_v:SINE2:SINE2	1.17055	-2.13441	0.476657	NA	1.29111	1.93341	0.521098	NA	1.19788	-1.38125	0.601899	NA	2.74195	3.29086	0.120707	0.224418	4.87329	0.812839	0.638941	0.851151	15.2107	2.29623	0.117335	0.285825
SINE2_Arg_AGA:SINE2:SINE2	1.16725	-0.656109	0.796354	NA	3.93246	2.58975	0.143338	0.853043	3.33182	-2.54997	0.227377	NA	1.38434	1.46205	0.654663	NA	0.898372	-1.53521	0.695738	NA	8.12856	5.08075	0.0266764	0.113038
SINE2_Arg_AGG:SINE2:SINE2	10.5404	3.75152	0.00766031	0.035624	19.4754	-0.680508	0.494784	0.97115	11.9901	-0.160954	0.852588	0.944137	15.9878	1.42257	0.142556	0.254308	19.5776	0.441687	0.723358	0.891347	17.8467	-0.261832	0.845469	0.924094
SINE2_Arg_CGA:SINE2:SINE2	6.52327	-2.34372	0.147662	0.304683	4.06321	1.05994	0.472996	0.968988	6.01564	0.686292	0.627744	NA	6.98511	0.541834	0.747548	0.834965	15.892	2.15741	0.147578	0.450905	20.1098	-0.157202	0.910663	0.95604
SINE2_Arg_CGA_:SINE2:SINE2	NA	NA	NA	NA	NA	NA	NA	NA	NA	NA	NA	NA	NA	NA	NA	NA	NA	NA	NA	NA	2.26689	3.65428	0.285976	NA
SINE2_Arg_CGG:SINE2:SINE2	0.321245	1.30764	0.743755	NA	5.91499	3.75856	0.0469265	0.711186	4.98317	-3.83395	0.0612136	NA	2.26011	3.02537	0.270953	0.409948	2.85206	-0.247985	0.921519	NA	4.02784	1.41996	0.581453	NA
SINE2_Arg_CGY:SINE2:SINE2	4.54797	2.37191	0.146761	0.303269	12.2843	0.706125	0.425164	0.960973	22.0853	1.2839	0.0519135	0.213129	53.9474	1.80131	0.00259043	0.010174	47.7971	-0.799817	0.296227	0.620979	28.1775	-0.239748	0.819947	0.909532
SINE2_Asn_AAC:SINE2:SINE2	4.44798	3.03085	0.0725851	0.184627	15.1808	1.08059	0.225991	0.900374	15.5094	-0.356535	0.641749	0.835112	15.4306	0.975599	0.258878	0.397183	20.8486	0.851249	0.42903	0.731137	33.9599	1.0137	0.396708	0.609912
SINE2_Asp_GAY:SINE2:SINE2	5.09047	-0.772854	0.55994	0.727155	9.31553	1.58586	0.191463	0.884003	12.4612	0.162175	0.879021	0.954613	12.482	0.563432	0.570727	0.699818	9.62648	-0.353745	0.768821	0.912396	16.2621	1.79646	0.185969	0.384754
SINE2_Cys_TGY:SINE2:SINE2	1.07004	-1.19513	0.698184	NA	1.11228	0.817678	0.815032	NA	1.9378	1.1792	0.681151	NA	10.4346	3.20125	0.0694449	0.146819	11.854	-0.316851	0.838569	0.941652	28.305	2.44272	0.0466066	0.160246
SINE2_Gln_CAA:SINE2:SINE2	3877.49	-0.456627	0.854501	0.923658	2992.3	-1.01419	0.610255	0.98501	1304.17	-0.837721	NA	NA	1692.22	1.89058	NA	NA	1139.49	-2.76878	1.88758e-05	0.00178656	140.81	-3.58859	5.3838e-05	0.00117065
SINE2_Gln_CAA_v:SINE2:SINE2	231.056	-3.04276	5.01009e-09	4.69027e-07	70.1658	0.368173	0.529755	0.976388	116.457	1.3157	0.0147083	0.0962883	204.736	1.14602	0.0793436	0.162569	262.006	0.499366	0.559849	0.811603	1687.81	3.59217	1.24295e-06	4.92272e-05
SINE2_Gln_CAG:SINE2:SINE2	0.751139	2.528	0.509515	NA	3.12891	1.21973	0.51892	NA	3.83503	0.110461	0.946773	NA	5.07601	1.24463	0.462713	0.603324	3.82591	-1.21113	0.54124	NA	12.8323	3.48937	0.0219545	0.100021
SINE2_Glu_GAA:SINE2:SINE2	740.619	-0.105852	0.715808	0.837186	925.947	0.161728	0.586525	0.983042	881.899	0.184062	0.493532	0.738739	1390.08	1.51388	0.00181661	0.00753515	1542.87	0.157699	0.817062	0.934449	2652.97	1.49548	0.0388703	0.143243
SINE2_Glu_GAG:SINE2:SINE2	41.7813	-0.263821	0.614718	0.769208	48.6547	0.13311	0.798601	0.994579	41.9239	-0.0744345	0.888918	0.958767	62.2724	1.56114	0.00727077	0.0238521	79.3044	0.439818	0.56059	0.812017	186.999	1.91538	0.0121052	0.0671593
SINE2_Glu_GAG_v:SINE2:SINE2	3843.38	0.409765	0.135319	0.286682	5438.42	0.0315011	0.900369	0.995699	5194.18	0.307577	0.165921	0.421108	6019.83	0.786293	0.0876689	0.175806	8415.86	1.0773	0.0874271	0.343564	7989.54	-0.743909	0.248292	0.460256
SINE2_Gly_GGA:SINE2:SINE2	422.069	-1.41499	6.21953e-05	0.00090031	331.385	0.433827	0.142302	0.853043	298.986	-0.219203	0.392618	0.657987	158.636	-1.01498	0.0598629	0.13071	124.853	1.08411	0.197945	0.521229	1182.04	3.95359	3.10513e-08	2.20068e-06
SINE2_Gly_GGG:SINE2:SINE2	3.63134	0.631679	0.683477	NA	6.70614	0.548586	0.689403	0.988476	5.87463	-0.415572	0.745695	NA	4.3358	0.357503	0.829814	0.892076	4.072	0.278212	0.889553	NA	18.1167	3.11563	0.0301374	0.12179
SINE2_Gly_GGY:SINE2:SINE2	190.065	-1.41114	0.00191933	0.0125261	155.637	0.536655	0.169555	0.875229	110.413	-1.25494	0.000597724	0.0113976	254.061	3.19079	5.40235e-08	7.44578e-07	364.762	0.294903	0.749062	0.9032	236.436	-1.28173	0.155043	0.343181
SINE2_His_CAY_:SINE2:SINE2	364.334	-1.93086	6.53523e-05	0.000937959	209.314	0.325284	0.45133	0.965107	169.426	-0.468913	0.316185	0.591835	116.7	0.186214	0.715512	0.812092	575.073	3.5401	NA	NA	605.02	-1.25555	NA	NA
SINE2_Ile_ATA:SINE2:SINE2	2.75205	1.04281	0.575719	NA	7.73261	1.25083	0.284558	0.934867	7.9298	-0.473109	0.668929	NA	29.1014	3.37624	0.000825221	0.00387792	37.5287	0.021733	0.982591	0.994091	20.7248	-2.16465	0.118879	0.287948
SINE2_Ile_ATT:SINE2:SINE2	2.95223	2.33747	0.209059	NA	15.9699	2.09434	0.0331426	0.667661	17.581	-0.715907	0.43555	0.694722	14.1423	0.828986	0.39083	0.534907	14.9728	0.34071	0.749275	0.903299	40.4892	2.17743	0.0309834	0.123881
SINE2_Leu_CTA:SINE2:SINE2	NA	NA	NA	NA	NA	NA	NA	NA	NA	NA	NA	NA	NA	NA	NA	NA	0.428074	1.07636	0.789007	NA	0.793379	1.01304	0.796806	NA
SINE2_Leu_CTA_:SINE2:SINE2	NA	NA	NA	NA	3.56515	4.49653	0.0414025	0.689503	4.22498	-1.11747	0.537376	NA	1.52927	-0.951409	0.76465	NA	0.418838	-2.18369	0.585264	NA	1.72681	4.42586	0.260674	NA
SINE2_Leu_CTG:SINE2:SINE2	0.843148	2.6865	0.459517	NA	3.31175	1.12829	0.567415	0.98119	2.57068	-1.54502	0.461853	NA	1.51225	1.03442	0.714163	NA	1.61867	0.204379	0.947387	NA	4.56348	2.45168	0.337198	0.554989
SINE2_Leu_CTY:SINE2:SINE2	3.53226	2.05839	0.236364	NA	8.65442	0.53301	0.646264	0.986379	8.96046	0.104825	0.91488	NA	9.63893	0.78731	0.471936	0.611385	11.1784	0.59828	0.649168	0.856365	14.8845	0.574844	0.667622	0.817056
SINE2_Leu_TTA(m):SINE2:SINE2	10179.9	-0.921911	0.309063	0.498283	7328.87	-0.504139	0.263915	0.92603	6482.64	0.616534	0.0411676	0.183996	11778.4	1.5388	2.69455e-05	0.00019907	12541.9	-0.0686514	0.946752	0.981512	7620.1	-1.33745	0.189018	0.388168
SINE2_Leu_TTA:SINE2:SINE2	NA	NA	NA	NA	NA	NA	NA	NA	NA	NA	NA	NA	0.846009	3.58972	0.366157	NA	1.68032	0.936122	0.781393	NA	8.04744	2.92643	0.119379	0.2889
SINE2_Leu_TTG:SINE2:SINE2	1.86471	2.67046	0.295737	NA	8.35677	1.66385	0.182053	0.877352	10.2996	-0.116191	0.903083	NA	10.2609	0.780714	0.458152	0.599003	7.24086	-0.932011	0.517323	0.787801	14.5942	2.58403	0.0731107	0.211048
SINE2_Lys_AAA:SINE2:SINE2	88.5066	0.572564	0.316379	0.505008	150.589	0.405274	0.472357	0.968988	103.142	-1.23843	0.00538922	0.0498982	75.6532	1.13818	0.0321604	0.0800768	94.5618	0.61682	0.364655	0.680545	115.621	0.405078	0.671222	0.819031
SINE2_Lys_AAG:SINE2:SINE2	16.4977	0.646866	0.391104	0.580239	37.8276	1.03832	0.0912767	0.803282	38.1921	-0.359465	0.540412	0.771793	19.4547	-0.930771	0.285032	0.425803	11.2361	0.250793	0.835838	0.940342	33.34	2.41708	0.0336689	0.130791
SINE2_Met:SINE2:SINE2	3.13843	0.336234	0.836347	NA	5.55524	0.657075	0.628849	0.986063	4.85454	-0.538239	0.669475	NA	3.84632	0.633426	0.71867	0.814776	2.87913	-0.508891	0.832397	NA	9.50839	2.99879	0.0892554	0.240121
SINE2_Met_i:SINE2:SINE2	95.4466	0.155453	0.732781	0.848097	102.489	-0.592251	0.234111	0.91106	80.5863	0.414158	0.397656	0.661987	53.1697	-0.983495	0.159912	0.277359	24.9416	-0.122967	0.903859	0.965035	15.5471	-1.0482	0.446198	0.652882
SINE2_Met_v:SINE2:SINE2	29.1595	-0.923002	0.1628	0.326802	33.9462	0.810603	0.230721	0.907329	30.8438	-0.530484	0.399368	0.663815	31.6286	1.16435	0.131645	0.239217	19.689	-1.84428	0.0894463	0.347489	13.5022	1.40818	0.310814	0.528165
SINE2_Phe_TTY:SINE2:SINE2	3.56844	1.38989	0.398118	NA	10.0956	1.12682	0.25968	0.924116	13.8064	0.45238	0.566432	0.788189	11.3929	-0.212038	0.82769	0.890898	11.9196	1.10454	0.417004	0.721339	23.3589	1.32713	0.299635	0.516526
SINE2_Pro_CCA:SINE2:SINE2	0.322813	1.31399	0.74253	NA	3.19935	2.80339	0.183651	0.877848	3.69947	-0.835471	0.634036	NA	1.82986	-0.339272	0.88568	NA	1.67427	0.954608	0.751133	NA	4.67795	2.04704	0.409215	0.619456
SINE2_Pro_CCG:SINE2:SINE2	NA	NA	NA	NA	1.44979	4.21817	0.174671	NA	1.22423	-3.73802	0.242184	NA	0.666565	3.23587	0.417398	NA	0.626488	-1.22387	0.757797	NA	1.27268	2.76525	0.481806	NA
SINE2_Pro_CCY:SINE2:SINE2	0.321245	1.30764	0.743755	NA	2.54578	2.40277	0.2689	NA	3.61839	0.0200339	0.989289	NA	5.59611	1.60004	0.263565	0.402452	6.89153	0.423401	0.772272	0.914328	7.16923	0.108836	0.949056	0.976355
SINE2_SeC(e)_TGA:SINE2:SINE2	0.258599	0.963791	0.81076	NA	0.652401	0.13601	0.972853	NA	1.58724	2.1434	0.418011	NA	1.1726	-2.16856	0.528265	NA	NA	NA	NA	NA	NA	NA	NA	NA
SINE2_Ser_AGY:SINE2:SINE2	2.63095	4.33181	0.0434624	NA	8.35419	0.655707	0.53985	0.976657	17.5682	1.63635	0.0325971	0.159956	551.558	5.73282	9.44875e-20	7.55745e-18	499.751	-1.6872	0.115204	0.397094	133.497	-2.26813	NA	NA
SINE2_Ser_TCA(m):SINE2:SINE2	159.667	-1.01711	0.0390292	0.1184	201.991	1.08633	0.011279	0.503777	282.916	0.526532	0.25999	0.537171	623.802	1.94783	0.00090287	0.0041804	613.911	-0.406602	0.627833	0.844747	8784.1	5.21083	2.03669e-09	2.09812e-07
SINE2_Ser_TCA:SINE2:SINE2	NA	NA	NA	NA	NA	NA	NA	NA	1.01828	3.49088	0.313188	NA	2.71135	1.29473	0.528937	0.664354	2.40507	-0.42246	0.872013	NA	1.8484	0.366988	0.923671	NA
SINE2_Ser_TCA_:SINE2:SINE2	0.5639	2.11104	0.594031	NA	5.97661	2.92476	0.0595094	0.755068	7.38478	-0.595844	0.63618	NA	2.75203	-2.05928	0.367287	0.513335	1.73967	1.68134	0.654155	NA	2.40778	-0.117178	0.974832	NA
SINE2_Ser_TCG:SINE2:SINE2	2.57635	1.32301	0.504705	NA	24.0983	3.27258	0.00096246	0.17066	40.1175	0.24158	0.783895	0.910905	25.8581	-0.842114	0.320816	0.465609	11.7179	-0.550096	0.710334	0.885149	7.60431	-0.369311	0.86004	0.93133
SINE2_Ser_TCY:SINE2:SINE2	2.79386	1.54909	0.415146	NA	8.835	1.29427	0.280007	0.934867	17.0601	1.15728	0.154658	0.405515	24.7825	0.794679	0.327004	0.471923	14.5196	-1.65494	0.230107	0.557005	11.3509	1.38281	0.475926	0.67648
SINE2_Thr_ACA:SINE2:SINE2	NA	NA	NA	NA	5.12684	5.03746	0.0126645	0.5214	7.96799	-0.155243	0.917732	NA	6.24173	0.225999	0.899857	0.937719	9.64871	1.49458	0.372765	0.686679	9.5954	-1.13437	0.5006	0.695453
SINE2_Thr_ACG:SINE2:SINE2	0.367249	1.48236	0.710234	NA	0.450649	-2.06417	0.604895	NA	NA	NA	NA	NA	NA	NA	NA	NA	0.288461	2.03814	0.612357	NA	1.27218	1.90648	0.624523	NA
SINE2_Thr_ACG_:SINE2:SINE2	NA	NA	NA	NA	1.53041	2.22338	0.399268	NA	2.21897	0.130464	0.944804	NA	1.64236	-0.200377	0.933969	NA	1.02285	-0.33719	0.931068	NA	4.01214	3.25301	0.247709	NA
SINE2_Thr_ACY:SINE2:SINE2	0.36568	1.47659	0.711334	NA	0.633551	-1.10145	0.781845	NA	0.647435	1.48557	0.683342	NA	2.37815	2.38884	0.326642	0.471646	1.44677	-3.95756	0.313929	NA	2.73685	5.0879	0.11022	NA
SINE2_Thr_ACY_:SINE2:SINE2	NA	NA	NA	NA	1.36576	3.0198	0.271273	NA	2.53344	0.537395	0.767679	NA	6.37476	2.18124	0.144779	0.257285	9.73543	0.682389	0.583359	0.822235	8.48255	-0.585396	0.770095	0.880949
SINE2_Trp_TGG:SINE2:SINE2	0.752081	-0.413732	0.906704	NA	3.09547	2.73801	0.144443	NA	6.14371	0.758863	0.540692	NA	29.5902	3.16479	0.000249304	0.00138222	32.3497	-0.575064	0.535681	0.798058	16.6734	-1.11233	0.455371	0.660054
SINE2_Tyr_TAC:SINE2:SINE2	2.80138	-0.610732	0.741062	NA	5.1857	1.49037	0.286162	0.935222	4.54018	-1.30586	0.37679	NA	12.8448	3.56212	0.00260871	0.0102376	15.1714	-0.364838	0.792929	0.924293	13.7301	0.634485	0.732569	0.859282
SINE2_Tyr_TAT:SINE2:SINE2	NA	NA	NA	NA	NA	NA	NA	NA	NA	NA	NA	NA	NA	NA	NA	NA	NA	NA	NA	NA	0.231487	1.75549	0.665367	NA
SINE2_Val_GTA:SINE2:SINE2	0.838129	1.2853	0.705963	NA	2.52934	1.21519	0.576894	NA	4.92081	1.2139	0.39923	NA	3.02042	-2.74245	0.178439	0.300961	NA	NA	NA	NA	3.07834	5.25263	0.115721	NA
SINE2_Val_GTG:SINE2:SINE2	1.83851	3.81443	0.121977	NA	4.3985	-0.0677801	0.962352	0.997752	4.31495	0.464462	0.727827	NA	9.35531	1.9567	0.0965909	0.189131	10.0365	-0.217167	0.861976	0.951313	14.8593	1.363	0.29304	0.509178
SINE2_Val_GTY:SINE2:SINE2	0.701195	0.835433	0.801982	NA	3.38316	2.32809	0.209101	0.891907	3.71488	-0.827889	0.607873	NA	1.19008	-2.19223	0.466528	NA	3.41592	4.35224	0.101367	NA	5.9736	0.206434	0.925311	0.964022
Tigger1:TcMar_Tigger:DNA	9273.56	-0.52332	0.045254	0.132104	10082.2	0.216639	0.373678	0.950385	8757.61	-0.1301	0.537944	0.770404	8831.46	0.804569	0.0394171	0.0944345	7436.05	-0.244768	0.675716	0.870817	11479.4	1.53429	0.0352552	0.134677
Tigger10:TcMar_Tigger:DNA	413.3	-0.118831	0.690781	0.822055	585.327	0.497076	0.0818746	0.786521	522.671	-0.310139	0.291164	0.569123	966.813	2.13234	6.41276e-05	0.000423095	1155.01	0.1001	0.895601	0.962466	1251.29	0.524303	0.516266	0.707932
Tigger11a:TcMar_Tigger:DNA	255.599	-1.37071	0.000220862	0.00245687	204.618	0.425882	0.260694	0.924332	185.488	-0.195866	0.500962	0.744285	149.313	0.316921	0.511398	0.648611	173.68	0.928906	0.244583	0.57305	605.984	2.42434	0.00172501	0.0172245
Tigger12:TcMar_Tigger:DNA	319.988	-0.522245	0.150804	0.309173	435.53	0.774238	0.0412523	0.689503	366.029	-0.792973	0.012459	0.086148	299.954	0.935263	0.0297104	0.0753318	255.953	-0.324913	0.62504	0.843165	424.055	1.74444	0.0273355	0.114721
Tigger12A:TcMar_Tigger:DNA	537.484	-0.68481	0.0633247	0.167778	543.407	0.207626	0.566469	0.98119	354.938	-1.17359	0.000168167	0.00454321	261.711	1.08261	0.013204	0.0390024	214.386	-0.578269	0.422103	0.725501	310.532	1.70035	0.036351	0.137581
Tigger12c:TcMar_Tigger:DNA	542.933	-0.998307	0.0014449	0.0101444	584.391	0.706969	0.0194845	0.600798	525.918	-0.476437	0.089814	0.296939	630.213	1.44647	0.00134651	0.0058566	977.345	0.968983	0.172222	0.486459	1217.42	0.290112	0.686086	0.829108
Tigger13a:TcMar_Tigger:DNA	933.631	-0.537704	0.0547597	0.151289	1160.64	0.573034	0.0523266	0.73549	1068.81	-0.280078	0.308818	0.585945	1649.07	1.78413	9.03049e-05	0.000571092	2036.72	0.302998	0.672048	0.867955	2978.5	1.08732	0.147765	0.333095
Tigger14a:TcMar_Tigger:DNA	2266.61	-0.326677	0.303652	0.492195	3385.69	0.805605	0.0058686	0.412678	3390.5	-0.210334	0.349581	0.622761	2575.95	0.178421	0.639936	0.755273	2305.18	0.41984	0.491372	0.77469	1963.92	-0.514907	0.445488	0.652146
Tigger15a:TcMar_Tigger:DNA	3148.38	-0.618048	0.0243788	0.0837148	3197.37	0.138676	0.573719	0.982243	2727.51	-0.108305	0.597612	0.808411	2455.65	0.519128	0.169716	0.289856	2435.19	0.399845	0.52751	0.793842	3918.41	1.20516	0.0815028	0.226321
Tigger16a:TcMar_Tigger:DNA	634.617	-0.709899	0.0295509	0.0965975	696.031	0.445162	0.163674	0.871076	620.207	-0.268519	0.246739	0.519779	748.85	1.29975	0.00493169	0.0173288	899.432	0.444634	0.541689	0.801045	1734.83	1.54741	0.0444856	0.155853
Tigger16b:TcMar_Tigger:DNA	29528.7	-1.37951	0.00301858	0.0176693	19398.2	-0.0997039	0.790956	0.994579	11955.3	-0.96537	0.00664359	0.0565303	4313.14	-1.37494	0.0018263	0.00756412	1840.65	0.0370032	0.962913	0.986774	1521.2	-0.0854725	0.91015	0.95597
Tigger17:TcMar_Tigger:DNA	223.919	0.441456	0.228277	0.411255	369.997	0.421731	0.210441	0.891965	302.863	-0.53043	0.0850381	0.287881	252.506	0.720166	0.0953968	0.187338	292.507	0.631448	0.350904	0.670086	329.145	0.195151	0.802332	0.899278
Tigger17a:TcMar_Tigger:DNA	2187.32	-0.945927	0.000523134	0.00474053	2242.41	0.532804	0.0337935	0.671708	2336.6	0.119912	0.692906	0.865789	2153.24	0.378289	0.384779	0.529126	1602.21	-0.275043	0.638932	0.851151	2403.75	1.50553	0.0379188	0.141525
Tigger17b:TcMar_Tigger:DNA	452.204	-1.09472	0.0029522	0.0174033	355.598	0.0210831	0.949663	0.996422	247.453	-0.653768	0.0154067	0.0992283	206.515	0.841534	0.0519178	0.117014	178.297	-0.208159	0.750641	0.903891	289.307	1.62542	0.0296179	0.120307
Tigger17c:TcMar_Tigger:DNA	44.017	0.247994	0.62494	0.776581	53.9873	-0.239995	0.64561	0.986379	41.5231	-0.0205645	0.97065	0.989753	73.7145	1.85984	0.00865154	0.0275978	68.1195	-0.557304	0.528885	0.794334	129.446	2.1908	0.0106204	0.0617656
Tigger17d:TcMar_Tigger:DNA	167.006	-0.740536	0.0502121	0.142064	175.308	0.365038	0.279947	0.934867	147.946	-0.368768	0.308832	0.585945	127.483	0.64611	0.219787	0.352269	129.766	0.39452	0.611096	0.836476	235.537	1.48574	0.0603036	0.187412
Tigger18a:TcMar_Tigger:DNA	1243.99	-1.02879	0.000609411	0.00530294	1189.47	0.457697	0.095528	0.804757	1067.44	-0.257546	0.243321	0.515502	1210.86	1.16247	0.00872107	0.0277808	1189.58	-0.0100136	0.987323	0.99601	1366.41	0.735868	0.302083	0.518725
Tigger19a:TcMar_Tigger:DNA	2396.41	-0.780323	0.00335164	0.0191405	2612.65	0.503452	0.0542289	0.74069	2606.42	0.0211922	0.931398	0.975036	3615.2	1.36859	0.00115253	0.00513415	3260.88	-0.415661	0.513026	0.785937	3396.06	0.828272	0.239502	0.449442
Tigger19b:TcMar_Tigger:DNA	3081.93	-0.801557	0.00495763	0.0255206	3222.01	0.422076	0.0990612	0.805305	3100.41	-0.0144684	0.945837	0.980189	3054.19	0.655707	0.113635	0.214353	3340.66	0.583613	0.368648	0.683868	4193.05	0.518366	0.439875	0.647499
Tigger1a_Art:TcMar_Tigger:DNA	7338.35	-0.57912	0.0452129	0.132007	7501.48	0.11289	0.701106	0.99073	6908.28	0.136273	0.600558	0.810151	11836.9	1.70308	0.000426999	0.00220984	9724.74	-0.967821	0.147565	0.450905	8600.26	1.01775	0.143717	0.326704
Tigger1a_Mars:TcMar_Tigger:DNA	12.3296	0.0467971	0.955369	0.979234	23.2523	1.00568	0.154378	0.863389	26.1571	-0.000506837	0.999368	0.999913	38.7425	1.5197	0.0297417	0.0753915	45.8274	0.300612	0.733137	0.895258	80.4805	1.46621	0.104884	0.266014
Tigger2:TcMar_Tigger:DNA	344.389	0.0783548	0.823634	0.906051	476.664	0.265056	0.428737	0.961201	419.858	-0.134025	0.597678	0.808428	618.845	1.5949	0.000537832	0.0026969	686.588	0.0983918	0.883623	0.958487	1202.18	1.55385	0.0423888	0.151061
Tigger20a:TcMar_Tigger:DNA	1255.08	-0.606318	0.0247935	0.0847422	1255.64	0.0827303	0.757476	0.993223	1091.34	0.00129622	0.995797	0.998887	891.22	0.167508	0.636521	0.752779	573.128	-0.603981	0.297296	0.621937	664.414	1.23413	0.109819	0.273777
Tigger21a:TcMar_Tigger:DNA	390.989	1.5662	7.35504e-07	2.6617e-05	1181.44	1.19864	8.20411e-06	0.00734637	1152.81	-0.601557	0.00588202	0.0526559	550.994	-0.824209	0.0360167	0.087786	315.808	0.233128	0.756324	0.906647	453.068	1.07204	0.166864	0.359101
Tigger22N1:TcMar_Tigger:DNA	2344.78	-0.817286	0.00811018	0.0372147	2166.82	0.116164	0.701216	0.99073	1633.14	-0.482257	0.086898	0.291245	1177.71	0.318986	0.379221	0.524373	970.163	0.052949	0.928298	0.974607	1218.06	0.875058	0.173123	0.367743
Tigger23a:TcMar_Tigger:DNA	568.658	-0.947663	0.00115893	0.00857204	612.659	0.654311	0.0198285	0.601027	556.44	-0.397356	0.235986	0.506704	336.665	-0.279193	0.551144	0.682668	281.952	0.645768	0.349194	0.66848	415.768	0.868992	0.243498	0.454273
Tigger2a:TcMar_Tigger:DNA	NA	NA	NA	NA	NA	NA	NA	NA	NA	NA	NA	NA	NA	NA	NA	NA	NA	NA	NA	NA	1.3544	4.06767	0.302208	NA
Tigger2a_Art:TcMar_Tigger:DNA	6981.32	-0.387006	0.160877	0.323867	8030.45	0.223613	0.402594	0.956953	7693.44	0.145424	0.48166	0.729359	8848.17	0.886281	0.0329514	0.081661	7134.56	-0.438158	0.465069	0.756089	7995.71	1.03576	0.115672	0.282952
Tigger2a_Car:TcMar_Tigger:DNA	15.5967	-0.85779	0.344572	0.534234	18.3614	0.770679	0.382786	0.95385	18.5861	-0.149707	0.826969	0.933373	15.8901	0.426637	0.636115	0.75262	16.1136	0.560737	0.618021	0.840425	50.0209	2.38261	0.0217865	0.0995683
Tigger2f:TcMar_Tigger:DNA	2361.32	-0.365538	0.25845	0.444695	2501.69	-0.0303606	0.913325	0.995699	1991.13	-0.143938	0.580901	0.798079	2037.16	0.848812	0.0555097	0.123386	1997.7	0.185876	0.807506	0.930412	2716.44	1.00648	0.201449	0.403676
Tigger6:TcMar_Tigger:DNA	805.801	-1.4413	0.00015781	0.00187812	662.423	0.575548	0.111335	0.816183	783.102	0.421816	0.177214	0.437848	4010.37	3.40954	3.59065e-10	7.43108e-09	5463.68	0.156073	0.822181	0.935519	3503.3	-1.3368	0.0387051	0.142876
Tigger6a:TcMar_Tigger:DNA	907.147	-0.640579	0.089038	0.213712	1127.38	0.67197	0.0438411	0.701653	981.926	-0.558581	0.0790078	0.276053	810.82	0.728179	0.101238	0.19628	1283.8	1.33864	0.113396	0.394638	1415.46	-0.329276	0.71057	0.845152
Tigger6b:TcMar_Tigger:DNA	16.1053	-1.93643	0.0118449	0.0494928	24.5029	2.30984	0.002491	0.28879	34.5623	0.0181044	0.980637	0.993757	31.076	0.414972	0.604486	0.727526	44.4848	1.27305	0.1403	0.439171	95.2714	1.31364	0.140617	0.322128
Tigger8:TcMar_Tigger:DNA	339.727	-1.07613	0.00212664	0.0135658	365.043	0.787448	0.0145349	0.558152	409.404	0.134994	0.634889	0.831407	502.71	1.03753	0.0274736	0.0706236	522.174	0.221672	0.748887	0.9032	722.397	0.990755	0.19849	0.399865
Tigger9a:TcMar_Tigger:DNA	253.538	-0.141581	0.689504	0.821523	339.69	0.377503	0.261876	0.924406	321.583	-0.0228062	0.938816	0.977891	378.83	1.064	0.0416419	0.0984594	466.803	0.650174	0.384627	0.695299	781.062	1.15334	0.150549	0.337072
Tigger9b:TcMar_Tigger:DNA	563.168	-0.741365	0.013994	0.0556611	588.214	0.352816	0.281235	0.934867	655.228	0.434888	0.181636	0.443177	961.756	1.2149	0.00188822	0.00778095	1234.9	0.620808	0.317037	0.641803	1476.6	0.279772	0.704444	0.840864
UCON1:UCON1:Unknown	73.5798	0.435783	0.396376	0.585332	126.071	0.52259	0.240423	0.914579	115.261	-0.257056	0.468782	0.720209	68.5774	-0.507582	0.370217	0.515966	36.7082	-0.465818	0.639353	0.851393	59.8635	1.70607	0.176155	0.371754
UCON100:hAT_hAT19:DNA	NA	NA	NA	NA	NA	NA	NA	NA	NA	NA	NA	NA	NA	NA	NA	NA	0.576922	2.82061	0.480064	NA	3.61767	2.69925	0.351176	NA
UCON101:UCON101:Unknown	7.89479	-0.976787	0.37405	0.563715	8.7977	0.753432	0.49238	0.97092	10.0451	0.205987	0.832016	NA	7.52192	-0.286043	0.811902	0.880722	6.04294	0.578501	0.706645	0.883247	27.9296	3.02779	0.0230941	0.103336
UCON103:LTR:LTR	0.464806	-0.235061	0.953669	NA	14.5709	5.73834	0.0412533	0.689503	31.1137	0.658674	0.715046	0.879006	17.6362	-2.27198	0.0704425	0.148478	2.28445	-4.61902	0.165616	NA	7.72526	6.58211	0.00403411	0.0316555
UCON105:hAT:DNA	121.414	0.302617	0.46478	0.646064	210.093	0.642434	0.0693256	0.77262	186.547	-0.462708	0.148495	0.397626	114.773	-0.148269	0.74638	0.834222	66.9436	-0.556801	0.463371	0.754882	143.89	2.39348	0.00328282	0.0272153
UCON11:TcMar_Tigger:DNA	5.91047	0.170819	0.885463	0.940568	7.27119	-0.174035	0.877858	0.995203	4.72986	-0.662857	0.662804	NA	6.94686	1.98095	0.202651	0.331236	5.20526	-1.649	0.292959	0.618789	17.8316	3.92592	0.00445994	0.0338345
UCON12:UCON12:Unknown	2.05895	3.97822	0.130464	NA	6.73223	0.739131	0.586927	0.983042	5.34554	-0.983676	0.440752	NA	2.50956	-0.245456	0.900115	0.937838	1.01967	-2.10494	0.552608	NA	11.6737	6.13775	0.001351	0.0145538
UCON12A:UCON12A:Unknown	12.6354	-0.0841889	0.920936	0.961175	19.2124	0.636339	0.398142	0.955226	14.457	-1.11608	0.290822	0.568726	5.21934	-1.07758	0.589474	0.7153	1.1736	-3.65288	0.354018	NA	4.94246	5.94107	0.0263206	0.112008
UCON14:DNA:DNA	128.49	-0.588526	0.211098	0.390303	155.962	0.573423	0.278938	0.934867	155.667	-0.0353062	0.944707	0.980189	149.582	0.611202	0.258024	0.396285	117.377	-0.313074	0.696662	0.880441	93.6852	0.0965106	0.923287	0.96303
UCON15:hAT_Ac:DNA	17.77	-0.995313	0.239839	0.42423	10.1955	-1.33066	0.237422	0.912505	13.2044	2.12798	0.0207854	0.118576	8.4742	-5.21783	0.00236949	0.00942668	NA	NA	NA	NA	15.0459	7.54386	0.000194418	0.0033229
UCON16:UCON16:Unknown	4.03229	-0.0312789	0.98279	0.991102	5.23457	0.147919	0.913746	0.995699	3.83097	-0.635325	0.651301	NA	1.69285	-1.00599	0.67057	NA	1.86719	1.77196	0.589931	NA	6.32925	2.13553	0.393344	0.606394
UCON17:UCON17:Unknown	3.08701	0.175551	0.920038	NA	6.98052	1.31401	0.32158	0.939533	11.0936	0.715506	0.501122	0.744329	6.75324	-1.9244	0.205058	0.334077	2.5721	0.70684	0.782287	NA	15.0886	3.23407	0.0351835	0.134512
UCON18:UCON18:Unknown	174.769	-0.99945	0.0476898	0.137044	213.173	0.98967	0.043472	0.699496	186.017	-0.850497	0.00768632	0.0627557	80.4473	-0.794268	0.150891	0.265416	25.6756	-2.46919	0.012727	0.120415	16.1489	1.8446	0.198129	0.399307
UCON19:UCON19:Unknown	145.877	-1.19873	0.00766818	0.0356373	107.943	-0.00884031	0.985183	0.998256	108.825	0.480424	0.212183	0.480053	70.8795	-1.13097	0.0728686	0.152308	21.8623	-1.69563	0.278535	0.604898	16.4622	1.28176	0.530971	0.720705
UCON2:DNA:DNA	3120.32	-1.58496	1.44106e-08	1.09468e-06	2381.72	0.577568	0.0402489	0.687579	2143.16	-0.359003	0.144933	0.39249	1029.79	-1.22944	0.000402213	0.00209266	597.977	0.720773	0.2488	0.576689	627.331	-0.0902994	0.894457	0.948863
UCON20:UCON20:Unknown	2.76402	0.361548	0.830019	NA	7.69662	1.60522	0.174416	0.875229	7.62012	-0.825851	0.537758	NA	3.02965	-1.14384	0.614659	0.735526	3.6824	2.06146	0.393256	NA	16.0018	2.48288	0.130181	0.306733
UCON21:DNA:DNA	6.90062	-0.943427	0.463163	0.644933	8.93807	1.04756	0.331892	0.94227	8.14048	-0.744276	0.575177	NA	3.75179	-0.711334	0.745754	0.833953	2.62902	0.453631	0.859178	NA	9.3063	2.60169	0.123599	0.295961
UCON22:UCON22:Unknown	2.66546	0.265753	0.885523	NA	6.50043	1.39097	0.279981	0.934867	6.63721	-0.579873	0.667775	NA	2.20253	-3.18735	0.255768	0.393719	1.82007	3.31349	0.320007	NA	13.1853	3.17314	0.0552184	0.177611
UCON23:hAT_Tip100:DNA	240.053	-1.35551	0.000218044	0.00243194	234.747	0.882004	0.00738074	0.439142	221.962	-0.459907	0.13122	0.371189	291.934	1.61295	0.00139622	0.0060512	1138.44	2.64657	0.00147318	0.0308512	1153.65	-1.43418	0.0983035	0.25604
UCON24:UCON24:Unknown	2.2246	1.26928	0.590724	NA	3.48202	-0.320951	0.866675	0.994716	3.25526	0.576452	0.755696	NA	5.12822	1.26899	0.458873	0.599722	2.88205	-2.55997	0.302112	NA	5.91713	3.81568	0.0878147	0.237277
UCON25:UCON25:Unknown	2.49148	1.24777	0.507191	NA	8.21898	1.51275	0.189474	0.883439	7.39378	-1.17659	0.371256	NA	3.39684	-0.091569	0.966988	0.979318	1.51977	-1.48839	0.669455	NA	8.76398	4.38696	0.0289257	0.118468
UCON26:hAT_Ac:DNA	127.79	1.6063	0.000135619	0.00167798	236.227	0.00868843	0.980846	0.998256	178.209	-0.356432	0.298041	0.576311	93.2399	-0.862077	0.133012	0.241161	39.7987	-0.647641	0.509159	0.783245	54.2673	1.65368	0.117154	0.285533
UCON28a:UCON28a:Unknown	87.402	-0.869712	0.0859457	0.208515	101.719	0.750543	0.0641205	0.759481	84.8558	-0.798487	0.0425898	0.187486	39.8145	-0.564894	0.385761	0.529953	22.3395	-0.187115	0.865473	0.952423	50.0463	2.06998	0.0578509	0.183022
UCON28b:UCON28b:Unknown	91.0443	-0.771228	0.551526	0.720723	148.343	1.37555	0.0349284	0.673132	180.317	-0.00639357	0.989638	0.99682	155.458	0.316466	0.572599	0.701255	109.949	-0.409525	0.669623	0.866739	67.4703	-0.870339	0.474512	0.675396
UCON28c:UCON28c:Unknown	40.0844	-1.05414	0.0567364	0.154923	42.4067	0.729895	0.169928	0.875229	55.242	0.557444	0.204898	0.472475	42.6213	-0.546096	0.388746	0.533041	15.8687	-2.05262	0.0739823	0.315402	18.7641	2.64397	0.030783	0.123331
UCON29:Kolobok:DNA	802.493	-0.345539	0.352673	0.541912	1062.06	0.540752	0.0907896	0.801355	883.908	-0.593177	0.0297965	0.150817	461.466	-0.507356	0.441554	0.58316	226.043	-0.948677	0.35981	0.677548	136.962	-0.119769	0.908524	0.955356
UCON31:UCON31:Unknown	223.626	-0.758737	0.139016	0.292315	187.839	-0.232346	0.605805	0.98501	166.43	0.35634	0.547065	0.77663	139.22	-0.0983019	0.898095	0.936633	75.9483	-0.785013	0.318219	0.64315	73.3602	0.993703	0.270895	0.485401
UCON33:TcMar_Tigger:DNA	212.386	-0.597928	0.0578395	0.157121	214.635	0.10126	0.752256	0.993223	180.822	-0.108146	0.742694	0.892046	137.693	0.0806814	0.864993	0.915864	75.3651	-1.15555	0.123459	0.412228	77.2051	1.4299	0.118767	0.287861
UCON34:hAT_Charlie:DNA	1193.17	-1.17009	1.73119e-05	0.000334418	1130.53	0.596125	0.0350034	0.673132	1181.94	0.0802316	0.765401	0.901076	1170.96	0.59215	0.184239	0.308504	779.833	-0.880122	0.189628	0.510681	881.197	1.43067	0.0356449	0.135629
UCON35:DNA:DNA	15.1588	1.28095	0.126564	0.273777	25.1638	-0.139363	0.841143	0.994579	23.111	0.36283	0.596752	0.808252	19.0159	-0.146927	0.859217	0.911738	7.86822	-2.11396	0.152172	0.45784	24.3843	4.12641	0.00367579	0.029538
UCON37:hAT_Ac:DNA	62.5215	-0.470587	0.30468	0.493233	64.7231	0.0208646	0.963523	0.998081	49.8042	-0.306753	0.499514	0.743448	53.6917	1.09627	0.048802	0.111433	65.0104	0.506063	0.50675	0.782051	118.316	1.37429	0.0872529	0.236437
UCON38:hAT_Charlie:DNA	1237.17	-1.39902	6.69589e-06	0.00016007	876.046	0.136006	0.672225	0.988089	765.521	-0.034931	0.915729	0.967886	2176.01	2.69654	1.50174e-07	1.8707e-06	1968.42	-1.08299	0.121057	0.407857	866.152	-0.910903	0.21351	0.418278
UCON39:TcMar_Tigger:DNA	53.0133	-1.37857	0.016067	0.0617628	64.59	1.36558	0.00780017	0.447474	58.5423	-1.02842	0.0257792	0.137136	30.3305	0.0736478	0.923142	0.952625	36.6445	1.06543	0.29617	0.620979	170.863	2.85527	0.000826857	0.0100261
UCON4:Kolobok:DNA	1424.27	-1.13965	0.00169534	0.0114041	1406.62	0.660658	0.0936454	0.803282	1152.19	-0.777177	0.0281042	0.145215	620.898	-0.150194	0.702403	0.80277	397.498	-0.269319	0.662113	0.863218	732.439	1.88162	0.00446889	0.0338888
UCON40:TcMar_Mariner:DNA	2412.22	-0.283426	0.520061	0.693782	3019.9	0.335781	0.319075	0.938311	3835.09	0.761914	0.00789323	0.0637229	3116.08	-0.555702	0.12985	0.236593	1318.9	-1.1948	0.0605878	0.284659	594.648	-0.589676	0.462525	0.665323
UCON41:UCON41:Unknown	263.187	0.0297352	0.936485	0.969007	350.026	0.201256	0.529042	0.976388	263.018	-0.591198	0.0427004	0.187686	159.097	-0.0411709	0.923825	0.952848	86.0873	-0.984761	0.150258	0.45486	130.638	2.05209	0.025825	0.110919
UCON44:TcMar_Tigger:DNA	410.315	-1.06355	0.000304926	0.00314077	453.334	0.836851	0.00283524	0.309321	473.67	-0.104383	0.674855	0.855625	385.337	0.257695	0.53869	0.672202	333.881	0.276843	0.665963	0.864709	355.053	0.320815	0.640577	0.797949
UCON47:UCON47:Unknown	22.0516	1.22345	0.109152	0.246781	39.4228	0.11757	0.826341	0.994579	38.2713	0.274533	0.589193	0.803779	35.7459	0.287811	0.670116	0.778498	28.0953	-0.0965013	0.922945	0.9723	53.4191	1.86887	0.0853493	0.233016
UCON48:UCON48:Unknown	41.6112	0.107218	0.847158	0.919632	74.0111	0.839924	0.0982326	0.804757	73.6889	-0.256058	0.632987	0.830326	53.5494	0.105477	0.860913	0.912801	40.7001	0.0349548	0.968528	0.989209	73.599	1.68845	0.08612	0.234347
UCON5:UCON5:Unknown	114.929	-0.829641	0.0361622	0.111897	140.705	0.829646	0.0259019	0.638727	134.828	-0.369806	0.255003	0.530448	97.4124	0.201415	0.744506	0.8329	63.2169	-0.509906	0.528695	0.794334	66.8225	0.92837	0.261725	0.475845
UCON51:LTR:LTR	1.28261	2.02347	0.441565	NA	3.33144	0.684263	0.664819	0.987719	4.24031	0.539661	0.710895	NA	2.33878	-2.21066	0.339025	0.483712	NA	NA	NA	NA	7.42264	6.52547	0.0046174	0.0347027
UCON55:TcMar_Tigger:DNA	17.0587	-0.280838	0.704966	0.830554	23.7087	0.592411	0.379975	0.953638	36.0762	0.996962	0.0545752	0.219651	51.3194	0.829266	0.238766	0.374308	48.1112	0.106464	0.900568	0.963986	80.586	1.39804	0.123083	0.295138
UCON56:UCON56:Unknown	NA	NA	NA	NA	0.610055	1.62751	0.685364	NA	0.403869	-2.1095	0.599481	NA	NA	NA	NA	NA	NA	NA	NA	NA	2.19913	4.77449	0.22427	NA
UCON57:UCON57:Unknown	4.51695	-0.356666	0.798925	0.889888	6.03267	0.55881	0.682336	0.988408	5.35954	-0.379098	0.763189	NA	4.03293	0.315382	0.857786	0.911001	1.99418	-2.99275	0.354895	NA	3.55517	4.25062	0.166896	NA
UCON58:DNA:DNA	130.971	-0.82555	0.0249186	0.0851007	145.753	0.601698	0.0996314	0.805305	118.278	-0.750168	0.0287214	0.146948	67.4273	-0.0193748	0.97356	0.983742	66.3708	0.818756	0.29548	0.620381	110.704	1.04773	0.202671	0.405471
UCON59:DNA:DNA	19.6329	1.52615	0.0470325	0.135791	35.6505	-0.00227883	0.996971	0.999158	48.1355	1.14164	0.015511	0.0995176	28.3606	-3.05606	0.00396708	0.0145066	8.19292	1.29139	0.442932	0.741156	14.7665	0.920912	0.490945	0.687308
UCON6:UCON6:Unknown	566.814	-1.62131	7.2545e-06	0.00017039	502.151	0.961452	0.00638041	0.421278	385.14	-1.41507	1.01839e-06	8.7541e-05	222.756	0.813762	0.112025	0.21202	378.942	1.41298	0.0751518	0.317908	1027.21	1.72657	0.0264621	0.112356
UCON60:UCON60:Unknown	32.0898	-0.826827	0.169876	0.336355	32.0066	0.325549	0.594584	0.984013	28.5751	-0.150423	0.805568	0.922801	81.6847	2.7814	0.000739734	0.00353061	57.3665	-2.73576	0.00775527	0.0899093	55.2021	2.91531	0.001543	0.0159827
UCON61:UCON61:Unknown	NA	NA	NA	NA	4.16618	5.74171	0.00903277	0.471744	5.81782	-0.599488	0.66427	NA	2.44939	-1.31741	0.566791	0.696963	0.558451	-2.59607	0.514032	NA	4.45792	5.78756	0.0501256	0.167518
UCON62:Crypton:DNA	4.80677	4.17559	0.0223966	0.0786524	8.56608	-0.95007	0.423093	0.960756	4.62103	-0.211846	0.872121	NA	4.73198	0.925504	0.532053	0.666766	3.57792	-0.750705	0.702323	NA	4.55627	1.54464	0.480242	0.679671
UCON63:UCON63:Unknown	0.321245	1.30764	0.743755	NA	0.578475	-0.931349	0.815889	NA	1.78625	3.21313	0.211482	NA	2.72422	0.225394	0.910448	0.94452	3.1323	1.01124	0.600881	NA	4.86766	0.613773	0.758499	0.873797
UCON64:UCON64:Unknown	121.564	-1.23345	0.0024531	0.0151479	104.431	0.440114	0.283426	0.934867	78.8185	-0.856695	0.0286619	0.146879	51.1133	0.454525	0.450821	0.591716	26.3757	-2.34826	0.0276586	0.185434	25.8544	2.51313	0.0615836	0.190008
UCON65:UCON65:Unknown	0.977851	2.90693	0.446762	NA	3.16222	0.715626	0.721523	NA	6.98493	1.68593	0.155292	NA	4.08751	-5.15713	0.0185277	0.0514641	NA	NA	NA	NA	6.21125	6.26595	0.00862514	0.0540203
UCON66:UCON66:Unknown	26.6335	-1.10516	0.086321	0.209194	21.0416	0.0431959	0.953914	0.996428	18.6543	0.0915515	0.920298	0.9696	12.2626	-0.605678	0.606499	0.72872	4.90506	-1.48027	0.36592	0.68148	18.3962	4.01575	0.0030045	0.0255024
UCON67:UCON67:Unknown	6.0309	0.609737	0.657757	0.798763	7.47996	-0.54467	0.69517	0.989631	5.50742	0.192802	0.895569	NA	6.07752	0.766992	0.620967	0.740803	3.60492	-2.13423	0.42457	NA	6.08448	3.26788	0.212136	0.416756
UCON68:UCON68:Unknown	0.536976	2.04501	0.60585	NA	1.85359	0.834331	0.706817	NA	1.17515	-2.49754	0.345177	NA	0.624047	1.82876	0.649166	NA	0.342645	-1.86084	0.643848	NA	35.2215	8.75978	1.23884e-06	4.91676e-05
UCON69:hAT:DNA	NA	NA	NA	NA	NA	NA	NA	NA	NA	NA	NA	NA	0.550912	1.62694	0.686915	NA	1.01248	1.32856	0.735878	NA	4.19876	2.58234	0.303194	0.519903
UCON7:DNA:DNA	63.7473	0.131096	0.778868	0.877528	92.1407	0.333124	0.475976	0.968988	59.5286	-1.42053	0.0117437	0.0831402	27.7324	0.289089	0.705753	0.80476	20.8885	-0.224576	0.845317	0.945246	35.8629	1.72168	0.156367	0.344897
UCON70:UCON70:Unknown	178.292	0.318066	0.368127	0.55758	283.791	0.419612	0.191577	0.884003	304.043	0.284011	0.296593	0.57476	211.265	-0.629597	0.129255	0.235817	178.038	0.929601	0.182361	0.50139	197.129	-0.0297902	0.96939	0.985688
UCON71:UCON71:Unknown	NA	NA	NA	NA	1.85245	2.41947	0.331529	NA	2.17067	-0.616352	0.799698	NA	0.656883	-2.51726	0.524795	NA	NA	NA	NA	NA	6.44426	6.32108	0.0184231	0.0892434
UCON73:hAT:DNA	136.079	-0.449236	0.258045	0.44422	185.007	0.698548	0.0925959	0.803282	211.805	0.252454	0.478331	0.727	189.077	0.181193	0.663733	0.774031	105.859	-1.16063	0.163004	0.473165	90.9019	1.02994	0.290458	0.506447
UCON75:UCON75:Unknown	6.15104	1.17945	0.319221	0.508246	9.5707	-0.291679	0.774142	0.993692	8.12894	0.305798	0.75529	NA	6.11342	-0.359294	0.807882	0.87805	4.03963	0.0702766	0.974165	NA	8.56569	1.91494	0.351274	0.567992
UCON76:UCON76:Unknown	1605.44	-0.78294	0.0141664	0.0561718	1184.89	-0.644608	0.0645162	0.761648	1023.41	0.697094	0.0839992	0.286194	650.639	-1.56218	0.0167202	0.0473052	205.048	-0.734218	0.482839	0.76846	120.344	-0.547582	0.601957	0.771425
UCON78:DNA:DNA	608.978	-0.402326	0.179742	0.350686	585.592	-0.288571	0.411281	0.959251	441.427	-0.0254668	0.943276	0.979857	268.285	-0.742008	0.18393	0.308117	126.593	-0.640627	0.419844	0.723601	123.565	0.862225	0.275706	0.491082
UCON8:DNA:DNA	330.914	-0.820095	0.0184425	0.06823	268.018	-0.269556	0.454203	0.966216	177.763	-0.451767	0.147031	0.395596	130.424	0.331289	0.470779	0.61048	103.353	-0.0534103	0.93727	0.977099	137.344	1.03234	0.219163	0.42559
UCON80:hAT_Blackjack:DNA	90.2287	-0.205577	0.636938	0.785069	108.623	0.152523	0.709509	0.99073	83.8972	-0.441906	0.410478	0.67409	44.3843	-0.684647	0.364729	0.510767	23.9221	-0.151074	0.885159	0.9587	19.1565	0.0386164	0.974304	0.988015
UCON80_AMi:UCON80_AMi:Unknown	39.5248	-0.93104	0.103674	0.238195	43.8998	0.707572	0.163509	0.870944	51.2251	0.296369	0.487483	0.733333	40.8255	-0.174548	0.812586	0.881121	46.1959	1.16232	0.198639	0.522162	102.937	1.42458	0.105423	0.266878
UCON81:hAT_Charlie:DNA	4.76112	-0.282777	0.835398	0.912741	5.46604	0.0871963	0.946611	0.996009	5.19948	0.258963	0.827538	NA	4.3615	0.0256981	0.986027	0.991003	5.12178	1.04828	0.542113	0.801228	11.7951	1.63593	0.307181	0.524117
UCON83:DNA:DNA	10.1752	0.00861474	0.992603	0.995984	14.8559	0.450791	0.575436	0.982243	16.8237	0.403819	0.600406	0.810019	24.3401	1.19669	0.228037	0.361996	11.9621	-6.09071	0.000728346	0.0193204	3.87772	4.65876	0.086193	NA
UCON84:UCON84:Unknown	NA	NA	NA	NA	1.45445	3.11396	0.285889	NA	1.93611	-0.418489	0.849538	NA	0.799423	-1.49638	0.705131	NA	NA	NA	NA	NA	12.0869	7.22876	0.000826812	0.0100261
UCON85:UCON85:Unknown	5.12636	0.986547	0.542755	0.713242	9.80317	0.450059	0.673333	0.988378	8.6027	-0.334631	0.728147	NA	12.5522	1.71184	0.134188	0.242775	8.24131	-2.29647	0.17338	0.487831	18.29	3.69415	0.0137805	0.0731748
UCON86:L2:LINE	35.8812	0.613001	0.270414	0.457032	55.1255	0.103624	0.83626	0.994579	51.0387	0.157326	0.73836	0.889807	65.7967	1.11682	0.060417	0.13164	81.3423	0.61089	0.447185	0.744128	124.474	0.942259	0.247512	0.459372
UCON87:UCON87:Unknown	28.6477	0.12012	0.841147	0.91585	43.6561	0.469891	0.362266	0.944866	34.546	-0.70732	0.180758	0.441945	15.555	-0.872955	0.449605	0.590755	5.3815	-1.79723	0.442928	0.741156	5.05266	1.80171	0.440831	0.648173
UCON87B:UCON87B:Unknown	2.19047	-1.86517	0.395782	NA	3.47182	2.32909	0.174198	0.875229	2.61055	-3.77753	0.061149	NA	1.05052	2.7367	0.446403	NA	1.387	0.306414	0.922061	NA	12.2529	4.06574	0.010464	0.0612629
UCON88:UCON88:Unknown	24.5183	1.362	0.0509854	0.143586	31.4458	-1.12174	0.099124	0.805305	16.9791	0.0441455	0.952454	0.98326	15.1168	0.344227	0.697974	0.799534	10.6599	-0.387437	0.790927	0.923528	27.5781	2.44517	0.0936705	0.248365
UCON89:hAT:DNA	0.79338	-0.263101	0.939462	NA	3.44525	2.75318	0.137187	0.848324	4.21094	-0.571882	0.692662	NA	2.48761	-0.0828095	0.972279	0.982859	1.12152	-2.25628	0.565498	NA	7.31214	5.4284	0.0249631	0.108793
UCON9:PIF_Harbinger:DNA	23.0999	0.137078	0.839553	0.91485	33.0632	0.286222	0.627683	0.986063	44.3652	0.92531	0.100667	0.318448	34.0433	-0.920879	0.23984	0.375599	15.0231	-0.327394	0.794741	0.924763	28.9643	1.88388	0.123157	0.295162
UCON93:UCON93:Unknown	0.343462	1.39411	0.727111	NA	0.845013	-0.0248629	0.993939	NA	1.0092	0.90768	0.74512	NA	0.712591	-1.16905	0.768613	NA	2.40218	3.74838	0.282825	NA	8.57119	1.85364	0.375801	0.590432
UCON94:UCON94:Unknown	14.7242	-2.12576	0.0239493	0.0825473	13.369	1.57665	0.0982807	0.804757	14.1205	-0.567088	0.587198	0.802842	22.237	2.02479	0.0653089	0.139909	14.3729	-3.24325	0.0218782	0.164431	3.85458	0.995207	0.701995	NA
UCON96:UCON96:Unknown	2.28201	1.05275	0.591903	NA	3.876	0.106733	0.944924	0.996004	2.70446	-0.744353	0.686851	NA	1.4665	-0.168382	0.958166	NA	0.934538	-1.45258	0.713521	NA	1.92255	3.21179	0.384303	NA
UCON97:DNA:DNA	2.21274	1.89588	0.405234	NA	3.52663	-0.669132	0.735325	0.991505	2.32519	0.030112	0.988696	NA	1.06384	-2.00144	0.574236	NA	0.572305	1.52186	0.704016	NA	12.8187	4.9944	0.0084224	0.0532101
UCON99:Helitron:RC	4.35609	-1.1682	0.440552	0.626219	3.86085	0.407193	0.808375	0.994579	2.68985	-1.18218	0.555375	NA	1.21265	-0.0777476	0.979368	NA	0.826635	-1.1344	0.775301	NA	9.19857	5.74056	0.0102762	0.0605399
UCON9B:PIF_Harbinger:DNA	17.4593	-1.18362	0.148616	0.305982	18.3669	0.8575	0.301	0.936056	16.9285	-0.523622	0.469523	0.720209	10.7001	0.0145493	0.988895	0.993016	5.92598	-0.969282	0.591754	0.827084	31.9025	4.17997	0.00284712	0.024531
X1_DNA:TcMar_Tigger:DNA	513.182	-0.303784	0.362408	0.551543	626.779	0.294669	0.365066	0.947805	590.742	0.0372184	0.893374	0.960274	505.959	0.259791	0.572836	0.701479	463.352	0.438448	0.524535	0.79232	789.921	1.29987	0.0688462	0.202922
X1_LINE:CR1:LINE	37.7063	-0.694257	0.204507	0.382564	37.8546	0.193712	0.731232	0.991505	38.1275	0.303713	0.54249	0.773373	35.5871	0.26939	0.723757	0.818832	23.0181	-0.867582	0.402824	0.712013	59.8636	2.89923	0.00168708	0.0170444
X1_LR:Gypsy:LTR	0.45525	1.80153	0.650265	NA	2.31585	1.66024	0.458755	NA	3.30146	0.291774	0.864095	NA	1.39464	-3.60621	0.255584	NA	NA	NA	NA	NA	2.64628	5.0402	0.159954	NA
X10b_DNA:TcMar_Tigger:DNA	863.754	-1.14557	0.000168249	0.00198416	775.639	0.436179	0.116239	0.827509	736.527	-0.0650728	0.815279	0.927115	574.109	0.103405	0.810067	0.879287	471.189	0.266677	0.67941	0.873004	427.223	-0.151974	0.826186	0.913728
X11_DNA:TcMar_Tigger:DNA	1823.32	-1.67856	2.97805e-08	1.96179e-06	1295.9	0.523482	0.104658	0.811742	1031.49	-0.740736	0.0224828	0.124875	611.454	0.0834571	0.847222	0.903998	506.001	0.293349	0.673186	0.868895	405.535	-0.59661	0.429377	0.637294
X12_DNA:TcMar_Tigger:DNA	1210.92	-0.854666	0.00729994	0.0342723	1239.27	0.428107	0.092909	0.803282	1097.9	-0.270787	0.236918	0.507791	913.277	0.472077	0.22404	0.357103	663.965	-0.449329	0.437014	0.737182	885.73	1.39853	0.0448706	0.156706
X12_LINE:I_Jockey:LINE	923.26	1.43848	4.79072e-05	0.000744879	1589.58	-0.110397	0.770526	0.993692	1040.76	-0.707745	0.0267338	0.140509	423.861	-1.3415	0.000329741	0.00176145	160.657	-0.288837	0.642029	0.852902	190.049	0.994973	0.257319	0.471029
X13_LINE:L2:LINE	36.3058	-1.31092	0.018605	0.0686702	26.7408	0.121521	0.855413	0.994716	22.8698	-0.0832979	0.901354	0.962895	47.845	2.20747	0.00102242	0.00465985	71.2042	0.616564	0.409523	0.716454	84.5333	0.342344	0.712296	0.846457
X15_LINE:L2:LINE	444.836	-0.245087	0.431027	0.616892	548.229	0.259957	0.356915	0.944866	621.096	0.548349	0.06893	0.254631	418.8	-1.06876	0.0136067	0.0399382	219.863	0.314551	0.624416	0.842985	154.485	-1.2168	0.126832	0.301315
X17_LINE:CR1:LINE	5090.3	1.06501	0.00362928	0.0202913	8790.89	0.117417	0.79049	0.994579	6932.65	-0.332246	0.428977	0.689468	5248.83	0.292802	0.529116	0.664467	2446.25	-2.99922	4.23695e-05	0.00306763	575.885	0.434679	0.571716	0.750556
X2_LINE:CR1:LINE	41.3178	-0.374542	0.508631	0.684828	54.2371	0.543578	0.304051	0.936056	51.9737	-0.129474	0.785746	0.912147	58.0327	1.03561	0.0546616	0.12191	55.2128	-0.0924438	0.90304	0.964897	108.264	1.89507	0.0283644	0.117085
X20_LINE:CR1:LINE	17.8427	-0.280376	0.730616	0.846986	21.4982	0.255706	0.722092	0.99073	24.9014	0.597491	0.336331	0.611214	52.9215	1.83623	0.00896472	0.028423	53.1592	-0.28937	0.735782	0.896893	80.6177	1.49963	0.104287	0.265069
X21_LINE:CR1:LINE	1.82588	0.537382	0.83117	NA	6.94208	2.05954	0.167465	0.875229	7.42558	-0.808679	0.51987	NA	7.07074	1.29784	0.383236	0.528085	6.55218	-0.441439	0.822175	0.935519	20.7393	2.79181	0.0739034	0.212441
X22_DNA:TcMar:DNA	4.42935	-0.0106282	0.994483	0.996552	3.20844	-2.32361	0.211735	0.893381	1.74852	1.54424	0.500796	NA	5.32916	2.09212	0.186297	0.311015	3.93405	-1.76539	0.423716	NA	4.61092	2.46005	0.372752	0.587356
X23_DNA:DNA:DNA	5.19302	1.86108	0.209651	0.388437	9.48326	-0.17336	0.871619	0.994716	9.59493	0.632509	0.493029	NA	5.8027	-1.75978	0.251999	0.389422	4.02505	1.76948	0.374022	NA	23.0215	2.92647	0.0218278	0.0997087
X24_DNA:DNA:DNA	130.549	0.207284	0.552437	0.721299	199.455	0.403574	0.22418	0.898759	227.54	0.457862	0.139007	0.383346	150.084	-1.04366	0.0490607	0.111893	56.1444	-0.822968	0.34505	0.665056	102.225	2.19465	0.0192471	0.0919065
X24_LINE:L2:LINE	1032.1	-1.68664	8.77924e-07	3.04636e-05	524.468	-0.416477	0.262633	0.924431	324.004	-0.498097	0.196496	0.461425	310.184	1.00106	0.0233722	0.0620222	276.676	-0.224607	0.722637	0.890835	257.47	0.350048	0.635287	0.794769
X26_DNA:TcMar_Tigger:DNA	153.638	-0.367906	0.318495	0.507415	188.582	0.371999	0.280932	0.934867	177.99	-0.0262055	0.928955	0.973414	249.337	1.42035	0.00931846	0.0293362	293.771	0.367094	0.619752	0.840887	563.564	1.58619	0.0483417	0.163762
X2a_DNA:DNA:DNA	106.265	0.22879	0.627514	0.77806	158.237	0.329502	0.407314	0.959251	138.097	-0.224295	0.461041	0.715247	142.127	0.924251	0.0951675	0.187038	154.42	0.419617	0.592742	0.827747	212.46	0.808652	0.296285	0.512992
X2b_DNA:DNA:DNA	18.2798	-0.567759	0.451592	0.63522	30.3127	1.23229	0.108567	0.81588	29.9707	-0.57922	0.444024	0.701734	18.5591	0.027105	0.975362	0.985053	15.2541	0.253555	0.819379	0.935067	33.9425	1.85577	0.083623	0.230207
X30_DNA:DNA:DNA	74.8452	-0.626347	0.1735	0.341458	100.768	0.840661	0.0509108	0.726254	118.238	0.223444	0.566697	0.788189	252.585	2.05777	8.52124e-05	0.000543466	189.803	-1.68319	0.0356635	0.211149	251.821	2.48386	0.00265861	0.0233769
X32_DNA:TcMar_Tc1:DNA	615.052	-0.482572	0.126515	0.273708	729.102	0.397192	0.159423	0.870182	645.893	-0.241604	0.344626	0.618454	494.968	0.232869	0.596544	0.721221	399.2	0.118197	0.854066	0.948904	675.666	1.46562	0.0294793	0.119824
X33a_DNA:TcMar_Tc1:DNA	654.004	-0.373841	0.203954	0.381825	933.677	0.744156	0.0584316	0.752189	645.955	-1.6952	3.4088e-05	0.00140141	207.56	-0.373358	0.512546	0.64962	99.8249	-1.13222	0.21163	0.537787	55.0045	-0.0974603	0.921549	0.962015
X34_DNA:DNA:DNA	213.179	-1.34834	0.00155298	0.0107007	138.429	-0.181648	0.740902	0.991838	92.1698	-0.553243	0.325799	0.600512	38.2544	-1.56867	0.0776961	0.160101	11.6988	-0.844677	0.567648	0.815215	19.0044	1.96983	0.159861	0.349485
X4a_DNA:TcMar_Tigger:DNA	46.0098	-0.237547	0.671036	0.809036	64.6982	0.586132	0.259723	0.924116	70.3573	0.196968	0.634186	0.830917	118.415	1.63616	0.00033213	0.00177074	176.172	0.756489	0.317863	0.64263	179.692	-0.1223	0.878938	0.941837
X4b_DNA:TcMar_Tigger:DNA	210.801	-0.592492	0.0591563	0.159823	278.809	0.769065	0.0133536	0.536591	261.37	-0.392541	0.198241	0.463697	278.104	1.13932	0.0209792	0.0568417	296.74	0.230082	0.76375	0.910716	432.181	1.09469	0.157992	0.347062
X5a_DNA:TcMar_Tigger:DNA	106.469	0.313933	0.449528	0.633267	162.534	0.31951	0.38901	0.954908	162.826	0.185197	0.564853	0.787528	523.795	2.78026	2.49323e-06	2.41e-05	455.423	-1.26121	0.112129	0.392499	289.356	0.612289	0.428515	0.636843
X5B_LINE:CR1:LINE	30.1221	-1.35466	0.0695176	0.179011	29.9946	0.92662	0.200329	0.887897	28.9524	-0.425637	0.432917	0.692577	27.3284	0.913012	0.220142	0.352733	47.0186	1.35743	0.120632	0.407283	43.2865	-0.967511	0.305268	0.522225
X6a_DNA:TcMar_Tigger:DNA	805.387	-0.553143	0.0438895	0.128991	893.395	0.302358	0.24489	0.917708	892.207	0.190917	0.482347	0.72981	1025.16	0.84936	0.0520932	0.117288	974.963	0.0876655	0.893027	0.961468	929.127	0.195995	0.772514	0.882632
X6A_LINE:CR1:LINE	675.758	-1.03757	0.000959718	0.00748944	673.364	0.568187	0.0343011	0.673132	637.781	-0.187438	0.417605	0.679495	775.869	1.25285	0.00797295	0.0257872	1218.08	1.09624	0.114133	0.396237	1430.62	-0.0124383	0.98598	0.993265
X6b_DNA:TcMar_Tigger:DNA	1433.18	-0.485079	0.141436	0.295744	1835.6	0.59279	0.0353239	0.675871	1795.6	-0.110142	0.671659	0.85423	1469.8	0.279305	0.475452	0.614905	861.473	-1.05434	0.0659329	0.295512	628.799	0.643372	0.338646	0.556499
X6B_LINE:CR1:LINE	33.9641	0.537035	0.341086	0.530438	74.7742	1.01948	0.0420377	0.692598	87.729	0.105932	0.826635	0.933226	72.7226	0.117285	0.841724	0.900732	59.2251	0.251991	0.737408	0.897239	160.778	2.22415	0.00401744	0.0315888
X7A_LINE:CR1:LINE	320.812	-1.28124	4.21025e-05	0.000674921	283.892	0.5643	0.0831723	0.787585	247.176	-0.456952	0.14726	0.395908	262.398	1.18588	0.00643206	0.0216108	313.155	0.464958	0.513571	0.786335	490.367	1.13408	0.143881	0.326998
X7B_LINE:CR1:LINE	2063.45	-0.216811	0.460538	0.64261	2444.02	0.126212	0.646745	0.986379	2304.93	0.189	0.439852	0.698556	1658.06	-0.403989	0.308827	0.45194	1411.69	0.780811	0.269324	0.595677	1382.88	-0.385485	0.597885	0.769246
X7C_LINE:CR1:LINE	59.3283	0.428548	0.340983	0.53041	100.389	0.487977	0.297573	0.936056	128.366	0.674553	0.124836	0.361047	194.596	1.14456	0.0319816	0.079713	224.808	0.444903	0.537559	0.799169	431.4	1.49604	0.0371852	0.139617
X7D_LINE:CR1:LINE	2.32183	-1.58197	0.449886	NA	3.45347	1.93283	0.268638	0.928773	4.40221	-0.126542	0.937582	NA	4.82275	1.00577	0.621369	0.741192	7.65423	1.17534	0.511615	0.784983	25.6643	2.27839	0.080889	0.225488
X8_LINE:CR1:LINE	125.028	0.733029	0.102114	0.235606	164.789	-0.464731	0.307412	0.936056	145.696	0.576423	0.171057	0.428606	209.811	1.09089	0.022531	0.0602102	161.512	-0.81782	0.232471	0.560182	135.604	0.730436	0.392093	0.605384
X9_LINE:L1:LINE	957.17	-1.0272	0.000362155	0.00360318	1053.58	0.788541	0.0058133	0.411504	1290.74	0.368173	0.174179	0.433342	1894.39	1.25459	0.0066822	0.0222847	1588.43	-0.585486	0.350477	0.669799	1779.01	1.13751	0.0752301	0.214754
X9a_DNA:DNA:DNA	857.761	-0.461855	0.13249	0.282648	1089.87	0.550854	0.0393146	0.684312	876.436	-0.731196	0.00230391	0.0282691	666.778	0.707064	0.11102	0.210746	565.526	-0.143449	0.836308	0.940451	631.049	0.751938	0.288963	0.505056
X9b_DNA:TcMar_Tigger:DNA	236.372	-0.961914	0.00404429	0.0219443	255.168	0.674539	0.0424352	0.69528	220.058	-0.596332	0.0365365	0.172072	250.494	1.44255	0.00397773	0.0145401	273.61	0.129666	0.859502	0.95066	537.809	1.76835	0.0199112	0.0940766
Zaphod:hAT_Tip100:DNA	1534.18	-0.681469	0.0193798	0.070775	1454.89	0.0206707	0.936074	0.995816	1079.42	-0.425514	0.0773181	0.272224	755.924	0.182289	0.619582	0.739613	417.675	-1.30028	0.0310574	0.195604	899.668	2.90197	7.46206e-05	0.00152578
Zaphod2:hAT_Tip100:DNA	125.197	-0.177406	0.624933	0.776581	159.405	0.276637	0.437719	0.962918	147.14	-0.00556737	0.986184	0.995871	514.707	3.02051	1.24746e-07	1.59328e-06	492.917	-0.916027	0.290054	0.615889	316.019	0.147198	0.873407	0.939059
Zaphod3:hAT_Tip100:DNA	679.755	-1.07932	0.00242375	0.0149997	614.035	0.372264	0.2553	0.922738	517.605	-0.377799	0.182747	0.444285	475.852	0.806473	0.111882	0.211824	366.548	-0.571502	0.417089	0.721339	492.96	1.51889	0.0453554	0.157474
Zaphod4a:hAT_Tip100:DNA	37.732	-0.287911	0.64035	0.787609	49.0648	0.446231	0.435657	0.961996	55.9962	0.427008	0.337768	0.612574	83.048	1.24082	0.0486283	0.111108	75.0942	-0.277591	0.744886	0.901547	170.767	2.30873	0.00810562	0.051764
Zaphod5a:hAT_Tip100:DNA	18.2619	-1.50471	0.0516826	0.144944	21.5456	1.42371	0.0564084	0.7461	21.3319	-0.703101	0.259298	0.536212	18.143	0.931893	0.308937	0.452033	15.4376	-0.311531	0.839319	0.942204	40.3904	2.5609	0.0660805	0.197868
Zaphod5b:hAT_Tip100:DNA	NA	NA	NA	NA	NA	NA	NA	NA	NA	NA	NA	NA	2.54415	5.18301	0.0742002	0.154569	1.86336	-4.32798	0.225189	NA	3.24082	5.33104	0.149227	NA

## Sheet: GSE164100
Differentially expressed TEs in skin biopsies of active growth phase (anagen) compared to resting phase (telogen)
TE_id	baseMean	log2FoldChange	pvalue	padj
ARLTR2:ERV1:LTR	1816.87	-0.417107	0.0148765	0.048611
AmmLer_1.137:SINE2:SINE	2367.53	-0.350124	0.0280763	0.0794841
AmnHarb1:PIF_Harbinger:DNA	5.12438	-1.13838	0.0236604	0.0698309
AmnL2_1:L2:LINE	583.22	-0.351228	0.00206996	0.0103013
AmnSINE1:5S_Deu_L2:SINE	1071.54	-0.653087	8.01416e-08	2.43963e-06
AmnSINE2:SINE2_Deu:SINE	453.776	-0.724827	9.71469e-05	0.000857843
Arthur1:hAT_Tip100:DNA	365.703	-0.551777	0.00258996	0.0123067
Arthur1A:hAT_Tip100:DNA	329.538	-0.41215	0.000165879	0.00134499
Arthur1B:hAT_Tip100:DNA	345.009	-0.524845	0.000316441	0.00229579
Arthur1C:hAT_Tip100:DNA	72.3389	-0.782322	3.81872e-05	0.000407551
Arthur2:hAT_Tip100:DNA	144.574	-1.19199	1.85985e-07	4.92721e-06
BLACKJACK:hAT_Blackjack:DNA	312.481	-0.943309	3.86576e-05	0.000411517
BOV_A2:Core_RTE:SINE	74920.3	-0.26314	0.0342491	0.0927232
BTLTR1:ERVK:LTR	4586.83	-0.143057	0.44327	0.600466
BTSAT4:centr:Satellite	206.129	-0.136783	0.822264	0.893356
BTSAT6:centr:Satellite	125.658	0.442295	0.532193	0.678213
BosInd_1.230:ERV1:LTR	1812.52	-0.331522	0.0213855	0.0647787
BovB:RTE_BovB:LINE	118659	-0.538498	0.001219	0.00678299
Bov_tA1:SINE_RTE:SINE	66812.3	-0.39134	0.0064608	0.0254016
Bov_tA2:SINE_RTE:SINE	141604	-0.434599	0.000924604	0.00545231
Bov_tA3:SINE_RTE:SINE	40619.5	-0.253227	0.0642269	0.149523
CHRL:SINE2:SINE	22750.5	-0.422058	0.000470039	0.00316941
CHR_1:SINE2:SINE	4404.35	-0.396099	0.00602957	0.0240605
CHR_2:SINE2:SINE	8477.46	-0.343609	0.0401949	0.104666
CHR_2A:SINE2:SINE	16003.6	-0.331723	0.0274951	0.0782536
CHR_2B:SINE2:SINE	26513.5	-0.397062	0.00651445	0.0255546
CR1_11_Crp:CR1:LINE	3.15885	-0.220773	0.719322	0.823072
CR1_12_AMi:CR1:LINE	32.3338	-1.23785	5.42412e-06	8.04423e-05
CR1_13_AMi:CR1:LINE	1.16039	-1.51981	0.0887512	0.190258
CR1_16_AMi:CR1:LINE	32.9165	-0.585274	0.0431717	0.110419
CR1_1_Amn:CR1:LINE	92.4268	-0.361459	0.00602125	0.0240365
CR1_3_Croc:CR1:LINE	167.249	-0.534024	0.0019382	0.00978118
CR1_Amni_1:CR1:LINE	526.436	-0.245632	0.296402	0.454837
CR1_L3A_Croc:CR1:LINE	13.0343	-0.783656	0.0137104	0.0457864
CR1_L3B_Croc:CR1:LINE	18.6768	-1.20248	3.33596e-06	5.38878e-05
CR1_Mam:CR1:LINE	858.272	-0.611237	8.46889e-06	0.000116013
CapAeg_1.103:SINE_RTE:SINE	64781.1	-0.376261	0.00742642	0.0282796
CapAeg_1.128:RTE_BovB:LINE	4421.66	-0.872131	6.06718e-05	0.000584217
CapAeg_1.154:SINE2:SINE	10784.9	-0.380552	0.00107129	0.00614161
CapAeg_1.168:L1:LINE	8577.23	-0.737162	0.000294487	0.00216514
CapAeg_1.174:L1:LINE	4812.22	-0.961746	4.13333e-09	2.17884e-07
CapAeg_1.201:ERVL_MaLR:LTR	2066.46	-0.397598	0.00597104	0.0238819
CapAeg_1.214:RTE_BovB:LINE	161199	-0.664748	0.000258216	0.00193751
CapAeg_1.232:ERV1:LTR	3216.29	-0.622087	6.48919e-06	9.37017e-05
CapAeg_1.233:ERVK:LTR	7358.47	-0.481576	4.76521e-05	0.000485427
CapAeg_1.235:ERVL:LTR	385.193	-0.336708	0.0988223	0.205747
CapAeg_1.271:ERV1:LTR	2858.3	-0.536438	0.00123126	0.0068439
CapAeg_1.274:ERV1:LTR	1472.02	-0.498734	0.0166299	0.0531004
CapAeg_1.285:ERV1:LTR	1843.31	-0.38933	0.00385457	0.0170007
CapAeg_1.288:ERV1:LTR	1297.84	-0.45663	0.0096208	0.0347398
CapAeg_1.98:RTE_BovB:LINE	78758.3	-0.580599	0.000624126	0.00397782
CapAeg_5.110:ERV1:LTR	801.109	-0.471143	0.00321235	0.0146974
Chap1_Mam:hAT_Charlie:DNA	108.137	-0.501765	0.00211763	0.0104884
Chap1a_Mam:hAT_Charlie:DNA	389.193	-0.928313	1.95005e-07	5.13975e-06
Charlie10:hAT_Charlie:DNA	214.025	-0.928593	9.41761e-05	0.000837648
Charlie10a:hAT_Charlie:DNA	271.29	-0.874322	4.99748e-08	1.70886e-06
Charlie10b:hAT_Charlie:DNA	324.876	-0.641243	3.79518e-05	0.000405872
Charlie11:hAT_Charlie:DNA	183.01	-0.491827	0.00405732	0.0176761
Charlie13a:hAT_Charlie:DNA	357.527	-0.757647	3.3698e-05	0.000368393
Charlie13b:hAT_Charlie:DNA	119.787	-0.762438	3.24657e-06	5.27301e-05
Charlie14a:hAT_Charlie:DNA	186.497	-0.707271	0.000763205	0.00466025
Charlie15a:hAT_Charlie:DNA	1263.9	-0.373504	0.000720229	0.00444314
Charlie15b:hAT_Charlie:DNA	780.412	-0.984173	5.4106e-11	5.66129e-09
Charlie16:hAT_Charlie:DNA	412.946	-0.847014	6.21165e-05	0.000593632
Charlie16a:hAT_Charlie:DNA	752.908	-0.429187	0.0346247	0.093582
Charlie17:hAT_Charlie:DNA	168.05	-0.57897	0.00900869	0.033007
Charlie17a:hAT_Charlie:DNA	295.519	-0.363021	0.0238602	0.0703094
Charlie17b:hAT_Charlie:DNA	183.812	-0.580634	0.000601442	0.00386534
Charlie18a:hAT_Charlie:DNA	1464.41	-0.706881	8.59271e-08	2.59301e-06
Charlie19a:hAT_Charlie:DNA	464.795	-0.847662	2.32468e-07	6.00552e-06
Charlie1:hAT_Charlie:DNA	2688.31	-0.667916	2.42586e-05	0.000280415
Charlie1a:hAT_Charlie:DNA	4280.89	-0.806071	4.44388e-08	1.56566e-06
Charlie1b:hAT_Charlie:DNA	1786.29	-0.661075	0.00115101	0.00648614
Charlie20a:hAT_Charlie:DNA	182.963	-0.631758	0.00619639	0.0245661
Charlie21a:hAT_Charlie:DNA	168.711	-1.31894	6.81704e-07	1.45435e-05
Charlie22a:hAT_Charlie:DNA	422.276	-0.670039	0.00116383	0.00654423
Charlie23a:hAT_Charlie:DNA	479.464	-0.803121	0.000190788	0.00150363
Charlie24:hAT_Charlie:DNA	413.025	-0.722296	1.34526e-06	2.57691e-05
Charlie25:hAT_Charlie:DNA	320.202	-0.523364	0.0417702	0.107681
Charlie26a:hAT_Charlie:DNA	197.402	-0.809109	6.69226e-05	0.000633392
Charlie29a:hAT_Charlie:DNA	287.993	-1.13061	5.06484e-08	1.72086e-06
Charlie29b:hAT_Charlie:DNA	242.324	-1.00878	1.43843e-05	0.0001809
Charlie2a:hAT_Charlie:DNA	688.081	-0.872476	2.4552e-06	4.20759e-05
Charlie2b:hAT_Charlie:DNA	965.996	-0.900715	6.1035e-07	1.33635e-05
Charlie30a:hAT_Charlie:DNA	185.545	-0.388198	0.0562236	0.13495
Charlie30b:hAT_Charlie:DNA	171.635	-0.993857	2.70148e-09	1.50401e-07
Charlie31a:hAT_Charlie:DNA	95.9725	-0.78939	0.00315237	0.0144866
Charlie32a:hAT_Charlie:DNA	34.2372	-0.637985	0.0245086	0.0717084
Charlie4:hAT_Charlie:DNA	291.909	-0.846531	6.03018e-09	2.92682e-07
Charlie4a:hAT_Charlie:DNA	1059.2	-0.799356	2.94646e-08	1.11345e-06
Charlie4b_Marsup:hAT_Charlie:DNA	0.446059	-1.58655	0.249555	NA
Charlie4z:hAT_Charlie:DNA	2883.59	-0.452895	0.00044898	0.00306012
Charlie5:hAT_Charlie:DNA	1181.72	-0.504105	0.00409973	0.0178003
Charlie6:hAT_Charlie:DNA	58.7929	-0.955444	0.00030484	0.0022295
Charlie7:hAT_Charlie:DNA	866.06	-1.14684	2.70446e-07	6.80921e-06
Charlie7a:hAT_Charlie:DNA	393.198	-0.550933	0.000591426	0.00381023
Charlie7b_Mars:hAT_Charlie:DNA	5.16974	-1.59009	0.00124364	0.00689618
Charlie8:hAT_Charlie:DNA	3222.41	-0.383938	0.00043366	0.00297714
Charlie9:hAT_Charlie:DNA	591.302	-1.09224	1.02507e-07	3.04915e-06
Cheshire:hAT_Charlie:DNA	600.501	-0.968837	2.49963e-08	9.62056e-07
Chompy_6_Croc:PIF_Harbinger:DNA	7.16791	-0.301964	0.36645	0.527131
DIRS_1a_Amnio:DIRS:LTR	2885.98	-0.0609345	0.679181	0.793995
DIRS_1b_Amnio:DIRS:LTR	2585.89	-0.227587	0.257597	0.412643
DIRS_1c_Amnio:DIRS:LTR	6202.84	0.457564	0.0334004	0.0908865
DNA1_Mam:TcMar_Tc1:DNA	42.4746	-1.18147	1.39146e-05	0.000176501
D_CH:SINE:SINE	99.0055	-0.193576	0.251319	0.405057
ERV3_16A3_I:ERVL:LTR	1033.98	-0.426835	0.0201173	0.0618551
ERV3_16A3_LTR:ERVL:LTR	162.604	-0.348368	0.0637937	0.148781
ERV54_EC_LTR:ERV1:LTR	2416.86	0.191693	0.657934	0.778709
ERVL40_int:ERVL:LTR	284.884	-0.504341	0.0148724	0.048611
ERVL_B4_int:ERVL:LTR	605.758	-0.304941	0.0685718	0.157091
ERVL_E_int:ERVL:LTR	1718.61	-0.467312	0.00131025	0.00718516
ERVL_int:ERVL:LTR	75.0255	-0.57077	0.00550637	0.0223802
EUTREP14:EUTREP14:Unknown	8.66455	-1.00636	0.00803318	0.0300786
EUTREP15:ERV1:LTR	17.6261	-0.331995	0.267682	0.424016
EUTREP16:LTR:LTR	69.949	-0.663498	1.29231e-05	0.000166101
EUTREP2:hAT:DNA	1242.34	-1.0285	0.000412877	0.00286099
EUTREP4:PiggyBac:DNA	21.9713	-0.883858	0.00185579	0.00945929
EUTREP6:EUTREP6:Unknown	0.239661	0.500589	0.800342	NA
EUTREP7:ERV1:LTR	26.0442	-0.670932	0.0134058	0.0449845
EUTREP8:LTR:LTR	31.3121	-0.8702	0.00121519	0.00676906
Eulor10:DNA:DNA	2.80975	0.196992	0.755684	0.848927
Eulor11:DNA:DNA	1.61301	-0.743676	0.428151	0.586963
Eulor12:DNA:DNA	9.31843	-1.03159	0.0348885	0.0940995
Eulor1:DNA:DNA	2.88567	-1.43389	0.00888126	0.0326148
Eulor2A:DNA:DNA	90.7969	-0.406304	0.0153198	0.0497275
Eulor2B:DNA:DNA	15.8605	-0.364293	0.194517	0.338197
Eulor2C:DNA:DNA	4.85615	-0.672828	0.189758	0.331974
Eulor3:DNA:DNA	4.19423	-1.03558	0.0233321	0.0690536
Eulor4:Eulor4:Unknown	0.326713	-0.703491	0.702162	NA
Eulor5A:Crypton_A:DNA	24.9056	-0.553425	0.0245568	0.0718249
Eulor5B:Crypton_A:DNA	2.48536	-1.32769	0.0477676	0.119379
Eulor6A:Crypton:DNA	1.93571	-1.1089	0.0855679	0.18515
Eulor6B:Crypton:DNA	2.79527	-0.604341	0.292773	0.451229
Eulor6C:Crypton:DNA	0.95203	-1.08908	0.272008	0.42852
Eulor6D:Crypton:DNA	29.6001	-0.876083	0.00013786	0.00114867
Eulor6E:Crypton:DNA	2.48287	-1.37848	0.0671431	0.154789
Eulor7:DNA:DNA	0.925581	0.0512217	0.961165	0.979898
Eulor8:TcMar:DNA	3.76576	-0.872671	0.0967503	0.202669
Eulor9A:DNA:DNA	15.3498	-0.794116	0.0706727	0.160491
Eulor9B:DNA:DNA	4.46682	-0.527463	0.206744	0.353433
Eulor9C:DNA:DNA	11.7474	-0.718704	0.100606	0.208606
EutTc1_N1:TcMar_Tc1:DNA	36.3087	-0.878131	6.37163e-06	9.22947e-05
EutTc1_N2:TcMar_Tc1:DNA	337.439	-1.03008	6.14239e-11	6.33152e-09
EuthAT_2:hAT_Ac:DNA	370.482	-0.926386	2.4815e-05	0.000285468
EuthAT_N1:hAT_Tip100:DNA	6.37181	-0.445762	0.257076	0.411978
EuthAT_N1a:hAT_Tip100:DNA	7.03872	-0.890985	0.0205443	0.0628246
Eutr10:ERVL:LTR	209.218	-0.249984	0.102591	0.211699
Eutr11:DNA:DNA	469.051	-0.798088	6.08744e-05	0.000585192
Eutr15:hAT_Tip100:DNA	24.9417	-0.827212	0.00563598	0.0227913
Eutr16:hAT_Tip100:DNA	95.1562	-0.819012	0.0070987	0.0272811
Eutr18:LTR:LTR	109.42	-0.493844	0.0490773	0.122002
Eutr2:DNA:DNA	1.38028	-1.20288	0.116896	0.233032
Eutr2:MULE_MuDR:DNA	23.7761	-0.403658	0.11636	0.232296
Eutr2B:DNA:DNA	5.76521	-1.48284	0.00159314	0.00837898
Eutr2B:MULE_MuDR:DNA	66.2664	-0.612958	0.0262561	0.0756056
Eutr5:LTR:LTR	28.8088	-0.593896	0.015883	0.0512262
FordPrefect:hAT_Tip100:DNA	694.324	1.64057	0.00239477	0.0115453
FordPrefect_a:hAT_Tip100:DNA	11.8949	-0.305236	0.386589	0.547344
GirTip_1.94:SINE2:SINE	33682.1	-0.373542	0.00119476	0.00668206
HAL1:L1:LINE	7991.93	-0.835524	1.72922e-06	3.16117e-05
HAL1M8:L1:LINE	822.803	-0.83519	7.24318e-06	0.000101766
HAL1ME:L1:LINE	2125.99	-0.814357	1.28642e-07	3.67162e-06
HAL1b:L1:LINE	1210.88	-0.793464	1.5177e-08	6.34568e-07
HERV16_int:ERVL:LTR	861.941	-0.522992	3.19915e-05	0.000353383
HERVL40_int:ERVL:LTR	19.6457	-0.53184	0.042744	0.109632
HERVL74_int:ERVL:LTR	244.798	-0.406964	0.0839466	0.182623
Helitron1Na_Mam:Helitron:RC	45.155	-1.11883	6.03547e-06	8.80663e-05
Helitron1Nb_Mam:Helitron:RC	26.0318	-0.951685	0.00319697	0.0146463
Helitron2Na_Mam:Helitron:RC	133.536	-1.02729	2.08044e-07	5.44891e-06
Helitron3Na_Mam:Helitron:RC	290.575	-0.611397	4.14774e-05	0.000435743
Kanga11a:TcMar_Tc2:DNA	216.945	-0.654079	0.000177818	0.00142515
Kanga1:TcMar_Tc2:DNA	175.931	-0.48425	0.0230964	0.068555
Kanga1a:TcMar_Tc2:DNA	137.845	-0.567917	0.00861701	0.0317901
Kanga1b:TcMar_Tc2:DNA	109.629	-0.994685	5.99739e-06	8.76951e-05
Kanga1c:TcMar_Tc2:DNA	193.621	-1.02086	4.22505e-06	6.51177e-05
Kanga1d:TcMar_Tc2:DNA	129.722	-0.800858	2.19412e-05	0.000257097
Kanga2_a:TcMar_Tc2:DNA	1876.14	-0.187068	0.223284	0.373401
L1M3:L1:LINE	8622.12	-0.942667	3.15952e-07	7.73971e-06
L1M3c:L1:LINE	605.55	-0.879295	0.000134666	0.00112521
L1M3d:L1:LINE	206.572	-0.612177	0.0069883	0.0269414
L1M3de:L1:LINE	674.95	-0.978611	0.000209517	0.00162419
L1M4:L1:LINE	9753.28	-0.906087	9.48894e-09	4.27659e-07
L1M4a1:L1:LINE	807.948	-0.939981	5.45641e-05	0.000537687
L1M4a2:L1:LINE	1082.18	-0.771986	1.5732e-05	0.000194441
L1M4b:L1:LINE	1270.91	-0.762367	2.26577e-05	0.000264598
L1M4c:L1:LINE	3865.96	-1.051	1.30399e-06	2.50476e-05
L1M5:L1:LINE	16226.1	-0.789921	0.000928478	0.00547051
L1M6:L1:LINE	646.445	-1.02113	2.49487e-06	4.25455e-05
L1M6B:L1:LINE	754.35	-0.278966	0.120234	0.238294
L1M7:L1:LINE	566.708	-0.950232	6.2182e-08	2.01361e-06
L1M8:L1:LINE	462.303	-0.905542	6.79208e-07	1.45271e-05
L1M:L1:LINE	214.402	-1.30475	1.23792e-08	5.29279e-07
L1MA10:L1:LINE	6596.82	-1.01774	2.07585e-13	4.85654e-11
L1MB1:L1:LINE	24624.9	-0.815581	1.65875e-06	3.05381e-05
L1MB2:L1:LINE	4537.14	-0.899837	3.13248e-08	1.1731e-06
L1MB3:L1:LINE	9698.5	-0.732536	1.7316e-06	3.16235e-05
L1MB4:L1:LINE	5086.25	-0.836977	1.17133e-07	3.39507e-06
L1MB5:L1:LINE	5495.64	-0.628856	5.37465e-05	0.000531896
L1MB7:L1:LINE	15640.2	-0.759731	1.188e-07	3.42333e-06
L1MB8:L1:LINE	11643.5	-0.755032	9.48864e-07	1.91818e-05
L1MC1:L1:LINE	7971.32	-0.727893	4.61496e-07	1.05249e-05
L1MC2:L1:LINE	2070.96	-0.894062	2.20263e-07	5.7329e-06
L1MC3:L1:LINE	5735.31	-0.659015	5.15936e-08	1.73832e-06
L1MC4:L1:LINE	13748.9	-0.850823	8.78522e-08	2.64726e-06
L1MC4a:L1:LINE	4675.74	-0.762621	4.38081e-07	1.01128e-05
L1MC5:L1:LINE	7343	-0.848271	3.04193e-07	7.48688e-06
L1MC5a:L1:LINE	8261.15	-0.8534	3.22753e-08	1.20364e-06
L1MC:L1:LINE	3357.96	-0.535458	0.000784016	0.00476358
L1MCa:L1:LINE	1658.49	-0.889957	2.50039e-05	0.000287425
L1MCb:L1:LINE	470.439	-0.283926	0.093766	0.198135
L1MCc:L1:LINE	545.912	-0.766235	0.000374054	0.00263304
L1MD1:L1:LINE	2531.1	-0.884043	2.06092e-07	5.40559e-06
L1MD2:L1:LINE	5977.85	-0.730782	6.42738e-08	2.06848e-06
L1MD3:L1:LINE	3250.88	-0.650781	1.22331e-05	0.000159099
L1MD:L1:LINE	1852.48	-1.01934	4.78384e-07	1.08388e-05
L1MDa:L1:LINE	2573.86	-0.899749	2.94756e-05	0.000329791
L1MDb:L1:LINE	179.155	-0.731917	0.00198295	0.00995154
L1ME1:L1:LINE	17040.1	-0.839897	2.27908e-06	3.95789e-05
L1ME2:L1:LINE	4034.1	-0.949553	1.83176e-07	4.87113e-06
L1ME2z:L1:LINE	2501.93	-0.92144	1.48175e-06	2.77955e-05
L1ME3:L1:LINE	3293.06	-0.806889	2.39284e-07	6.13591e-06
L1ME3A:L1:LINE	6232.9	-0.646785	5.63534e-05	0.000550113
L1ME3B:L1:LINE	3714.27	-0.649427	0.000357955	0.00254034
L1ME3C:L1:LINE	1025.06	-0.846757	9.18084e-09	4.17387e-07
L1ME3Cz:L1:LINE	10325	-0.711685	0.0045208	0.0192021
L1ME3D:L1:LINE	1417.55	-0.981165	3.33847e-07	8.1018e-06
L1ME3E:L1:LINE	1220.16	-0.699389	2.12513e-05	0.000250848
L1ME3F:L1:LINE	1813.69	-0.934043	7.70515e-09	3.62588e-07
L1ME3G:L1:LINE	8840.77	-1.13038	4.12365e-10	3.08544e-08
L1ME4a:L1:LINE	9260.37	-1.12584	1.22223e-09	7.85472e-08
L1ME4b:L1:LINE	13374.2	-0.589739	0.00421079	0.0181978
L1ME4c:L1:LINE	3384.14	-0.943086	1.03449e-07	3.05533e-06
L1ME5:L1:LINE	722.695	-0.915305	1.98651e-08	7.98515e-07
L1MEa:L1:LINE	51.435	-1.20833	0.00114382	0.00645789
L1MEb:L1:LINE	1012.72	-0.943192	3.95335e-07	9.35416e-06
L1MEc:L1:LINE	5808.46	-0.966152	1.78674e-07	4.77581e-06
L1MEd:L1:LINE	4084.66	-0.846616	6.5426e-07	1.40733e-05
L1MEf:L1:LINE	2875.05	-1.04739	2.32246e-06	4.02649e-05
L1MEg1:L1:LINE	309.132	-0.634336	7.42749e-05	0.000693832
L1MEg2:L1:LINE	220.87	-0.796769	1.35904e-07	3.80861e-06
L1MEg:L1:LINE	2763.4	-1.0234	7.28152e-08	2.26292e-06
L1MEh:L1:LINE	610.591	-0.790551	0.000170373	0.0013734
L1MEi:L1:LINE	932.485	-0.992132	6.71573e-07	1.44011e-05
L1MEj:L1:LINE	378.999	-0.724587	0.0016772	0.00870888
L1_Art:L1:LINE	34212.2	-0.73877	4.57015e-06	6.96121e-05
L1_BT:L1:LINE	44240.2	-0.864648	4.45903e-06	6.8219e-05
L2:L2:LINE	25644.6	-0.545368	3.23999e-05	0.000357136
L2_1_AMi:L2:LINE	78.3559	-0.885689	1.37851e-05	0.000175341
L2_1_Crp:L2:LINE	19.9121	-0.553614	0.0472791	0.11837
L2_2_Mam:L2:LINE	96.0633	-0.739654	0.000189926	0.00150055
L2a:L2:LINE	62260.6	-0.520362	7.8052e-05	0.000723919
L2b:L2:LINE	39702.6	-0.417265	0.00118281	0.00663304
L2c:L2:LINE	46872.4	-0.436273	0.000683451	0.0042569
L2d2:L2:LINE	16057.9	-0.389451	0.0276245	0.0785681
L2d:L2:LINE	11205.7	-0.507804	5.23214e-05	0.000522261
L3:CR1:LINE	17428.9	-0.515465	1.09325e-05	0.000144715
L3b:CR1:LINE	2624.32	-0.464939	0.000819458	0.0049443
L4_A_Mam:RTE_X:LINE	1740.31	-0.64679	9.4101e-05	0.000837338
L4_B_Mam:RTE_X:LINE	634.644	-0.917224	1.76394e-07	4.72699e-06
L4_C_Mam:RTE_X:LINE	1136.17	-0.854495	1.17803e-07	3.40681e-06
L5:RTE_X:LINE	481.942	-0.61227	2.20602e-06	3.84061e-05
LFSINE_Vert:SINE2:SINE	1398.87	-0.122859	0.330833	0.492113
LTR101_Mam:ERVL:LTR	241.877	-0.412239	0.00571096	0.0230453
LTR102_Mam:ERVL:LTR	56.7462	-0.954314	0.000297526	0.00218141
LTR103_Mam:ERV1:LTR	76.7138	0.117181	0.553762	0.695568
LTR103b_Mam:ERV1:LTR	65.7177	-0.695074	0.000846493	0.00507798
LTR104_Mam:Gypsy:LTR	421.191	-0.474173	3.22392e-06	5.24852e-05
LTR105_Mam:ERVL:LTR	56.0186	-0.44792	0.0907235	0.193402
LTR106_Mam:LTR:LTR	309.713	-0.985879	3.18746e-05	0.000352278
LTR107_Mam:LTR:LTR	36.8714	-0.696001	0.00242891	0.0116693
LTR108a_Mam:ERVL:LTR	15.5812	-0.497965	0.067412	0.155168
LTR108b_Mam:ERVL:LTR	7.50344	-0.364124	0.360669	0.521372
LTR108c_Mam:ERVL:LTR	2.627	-0.452811	0.485769	0.637949
LTR108d_Mam:ERVL:LTR	9.31839	0.202161	0.588226	0.724394
LTR108e_Mam:ERVL:LTR	22.5149	-0.414824	0.0377177	0.0998682
LTR109A1:ERV1:LTR	6.53584	-1.42055	0.000186068	0.00147838
LTR109B:ERV1:LTR	53.1793	-0.91239	4.24378e-07	9.85105e-06
LTR10_EC:ERVL:LTR	90.8723	-0.670603	0.00518938	0.0214009
LTR16:ERVL:LTR	320.118	-0.536543	0.015744	0.0508645
LTR16A1:ERVL:LTR	654.171	-0.0858306	0.618726	0.748496
LTR16A2:ERVL:LTR	231.69	-0.490782	0.0062686	0.0247999
LTR16A:ERVL:LTR	1018.29	-0.554774	0.000154687	0.00127057
LTR16B1:ERVL:LTR	620.354	-0.494299	0.0931342	0.197097
LTR16B2:ERVL:LTR	656.341	-0.256004	0.129033	0.251471
LTR16B:ERVL:LTR	348.024	-0.184603	0.357861	0.518501
LTR16C:ERVL:LTR	1126.3	-0.263584	0.0954603	0.200755
LTR16D1:ERVL:LTR	22.6349	-0.134787	0.633886	0.759684
LTR16D2:ERVL:LTR	28.8399	-0.824297	0.00465429	0.0196398
LTR16D:ERVL:LTR	149.409	-0.401554	0.0532117	0.129724
LTR16E1:ERVL:LTR	370.487	-0.552175	0.000546912	0.00358107
LTR16E2:ERVL:LTR	329.331	-0.293539	0.0809473	0.177719
LTR33:ERVL:LTR	1972.57	-0.346282	0.0103878	0.0368996
LTR33A:ERVL:LTR	511.58	-0.325434	0.0178623	0.0562847
LTR33A_v:ERVL:LTR	245.175	-0.289626	0.13161	0.254895
LTR33B:ERVL:LTR	281.076	-0.740971	2.00816e-05	0.00023985
LTR33C:ERVL:LTR	111.279	-0.22758	0.231764	0.38312
LTR37A:ERV1:LTR	273.876	-1.02713	2.3798e-06	4.102e-05
LTR37B:ERV1:LTR	548.308	0.107352	0.754858	0.848273
LTR37_int:ERV1:LTR	142.091	-1.06063	0.000123399	0.00104571
LTR40A1:ERVL:LTR	187.656	0.962667	0.00167338	0.00869614
LTR40a:ERVL:LTR	303.817	-0.677268	0.00253283	0.0120822
LTR40b:ERVL:LTR	409.333	-0.300059	0.116174	0.232036
LTR40c:ERVL:LTR	247.403	-0.377834	0.0771417	0.171442
LTR41:ERVL:LTR	2014.53	0.0969641	0.750334	0.844713
LTR41B:ERVL:LTR	611.685	0.0218135	0.857684	0.915971
LTR41C:ERVL:LTR	271.942	-0.593527	0.000190174	0.00150106
LTR50:ERVL:LTR	389.782	-0.598109	0.000896587	0.00532632
LTR52:ERVL:LTR	314.545	0.0138248	0.956521	0.977133
LTR52_int:ERVL:LTR	105.486	0.414426	0.00499216	0.020723
LTR53:ERVL:LTR	89.837	-0.749614	0.00099109	0.00576277
LTR53B:ERVL:LTR	79.6846	-0.743073	0.000214149	0.0016521
LTR53_int:ERVL:LTR	208.165	-0.535331	0.000357494	0.00253793
LTR55:ERVL:LTR	87.8297	-0.559515	0.00379903	0.0167876
LTR65:ERV1:LTR	167.376	-0.84845	9.35242e-08	2.78592e-06
LTR67B:ERVL:LTR	801.207	-0.524919	0.000146077	0.00121036
LTR68:ERV1:LTR	35.3706	-0.827986	0.00157191	0.00828667
LTR75:ERVL:LTR	67.7796	-0.209867	0.298411	0.457113
LTR75B:ERVL:LTR	22.0798	-0.607282	0.0672394	0.154925
LTR78:ERV1:LTR	658.18	-0.412806	0.0107593	0.0379004
LTR78B:ERV1:LTR	217.325	-0.35414	0.114076	0.228878
LTR79:ERVL:LTR	536.823	-0.611	0.000212671	0.00164252
LTR80A:ERVL:LTR	40.4979	-0.771296	0.00346136	0.0156137
LTR80B:ERVL:LTR	31.0265	-0.86504	0.00185942	0.00947158
LTR81:Gypsy:LTR	13.1742	-1.00578	0.00711918	0.0273434
LTR81A:Gypsy:LTR	98.6414	-0.5172	0.00530879	0.0217683
LTR81AB:Gypsy:LTR	4.30469	-0.102834	0.826729	0.895948
LTR81B:Gypsy:LTR	56.5801	-0.738512	0.00339263	0.0153568
LTR81C:Gypsy:LTR	56.4262	-0.484778	0.0601298	0.142017
LTR82A:ERVL:LTR	1836.55	-0.626362	0.0902089	0.19261
LTR82B:ERVL:LTR	174.815	-0.328361	0.119937	0.23784
LTR83:ERVL:LTR	126.024	-0.587214	0.00143167	0.00769496
LTR84a:ERVL:LTR	115.62	-0.0699596	0.748148	0.843235
LTR84b:ERVL:LTR	140.433	-0.790903	1.37424e-05	0.000174905
LTR85a:Gypsy:LTR	258.744	-0.378829	0.0102802	0.036603
LTR85b:Gypsy:LTR	658.221	-0.0591382	0.853541	0.913136
LTR85c:Gypsy:LTR	49.7752	-0.435308	0.142953	0.270892
LTR86A1:ERVL:LTR	131.386	-0.603606	0.00270901	0.0127647
LTR86A2:ERVL:LTR	93.3269	-0.614287	0.00058771	0.00379216
LTR86B1:ERVL:LTR	40.0883	-0.683305	0.00857632	0.031668
LTR86B2:ERVL:LTR	18.627	-0.588461	0.126317	0.247639
LTR86C:ERVL:LTR	30.1722	-0.345542	0.333727	0.495003
LTR87:ERVL:LTR	302.382	-0.805611	1.44916e-05	0.000181884
LTR88a:Gypsy:LTR	44.62	-0.342734	0.0994189	0.206651
LTR88b:Gypsy:LTR	135.841	-0.511754	0.133745	0.257743
LTR88c:Gypsy:LTR	67.5293	-0.425745	0.0749148	0.167855
LTR89:ERVL:LTR	544.264	-0.612308	3.33708e-05	0.000365325
LTR89B:ERVL:LTR	177.445	-0.279473	0.247751	0.401109
LTR90A:LTR:LTR	129.307	-0.301074	0.323079	0.483516
LTR90B:LTR:LTR	34.0892	-0.772162	0.00325009	0.0148244
LTR91:LTR:LTR	156.114	-0.812252	4.88368e-07	1.1041e-05
LTR91A:LTR:LTR	105.253	-0.536709	0.0410383	0.106294
LTR9A_EC:ERVL:LTR	86.7166	-0.718184	0.00193512	0.00977036
LTR9B_EC:ERVL:LTR	95.2446	-0.0814746	0.740632	0.83818
LipVex_5.3249:TcMar_Tigger:DNA	1090.07	-0.8267	5.39966e-07	1.20119e-05
LmeSINE1c:SINE2_Deu_L2:SINE	3.6344	-0.271839	0.599449	0.734175
Looper:PiggyBac:DNA	249.577	-1.50347	8.74872e-10	5.9923e-08
MADE2:TcMar_Mariner:DNA	841.664	-0.848295	6.05569e-06	8.82216e-05
MARE10:TcMar_Tigger:DNA	144.357	-0.0227275	0.938147	0.965529
MARE11:MARE11:Unknown	0.24948	-0.494915	0.80808	NA
MARE4:hAT_Tip100:DNA	41.8113	-0.681197	0.00171018	0.00886465
MARE6:L1_Tx1:LINE	17.1659	-1.24724	7.36106e-05	0.000688483
MARE8:DNA:DNA	21.3466	-0.62035	0.0248685	0.0725039
MARE9:MARE9:Unknown	0.486215	-0.365668	0.797797	NA
MARNA:TcMar_Mariner:DNA	2900.57	-0.77187	1.71268e-11	2.1613e-09
MER102a:hAT_Charlie:DNA	1088.66	-0.505989	0.000134085	0.00112261
MER102b:hAT_Charlie:DNA	1499.35	-0.340804	0.0238108	0.070225
MER102c:hAT_Charlie:DNA	953.736	-0.356467	0.00167349	0.00869614
MER103C:hAT_Charlie:DNA	3325.18	-0.561154	5.61394e-09	2.77657e-07
MER104:TcMar_Tc2:DNA	766.948	-0.905939	2.11876e-06	3.72294e-05
MER105:hAT_Charlie:DNA	408.253	-0.863731	1.11833e-10	1.07805e-08
MER106A:hAT_Charlie:DNA	293.136	-0.372716	0.0105287	0.0372583
MER106B:hAT_Charlie:DNA	335.901	-0.597339	0.000246441	0.00186257
MER110:ERV1:LTR	45.9323	-0.688308	0.00919171	0.0335007
MER110A:ERV1:LTR	62.9278	-0.617243	0.00146027	0.00782442
MER110_int:ERV1:LTR	137.586	-0.822125	0.000453978	0.00308321
MER112:hAT_Charlie:DNA	1410.88	-0.859418	9.84283e-09	4.36988e-07
MER113:hAT_Charlie:DNA	1278.07	-0.662384	1.77899e-06	3.2323e-05
MER113A:hAT_Charlie:DNA	648.501	-0.553312	0.00153873	0.00815669
MER115:hAT_Tip100:DNA	517.232	-0.4913	0.00315912	0.0145112
MER117:hAT_Charlie:DNA	1767.28	-0.148838	0.346876	0.508315
MER119:hAT_Charlie:DNA	464.932	-0.719553	6.0529e-05	0.000583218
MER121:hAT:DNA	138.742	-0.172177	0.33666	0.497971
MER121B:hAT:DNA	9.17533	-1.29242	0.00100279	0.00581454
MER123:DNA:DNA	33.9855	-0.677419	0.0455531	0.115197
MER124:DNA:DNA	430.359	-0.0570324	0.836052	0.901536
MER125:Merlin:DNA	6.7035	-1.13637	0.0703929	0.160031
MER126:DNA:DNA	47.2146	-0.781247	0.00023904	0.00181388
MER127:TcMar_Tigger:DNA	46.6825	-1.12547	2.54713e-05	0.00029205
MER129:LTR:LTR	82.3163	-0.416729	0.161321	0.295689
MER130:DNA:DNA	15.3561	-0.654041	0.0592582	0.140562
MER131:DNA:DNA	1382.17	-0.927053	6.84037e-08	2.17348e-06
MER132:TcMar_Pogo:DNA	1.90043	-1.82215	0.0405541	0.105412
MER133A:PIF_Harbinger:DNA	2.22103	-0.764418	0.270324	0.426847
MER133B:PIF_Harbinger:DNA	0.580249	-1.49505	0.214354	NA
MER134:Crypton:DNA	7.17845	-1.88608	8.57597e-05	0.000780174
MER135:DNA:DNA	213.763	-0.454744	0.00196182	0.00988365
MER136:Merlin:DNA	14.2233	-1.68018	9.14763e-06	0.000124329
MER20:hAT_Charlie:DNA	8320.99	-0.474295	0.000445733	0.00304496
MER20B:hAT_Charlie:DNA	1417.68	-0.553474	5.94886e-05	0.000575591
MER21C:ERVL:LTR	5000.87	-0.440533	0.00505948	0.0209524
MER21_int:ERVL:LTR	292.722	-0.784358	0.000458495	0.00310667
MER31B:ERV1:LTR	864.628	-0.324058	0.0573189	0.137026
MER31_BT:ERV1:LTR	369.65	-0.521849	0.000509838	0.00339056
MER31_int:ERV1:LTR	1450.84	-1.20181	4.70619e-11	5.05114e-09
MER33:hAT_Charlie:DNA	5033.55	-0.437684	0.0872228	0.187813
MER34A:ERV1:LTR	1333.47	-0.611335	0.00045296	0.00308012
MER34B_int:ERV1:LTR	2406.41	-1.46854	9.73699e-09	4.35077e-07
MER34_int:ERV1:LTR	543.683	-0.551777	0.00601557	0.0240184
MER3:hAT_Charlie:DNA	5355.69	-0.54165	1.54105e-06	2.8701e-05
MER45A:hAT_Tip100:DNA	775.526	-0.145643	0.340567	0.501647
MER45B:hAT_Tip100:DNA	192.379	-0.46091	0.0168512	0.0536589
MER45C:hAT_Tip100:DNA	196.246	-0.290243	0.163949	0.299426
MER45R:hAT_Tip100:DNA	60.6608	-0.414296	0.050619	0.124895
MER46C:TcMar_Tigger:DNA	4371.43	-0.700172	1.74698e-08	7.17468e-07
MER53:hAT_Blackjack:DNA	1451.62	-0.372624	0.0155569	0.0503574
MER57LA:ERV1:LTR	321.853	-0.0154701	0.934307	0.962933
MER58A:hAT_Charlie:DNA	7825.35	-0.689088	2.23962e-10	1.87283e-08
MER58B:hAT_Charlie:DNA	4126.38	-0.52385	0.000155562	0.00127625
MER58C:hAT_Charlie:DNA	1322.11	-0.622461	2.5226e-05	0.000289557
MER58D:hAT_Charlie:DNA	371.506	-0.0393667	0.83697	0.902179
MER5A1:hAT_Charlie:DNA	6598.55	-0.484024	2.50126e-05	0.000287425
MER5A:hAT_Charlie:DNA	14667.9	-0.442447	5.01622e-06	7.53723e-05
MER5B:hAT_Charlie:DNA	9260.4	-0.535421	2.74532e-07	6.88711e-06
MER5C1:hAT_Charlie:DNA	152.011	-0.913473	0.000293078	0.00215635
MER5C:hAT_Charlie:DNA	328.245	-0.70252	4.28815e-05	0.000448007
MER63A:hAT_Tip100:DNA	900.063	-0.334716	0.0179221	0.0564389
MER63B:hAT_Tip100:DNA	928.066	-0.567625	1.08655e-05	0.000143919
MER63C:hAT_Tip100:DNA	754.444	-0.793259	8.71085e-05	0.000789971
MER63D:hAT_Tip100:DNA	529.939	-1.21691	2.53386e-15	9.77036e-13
MER67A:ERV1:LTR	101.049	-0.566527	0.00140673	0.00759034
MER67B:ERV1:LTR	186.993	-0.433	0.00635036	0.0250763
MER67C:ERV1:LTR	184.92	-0.668265	9.52809e-05	0.000845308
MER67D:ERV1:LTR	307.794	-0.729654	0.126971	0.24857
MER68:ERVL:LTR	1019.9	-0.500867	0.00848273	0.0314172
MER68B:ERVL:LTR	359.143	-0.460456	0.00995016	0.0357133
MER68C:ERVL:LTR	13.2107	-0.807924	0.0159634	0.0514059
MER68_int:ERVL:LTR	76.4174	-0.551911	0.0528207	0.129013
MER70C:ERVL:LTR	48.3453	0.0292827	0.87502	0.927648
MER70_int:ERVL:LTR	23.8941	-0.849076	0.00327139	0.0149005
MER74A:ERVL:LTR	549.124	-0.289721	0.068906	0.157631
MER74B:ERVL:LTR	438.382	-0.093813	0.596294	0.731276
MER74C:ERVL:LTR	13.0454	-0.34722	0.271877	0.428378
MER76:ERVL:LTR	70.2248	-0.778384	0.0011432	0.00645609
MER76_int:ERVL:LTR	11.7057	-0.523439	0.183714	0.324287
MER77:ERVL:LTR	501.088	-0.483376	0.000921393	0.00544108
MER77B:ERVL:LTR	517.916	-0.503564	0.00437855	0.0187246
MER81:hAT_Blackjack:DNA	655.312	-0.301173	0.076148	0.170033
MER89:ERV1:LTR	653.336	-1.08465	7.14684e-09	3.41311e-07
MER89_int:ERV1:LTR	150.467	-0.611069	0.00279421	0.013092
MER90:ERV1:LTR	408.153	-0.410561	0.00204702	0.0102091
MER90a:ERV1:LTR	377.761	-0.453942	0.000123494	0.00104571
MER91A:hAT_Tip100:DNA	977.04	-0.253863	0.0409562	0.106121
MER91B:hAT_Tip100:DNA	666.705	-0.346058	0.00247731	0.0118526
MER91C:hAT_Tip100:DNA	482.539	-0.275883	0.0430919	0.110296
MER92A:ERV1:LTR	18.9244	-0.20664	0.437521	0.595507
MER92B:ERV1:LTR	267.11	-0.0976802	0.527084	0.674416
MER92C:ERV1:LTR	197.317	0.19311	0.576243	0.71522
MER92D:ERV1:LTR	22.7131	-1.02846	5.69931e-05	0.000555316
MER92_int:ERV1:LTR	331.269	-0.963844	6.4475e-06	9.32939e-05
MER94:hAT_Blackjack:DNA	1219.52	-0.215545	0.0983663	0.205097
MER94B:hAT_Blackjack:DNA	401.009	-0.188996	0.056975	0.136376
MER96:hAT_Tip100:DNA	185.351	-0.519587	0.0157921	0.050998
MER96B:hAT_Tip100:DNA	766.918	-0.338645	0.0362056	0.0968492
MER97a:hAT_Tip100:DNA	27.5476	-0.825862	0.00391421	0.0171981
MER97b:hAT_Tip100:DNA	157.308	-0.423045	0.0257207	0.0743926
MER97c:hAT_Tip100:DNA	153.694	-0.772895	7.05123e-05	0.000664347
MER97d:hAT_Tip100:DNA	25.784	-0.634162	0.00285168	0.0133253
MER99:hAT:DNA	467.362	-0.455145	0.0953012	0.200481
MERX:TcMar_Tigger:DNA	207.37	-0.670301	4.22813e-08	1.50492e-06
MIR1_Amn:MIR:SINE	8390.55	-0.195078	0.13736	0.262829
MIR3:MIR:SINE	46386.6	-0.252618	0.00998006	0.0357852
MIR:MIR:SINE	58352.1	-0.589519	3.101e-06	5.08417e-05
MIRb:MIR:SINE	90220.3	-0.4512	0.000378427	0.00266023
MIRc:MIR:SINE	38235.2	-0.475063	7.60688e-06	0.000105876
MLT1A:ERVL_MaLR:LTR	7801.29	-0.360371	0.0182483	0.0572237
MLT1B:ERVL_MaLR:LTR	4170.47	-0.390145	0.0015585	0.00823214
MLT1C2:ERVL_MaLR:LTR	6330.2	-0.399601	0.00278747	0.0130722
MLT1C:ERVL_MaLR:LTR	3103	-0.382201	0.00452648	0.0192191
MLT1D:ERVL_MaLR:LTR	7718.79	-0.189194	0.157386	0.29024
MLT1E1:ERVL_MaLR:LTR	366.153	-0.469951	0.000416034	0.00287699
MLT1E1A:ERVL_MaLR:LTR	2812.26	-0.333375	0.0388753	0.101947
MLT1E2:ERVL_MaLR:LTR	2451.22	-0.445204	0.0219861	0.0661282
MLT1E3:ERVL_MaLR:LTR	526.594	-0.590206	0.000185725	0.00147658
MLT1E:ERVL_MaLR:LTR	265.676	-0.418685	0.0197279	0.0608633
MLT1F1:ERVL_MaLR:LTR	3569.02	-0.0706581	0.613804	0.745016
MLT1F2:ERVL_MaLR:LTR	1880.46	-0.507389	0.00124466	0.00689997
MLT1F:ERVL_MaLR:LTR	3397.46	-0.675887	0.00825957	0.0307548
MLT1F_int:ERVL_MaLR:LTR	198.82	-0.607357	0.000839894	0.00504421
MLT1G1:ERVL_MaLR:LTR	994.896	-0.487622	0.000901433	0.00534595
MLT1G3:ERVL_MaLR:LTR	984.629	-0.561425	0.000131688	0.00110654
MLT1G:ERVL_MaLR:LTR	783.008	-0.498367	0.00207509	0.0103219
MLT1H1:ERVL_MaLR:LTR	1009.99	-0.434539	0.00264694	0.0125232
MLT1H2:ERVL_MaLR:LTR	1398.32	-0.42294	0.00105015	0.00604039
MLT1H:ERVL_MaLR:LTR	2652.33	-0.248609	0.0423919	0.108901
MLT1H_int:ERVL_MaLR:LTR	57.0803	-0.599649	0.00458536	0.0194136
MLT1I:ERVL_MaLR:LTR	1619.46	-0.441306	0.00581949	0.0234016
MLT1J1:ERVL_MaLR:LTR	1468.05	-0.243886	0.200703	0.346159
MLT1J2:ERVL_MaLR:LTR	1321.48	-0.402214	0.0127346	0.0432842
MLT1J:ERVL_MaLR:LTR	4747.88	-0.403216	0.00494841	0.0205783
MLT1J_int:ERVL_MaLR:LTR	371.864	-0.765703	2.73417e-06	4.58012e-05
MLT1K:ERVL_MaLR:LTR	6580.32	-0.39908	0.0333626	0.0908312
MLT1L:ERVL_MaLR:LTR	4436.22	-0.293167	0.0462196	0.116349
MLT1M:ERVL_MaLR:LTR	521.285	-0.426414	4.12448e-05	0.000433737
MLT1N2:ERVL_MaLR:LTR	957.375	-0.702432	2.67459e-05	0.000304319
MLT1O:ERVL_MaLR:LTR	851.134	-0.256389	0.131752	0.2551
MLT1_int:ERVL_MaLR:LTR	104.383	-0.658077	0.00554708	0.0225061
MLT2B1:ERVL:LTR	841.251	-0.431224	0.00435361	0.0186601
MLT2B4:ERVL:LTR	356.669	-0.509928	0.00388481	0.0170996
MLT2C1:ERVL:LTR	574.103	-0.548085	7.65213e-06	0.000106368
MLT2C2:ERVL:LTR	202.379	-0.665274	0.000531958	0.00350853
MLT2D:ERVL:LTR	832.244	-0.400692	0.00703296	0.0270634
MLT2E:ERVL:LTR	513.424	-0.781737	0.0202823	0.0622428
MLT2F:ERVL:LTR	562.288	-0.188354	0.2461	0.399188
MLT_int:ERVL_MaLR:LTR	48.8584	-0.660416	0.00232452	0.0112797
MamGypLTR1a:Gypsy:LTR	86.872	-0.543689	0.0153994	0.0499526
MamGypLTR1b:Gypsy:LTR	94.0948	-0.441098	0.0080651	0.0301764
MamGypLTR1c:Gypsy:LTR	397.047	-0.494772	0.00508634	0.0210468
MamGypLTR1d:Gypsy:LTR	119.577	-1.12367	0.000304291	0.00222704
MamGypLTR2b:Gypsy:LTR	87.3104	-0.735712	0.00184777	0.00942997
MamGypLTR2c:Gypsy:LTR	83.7086	-0.672866	0.00181493	0.00929425
MamGypLTR3:Gypsy:LTR	52.8594	-0.505695	0.0389776	0.102177
MamGypLTR3a:Gypsy:LTR	78.6438	-0.363551	0.0629023	0.147163
MamGypLTR4:Gypsy:LTR	49.3845	0.151106	0.661934	0.780983
MamGyp_int:Gypsy:LTR	39.6834	-0.33573	0.268154	0.424472
MamGypsy2_I:Gypsy:LTR	192.61	-0.578321	0.020089	0.0617953
MamGypsy2_LTR:Gypsy:LTR	536.254	-0.0108407	0.952149	0.974664
MamRTE1:RTE_BovB:LINE	3879.17	-0.26605	0.043088	0.110296
MamRTE2:RTE_BovB:LINE	5.38294	-1.22929	0.00410781	0.0178268
MamRep1151:LTR:LTR	320.024	-1.13883	3.40463e-07	8.23358e-06
MamRep137:TcMar_Tigger:DNA	1181.86	-0.650257	5.55801e-07	1.22985e-05
MamRep1527:LTR:LTR	1017.62	-0.581414	0.0843773	0.183225
MamRep1879:hAT_Tip100:DNA	193.676	-0.274351	0.169007	0.305709
MamRep1894:hAT_Tip100:DNA	47.6855	-0.537435	0.0240382	0.0706556
MamRep38:hAT_Tip100:DNA	726.799	-0.781739	3.78143e-05	0.000404609
MamRep4096:hAT_Tip100:DNA	319.825	-0.481005	0.0148395	0.0485374
MamRep434:TcMar_Tigger:DNA	1424.65	-0.681778	5.07408e-07	1.13972e-05
MamRep488:hAT_Tip100:DNA	49.4367	-0.695994	0.00461309	0.0194994
MamRep564:MamRep564:Unknown	146.389	-0.453872	0.0381407	0.100591
MamRep605:LTR:LTR	836.415	-0.73579	3.20084e-07	7.80421e-06
MamRep605b:LTR:LTR	812.766	-0.462045	0.000284678	0.00210272
MamSINE1:SINE2_RTE:SINE	3814.88	-0.527844	0.000551527	0.00360562
MamTip1:hAT_Tip100:DNA	489.505	-0.523283	0.00185321	0.00945151
MamTip1b:hAT_Tip100:DNA	45.694	-0.524709	0.0462525	0.116411
MamTip2:hAT_Tip100:DNA	1456.2	0.188417	0.0414803	0.107132
MamTip2b:hAT_Tip100:DNA	1852.72	0.00796413	0.972587	0.985557
MamTip3:hAT_Tip100:DNA	91.9029	-0.600582	0.0217601	0.0656555
MamTip3B:hAT_Tip100:DNA	116.253	-0.81	3.70197e-05	0.000397332
Mam_R4:Dong_R4:LINE	433.365	-1.11572	1.57349e-05	0.000194441
Mariner1_BT:TcMar_Mariner:DNA	2.66181	-1.43178	0.00905337	0.0331183
MesBid_1.131:TcMar_Tigger:DNA	3727.61	-0.709563	1.75229e-08	7.18231e-07
NLA:SINE_RTE:SINE	109.068	-0.361706	0.0479264	0.119655
ORSL:hAT_Tip100:DNA	268.189	-0.251375	0.0822192	0.179791
ORSL_2a:hAT_Tip100:DNA	93.6081	-0.384723	0.150749	0.281641
ORSL_2b:hAT_Tip100:DNA	284.565	-0.84891	0.000351393	0.00250315
OSSAT1:centr:Satellite	45.6891	0.151927	0.794955	0.875362
OSSAT2:centr:Satellite	1309.22	-0.075825	0.915066	0.951819
Oamar1:TcMar_Mariner:DNA	8479.9	-0.867812	1.62787e-08	6.76557e-07
OldhAT1:hAT_Ac:DNA	1704.18	-0.177975	0.211473	0.358984
OldhAT_N1a:hAT:DNA	0.274966	-1.59709	0.405476	NA
OldhAT_N1b:hAT:DNA	0.367934	-1.93355	0.221846	NA
Penelope1_Vert:PLE:PLE	503.262	-0.796024	1.43857e-06	2.70832e-05
Plat_L3:CR1:LINE	712.055	-0.682471	2.627e-06	4.43269e-05
SINE2_Ala_GCA:SINE2:SINE2	5.22709	0.193775	0.67916	0.793995
SINE2_Ala_GCG:SINE2:SINE2	2.09394	-0.46697	0.524812	0.672594
SINE2_Ala_GCY:SINE2:SINE2	1.64015	-0.327704	0.70299	0.811445
SINE2_Ala_GCY_v:SINE2:SINE2	5.06033	-0.746713	0.0543433	0.131835
[truncated: 218 more rows]

## Sheet: GSE184110
Differentially expressed TEs in endometrial epithelial cells with IFNT treatment
[truncated: 783 more rows]

[truncated: 5 more sheets: GSE121725, GSE117799, GSE130552, GSE132429, GSE30379]
