# Supplementary material for: Multi-tissue transcriptomic characterization of endogenous retrovirus-derived transcripts in Capra hircus
Source: Front Genet. 2025 Mar 19;16:1544330. doi: 10.3389/fgene.2025.1544330 (PMC11962033; doi:10.3389/fgene.2025.1544330)
Supplement: Supplementary file 4 [file Table4.xlsx]

## Sheet: GSE69812
Differentially expressed ERVs in skin sampled from the normal and hyperpigmentated goats
ERV_id	baseMean	log2FoldChange	lfcSE	stat	pvalue	padj
CapAeg_1.285:ERV1:LTR_19:18932385-18932684:+	26.101801299756	-2.44109	0.510206922799731	-4.78451	1.7140359206923e-06	0.208116527454539
MER34_int:ERV1:LTR_2:26771-26971:-	37.1526695235236	3.07255213314052	0.780979788833568	3.93422746282529	8.34647135152658e-05	0.983529211521848
MLT1F2:ERVL_MaLR:LTR_17:8824885-8825119:-	20.1850976961641	1.81645228561841	0.469349142961513	3.87015149139701	0.000108767743690784	0.983529211521848
BTLTR1:ERVK:LTR_11:59847106-59847173:-	36.1348158930876	1.32670119138604	0.348606327019679	3.80572895141729	0.000141387154983459	0.983529211521848
CapAeg_1.274:ERV1:LTR_22:28681190-28681271:-	191.928152771608	0.718239745886475	0.191276372959446	3.7549841351224	0.000173352458423396	0.983529211521848
MLT1E1A:ERVL_MaLR:LTR_LWLT01008431.1:10662-11280:+	7.74316083606942	4.64032041698968	1.25285956665931	3.7037833612612	0.00021240767234378	0.983529211521848
Eutr10:ERVL:LTR_11:71069077-71069434:-	24.9383027148658	1.58802017808461	0.429113896855638	3.70069622475743	0.000215008743109193	0.983529211521848
CapAeg_1.235:ERVL:LTR_5:21773704-21774174:-	11.4833068001411	2.77474032275138	0.752101803443753	3.68931481090231	0.000224858837037371	0.983529211521848
CapAeg_1.285:ERV1:LTR_19:19105757-19106061:+	19.7908564829147	-1.81397	0.497946520555028	-3.64291	0.000269572282004825	0.983529211521848
MLT1D:ERVL_MaLR:LTR_11:69345893-69346363:-	12.1582161419846	2.52395772491561	0.694391749496236	3.63477493323715	0.000278223416165476	0.983529211521848
LTR16E2:ERVL:LTR_20:31438969-31439108:+	7.27955600242406	3.53282245549628	0.983677896412508	3.59144234955421	0.00032885292656135	0.983529211521848
CapAeg_1.233:ERVK:LTR_13:66917708-66918259:-	74.1656854081271	0.963872880386235	0.269703127905651	3.57382907595874	0.000351798622494266	0.983529211521848
MLT1C:ERVL_MaLR:LTR_25:22771358-22771792:+	9.42049327131492	-3.26959	0.925151378823144	-3.53412	0.000409140248392755	0.983529211521848
MLT1J:ERVL_MaLR:LTR_28:16331805-16332067:-	26.335107796164	1.38630715891931	0.400677963044436	3.45990368021704	0.000540368641715341	0.983529211521848
MER90:ERV1:LTR_LWLT01004239.1:7279-7656:+	6.06227357509217	4.29604291627516	1.25075766109818	3.43475243038143	0.000593095396616643	0.983529211521848
CapAeg_1.233:ERVK:LTR_LWLT01010558.1:9830-10281:-	3.40743543895942	-5.14171	1.5062582745105	-3.41356	0.000641196325922201	0.983529211521848
CapAeg_1.233:ERVK:LTR_LWLT01001699.1:10854-11305:+	3.40743543895942	-5.14171	1.5062582745105	-3.41356	0.000641196325922201	0.983529211521848
CapAeg_1.232:ERV1:LTR_2:25658-25773:-	18.2452776620366	3.74452345474119	1.09824508331759	3.40955175818286	0.000650697294864385	0.983529211521848
MER21C:ERVL:LTR_29:42337766-42338471:+	11.8160541106291	2.34548625148646	0.697135529420805	3.36446236420505	0.000766929433188024	0.983529211521848
CapAeg_1.232:ERV1:LTR_2:25085-25473:-	32.6757362249507	2.46668757120354	0.73497405667406	3.35615597422025	0.000790339818786614	0.983529211521848
CapAeg_1.274:ERV1:LTR_22:28681351-28681460:-	337.901572652619	0.564222755867766	0.169790906408544	3.32304460705425	0.000890406747801825	0.983529211521848
LTR67B:ERVL:LTR_3:2670692-2670786:+	40.715270207789	1.13634370264199	0.342914628184345	3.31378019263473	0.000920438341689204	0.983529211521848
MLT1C:ERVL_MaLR:LTR_11:78883619-78884039:-	7.13316629238972	2.83328013167145	0.85501239426154	3.31372989524732	0.000920603917774223	0.983529211521848
LTR78B:ERV1:LTR_2:49627163-49627732:-	27.9335769935211	-1.40929	0.429591638720468	-3.28055	0.00103606538842322	0.983529211521848
CapAeg_1.233:ERVK:LTR_23:21480850-21481854:-	427.783766454885	0.630168269880752	0.196525682638956	3.2065441087334	0.00134339707969601	0.983529211521848
MLT1I:ERVL_MaLR:LTR_2:49467059-49467176:-	4.53591737177664	-4.52501	1.41588185040209	-3.1959	0.00139397032083379	0.983529211521848
MLT1L:ERVL_MaLR:LTR_18:56357242-56357800:-	23.692940499644	1.49668733801665	0.473349526324792	3.16190733227794	0.00156739434538524	0.983529211521848
MLT1C2:ERVL_MaLR:LTR_1:148833709-148833843:-	32.9676120151188	3.13459774762985	0.992663137966087	3.15776583993284	0.00158983205289497	0.983529211521848
MLT1F2:ERVL_MaLR:LTR_19:39406396-39406990:-	68.7337676169001	0.897206308771163	0.285313278126242	3.1446356603641	0.00166293790017766	0.983529211521848
BTLTR1:ERVK:LTR_22:14635624-14636600:-	6.84111633410334	2.75166470826618	0.881779188432892	3.12058250451167	0.00180493728754668	0.983529211521848
MLT1C2:ERVL_MaLR:LTR_2:18934-19107:-	35.4099723524001	2.81977102415894	0.905405288847256	3.1143743679132	0.00184335439294485	0.983529211521848
MLT1D:ERVL_MaLR:LTR_5:113531267-113531782:-	7.88933895215603	-2.6776	0.86310717357432	-3.10227	0.00192039689300885	0.983529211521848
MLT1F2:ERVL_MaLR:LTR_17:8823861-8824146:-	25.824587464459	1.26603056028413	0.410139168040465	3.08683163896022	0.00202302141381078	0.983529211521848
MLT1K:ERVL_MaLR:LTR_7:2109896-2110132:+	16.0591288522827	1.5846009486608	0.519964471472994	3.04751773553262	0.0023073990945401	0.983529211521848
MLT1B:ERVL_MaLR:LTR_9:23867130-23867524:-	30.1429072520308	1.13348540011688	0.374934323569301	3.02315720077671	0.00250152260709026	0.983529211521848
CapAeg_1.274:ERV1:LTR_14:57250705-57250923:-	2.38750861860175	4.86851686230056	1.61953570574526	3.0061188802628	0.00264605525996557	0.983529211521848
BTLTR1:ERVK:LTR_7:1706090-1706157:-	12.5696	-4.15237	1.38252497922628	-3.00347	0.00266921157548413	0.983529211521848
MLT1A:ERVL_MaLR:LTR_1:60638913-60639242:-	7.28586497790553	-2.53295	0.847418447000061	-2.98901	0.00279879488874782	0.983529211521848
MLT1H:ERVL_MaLR:LTR_10:56215398-56215845:+	8.42606473957616	-2.2796	0.767283866062655	-2.971	0.00296831235768377	0.983529211521848
LTR16A1:ERVL:LTR_1:151569976-151570374:-	11.7261996471307	-2.0345	0.687689828571165	-2.95846	0.00309180008224514	0.983529211521848
LTR16C:ERVL:LTR_4:37467260-37467372:+	6.90838868936215	-2.72481	0.922165829666617	-2.9548	0.00312873008352357	0.983529211521848
MLT1K:ERVL_MaLR:LTR_10:58753032-58753533:+	2.40575271310346	4.85543979596918	1.64564046050854	2.95048639875367	0.00317274013410215	0.983529211521848
BosInd_1.230:ERV1:LTR_9:13231491-13231861:+	10.4803587995693	1.90507131157669	0.646991315897376	2.94450831837573	0.00323468251074067	0.983529211521848
BTLTR1:ERVK:LTR_8:46282759-46282821:+	4.97233458556942	-3.76707	1.28426958351213	-2.93324	0.00335446477025292	0.983529211521848
BTLTR1:ERVK:LTR_8:5705122-5705191:+	3.75090233068389	-4.23153	1.44832283497738	-2.92168	0.00348153110405065	0.983529211521848
MLT1D:ERVL_MaLR:LTR_4:80295289-80295747:-	13.4324481683471	-1.78602	0.611761890815581	-2.91946	0.00350637083044464	0.983529211521848
BTLTR1:ERVK:LTR_4:83129442-83129498:-	8.94913715105669	2.12260562259186	0.727310995785798	2.91842916563988	0.00351799793606749	0.983529211521848
MLT1C2:ERVL_MaLR:LTR_1:148832831-148833143:-	33.1973544242851	2.77259109238649	0.950120248312509	2.91814756849024	0.00352117666902932	0.983529211521848
MLT1K:ERVL_MaLR:LTR_25:22804171-22804643:+	8.29908625757508	-5.42925	1.86175822063064	-2.9162	0.00354328802062511	0.983529211521848
LTR37B:ERV1:LTR_19:51684652-51684730:-	4.84904459290752	3.2643090939734	1.12326940645031	2.90607851974628	0.00365989595358176	0.983529211521848
MLT1E3:ERVL_MaLR:LTR_7:91073433-91073677:-	19.2139087902491	1.42513878341223	0.491892899914333	2.89725422680512	0.00376444565897408	0.983529211521848
MLT1K:ERVL_MaLR:LTR_25:22780647-22780919:+	5.57500633242061	-3.92098	1.36228995104189	-2.87823	0.00399914281617618	0.983529211521848
MER90:ERV1:LTR_28:31674293-31674424:+	5.87279774591928	2.78138083810971	0.971712918067626	2.86234831954363	0.00420514484585741	0.983529211521848
LTR40c:ERVL:LTR_16:20295680-20296097:-	3.25217516425081	4.27284661016161	1.49759804716759	2.85313313424978	0.00432904808751406	0.983529211521848
BTLTR1:ERVK:LTR_5:98926297-98927161:-	2.16581508805351	4.7348129995842	1.66384320653661	2.84570864669393	0.0044312718579631	0.983529211521848
MLT1D:ERVL_MaLR:LTR_21:39906423-39906742:-	8.55891128341132	-2.33863	0.823417204719779	-2.84016	0.00450915660536631	0.983529211521848
BTLTR1:ERVK:LTR_LWLT01000021.1:8861528-8861596:+	8.40501260537467	-2.40474	0.848512031502395	-2.83407	0.00459591229226563	0.983529211521848
CapAeg_1.285:ERV1:LTR_19:19071791-19071986:+	3.59114861240207	-4.16484	1.48338923428376	-2.80765	0.00499040153468909	0.983529211521848
MLT1A:ERVL_MaLR:LTR_29:1936059-1936416:-	13.0279769910702	1.60073604253118	0.570340882291934	2.80663037182005	0.0050062649810731	0.983529211521848
MER57LA:ERV1:LTR_5:54377157-54377468:-	6.87005761159448	2.45833037229536	0.876601075801676	2.80438895200664	0.00504120499290807	0.983529211521848
MLT1K:ERVL_MaLR:LTR_23:29503528-29503643:+	4.98942549610115	-3.11525	1.11581307280393	-2.79191	0.00523978980092149	0.983529211521848
HERV16_int:ERVL:LTR_19:36958015-36958644:+	3.4460047842545	-4.11521	1.47794733094974	-2.78441	0.00536248608044815	0.983529211521848
MER21C:ERVL:LTR_4:100825700-100826380:+	2.0479711249953	4.6470780493745	1.67375346036852	2.77644119006113	0.00549575764771466	0.983529211521848
MLT1J:ERVL_MaLR:LTR_23:18910563-18910834:+	207.885236377247	0.560279570720168	0.202748613711835	2.76341998331238	0.00571991149933976	0.983529211521848
MLT1I:ERVL_MaLR:LTR_3:33522635-33523032:-	8.14734480738955	2.11421272956957	0.765747601237432	2.76097858635542	0.0057628454767677	0.983529211521848
LTR33A:ERVL:LTR_12:63859472-63859937:-	33.9207270828097	-1.10093	0.399091253566263	-2.75859	0.00580508126831525	0.983529211521848
CapAeg_1.232:ERV1:LTR_12:63843872-63844169:-	20.7939163298163	-1.39458	0.507093899396341	-2.75015	0.00595688162340936	0.983529211521848
LTR78:ERV1:LTR_3:100051012-100051281:-	62.251882239022	0.92529585443315	0.336521672411516	2.74958770947046	0.00596702910172919	0.983529211521848
MLT1B:ERVL_MaLR:LTR_6:45702790-45703001:-	2.17294846541331	-4.48724	1.63320945291206	-2.7475	0.00600517478710381	0.983529211521848
LTR37_int:ERV1:LTR_17:38481166-38481391:-	10.8053606471567	1.69832008849817	0.619882809515289	2.73974380710147	0.00614870920328517	0.983529211521848
LTR78:ERV1:LTR_20:65394673-65394885:-	10.183254654754	1.73229175379916	0.634516456267707	2.7301	0.00633156079861831	0.983529211521848
BTLTR1:ERVK:LTR_5:99019863-99019931:+	2.99261687899435	4.13553829248927	1.51795640205432	2.72441177288917	0.00644161384271828	0.983529211521848
MLT1H:ERVL_MaLR:LTR_8:52380868-52381346:+	20.0172413910182	-1.26075	0.462852172681816	-2.72388	0.00645198194337505	0.983529211521848
ERV54_EC_LTR:ERV1:LTR_15:36283276-36283464:-	5.88317282692402	-2.51894	0.926296206089972	-2.71937	0.00654067135051095	0.983529211521848
MLT1K:ERVL_MaLR:LTR_3:15308919-15309051:-	3.08572028312776	4.17271638140853	1.53520630689341	2.71801670086433	0.00656745230975497	0.983529211521848
BTLTR1:ERVK:LTR_1:70054555-70054628:+	1.97011676611209	4.57622425913099	1.68682187217054	2.71292679720976	0.00666918373946629	0.983529211521848
BTLTR1:ERVK:LTR_6:82176697-82176770:-	2.00473328860877	4.59653663596799	1.69860777090265	2.70606123126669	0.00680864905676407	0.983529211521848
MLT1B:ERVL_MaLR:LTR_9:37622769-37622858:+	27.0460394663854	1.08113710562837	0.399583182076728	2.70566218530381	0.0068168351887602	0.983529211521848
MLT1E3:ERVL_MaLR:LTR_20:61635362-61635761:+	1.93550024361541	4.55604258141573	1.68581890420192	2.70256939820745	0.00688058192533926	0.983529211521848
MLT1A:ERVL_MaLR:LTR_16:34078914-34079256:+	2.90876413441778	4.11782281874973	1.52420203118265	2.70162533214489	0.00690014688005568	0.983529211521848
BTLTR1:ERVK:LTR_23:39106256-39106325:+	2.1111435977237	-4.43315	1.64141519305886	-2.70081	0.00691710290222881	0.983529211521848
LTR16C:ERVL:LTR_10:41481429-41481750:-	25.438840279291	-1.15515	0.428227251877093	-2.69751	0.00698611107579811	0.983529211521848
BTLTR1:ERVK:LTR_14:33239833-33239906:-	62.7948139114777	0.750762585281669	0.278785265005282	2.69297799963511	0.00708169418136933	0.983529211521848
ERV3_16A3_I:ERVL:LTR_2:43859358-43862533:-	18.8441124406407	-1.30231	0.484171465929984	-2.68977	0.00715009888379043	0.983529211521848
MLT1A:ERVL_MaLR:LTR_8:10774200-10774475:+	19.2458132476795	1.35713876312902	0.505163537137438	2.68653349531004	0.00721977089822705	0.983529211521848
LTR67B:ERVL:LTR_12:75039754-75039844:-	16.2912586635688	1.37265055744052	0.51137786750686	2.68421972216485	0.00726993106066148	0.983529211521848
MER110_int:ERV1:LTR_LWLT01000021.1:8668286-8668953:-	24.6567547791468	-1.09384	0.408707772944714	-2.67635	0.00744295415850248	0.983529211521848
LTR55:ERVL:LTR_LWLT01000021.1:8696827-8697385:-	51.4904675857589	-0.921852	0.344513090325765	-2.67581	0.0074548391271157	0.983529211521848
MLT1D:ERVL_MaLR:LTR_8:1466069-1466201:+	3.20062168769905	-3.98464	1.49083278838904	-2.67276	0.00752298604905206	0.983529211521848
CapAeg_1.271:ERV1:LTR_23:20926046-20926142:-	4.82756636203061	2.80587237969578	1.05487346122738	2.65991370797314	0.00781606737782837	0.983529211521848
MER34A:ERV1:LTR_6:90857281-90857344:-	42.1399681532891	0.85599295729669	0.324561146774465	2.63738579248832	0.00835477533441587	0.983529211521848
MLT1J:ERVL_MaLR:LTR_19:48921548-48921619:-	1.86626719862205	4.51466709142688	1.71441834737662	2.63335206271863	0.00845466584717041	0.983529211521848
MLT2B4:ERVL:LTR_6:81320449-81320655:+	8.27929872756431	2.1622976055908	0.82175246345601	2.63132476232187	0.00850527169993483	0.983529211521848
MER21C:ERVL:LTR_15:36179941-36180734:-	1.92475408025878	4.54998120609958	1.73080488979036	2.62882386855903	0.00856807252360466	0.983529211521848
BTLTR1:ERVK:LTR_25:29435221-29435290:+	4.46581113680094	3.2023032350022	1.22037645344016	2.62402902479404	0.00868963796880147	0.983529211521848
MLT1E2:ERVL_MaLR:LTR_28:21947144-21947395:+	2.09596834796679	-4.44481	1.69445816888864	-2.62315	0.00871217829513588	0.983529211521848
LTR37B:ERV1:LTR_7:47495022-47495440:-	6.56059623807442	2.16722066947855	0.826949921864745	2.62073991686405	0.00877391697532792	0.983529211521848
MLT1D:ERVL_MaLR:LTR_7:23535878-23536331:+	42.4373157035985	0.885268724558249	0.338795713046681	2.61298679548602	0.00897547699098486	0.983529211521848
MER21C:ERVL:LTR_26:1269148-1269282:+	10.2572913393021	1.70873881170673	0.654663986087725	2.61010052182366	0.00905156206323609	0.983529211521848
CapAeg_1.201:ERVL_MaLR:LTR_29:500641-500860:-	12.9239058482801	-1.70035	0.655813534137291	-2.59273	0.00952182002336495	0.983529211521848
LTR83:ERVL:LTR_6:81321987-81322604:+	15.8714054450089	2.80112844824168	1.0808868801942	2.5915093425303	0.00955559470149973	0.983529211521848
ERVL_int:ERVL:LTR_21:807621-807811:+	3.13966335037838	-3.97551	1.54074607674334	-2.58025	0.00987291388572305	0.983529211521848
MLT1A:ERVL_MaLR:LTR_3:66908625-66908952:-	1.93629820264415	-4.31225	1.67386380154274	-2.57622	0.00998862141013964	0.983529211521848
MLT1E2:ERVL_MaLR:LTR_20:68493269-68493502:-	5.64735629487723	2.40549243003004	0.935650306857012	2.57093105447744	0.0101425516774824	0.983529211521848
BTLTR1:ERVK:LTR_29:25534728-25534797:+	9.20181348033908	1.7407573559562	0.67796392095994	2.56762535901827	0.0102397757268522	0.983529211521848
MLT1G3:ERVL_MaLR:LTR_13:71765658-71766136:+	15.8591355915995	1.34241710658069	0.52312542322852	2.56614770946484	0.0102835026446653	0.983529211521848
MER31_int:ERV1:LTR_14:5963970-5964207:-	6.54075596802859	-2.3145	0.902067517186402	-2.56578	0.0102945433761167	0.983529211521848
MLT1A:ERVL_MaLR:LTR_15:31954996-31955343:-	1.96992896380771	-4.33196	1.69085195633293	-2.562	0.0104071900354001	0.983529211521848
MLT1J:ERVL_MaLR:LTR_4:73153966-73154172:+	5.18354603747336	2.64963093809824	1.0344797508256	2.5613173539488	0.0104276054783779	0.983529211521848
CapAeg_1.232:ERV1:LTR_1:131854535-131854852:-	15.5406806380749	-1.45426	0.567955932609503	-2.56052	0.0104516500189364	0.983529211521848
MLT1B:ERVL_MaLR:LTR_25:29320465-29320850:-	8.21425225590546	-1.86697	0.730392981956444	-2.55612	0.0105846925931531	0.983529211521848
MLT1J1:ERVL_MaLR:LTR_22:59007437-59007512:+	4.63615364998691	2.77096588902495	1.08410849355039	2.55598577587951	0.0105887447203098	0.983529211521848
MLT1F2:ERVL_MaLR:LTR_11:67412331-67412841:+	3.58310543980374	3.43696952678489	1.34767896782756	2.55028802024361	0.0107633957261135	0.983529211521848
MER67C:ERV1:LTR_1:110348095-110348665:-	23.3455764528876	1.10490236092801	0.434518991716364	2.54281718864256	0.0109962744725538	0.983529211521848
MER21C:ERVL:LTR_12:2666657-2666795:-	1.75379631724216	4.4146121724991	1.73711084440741	2.54135318233252	0.0110424311940394	0.983529211521848
BosInd_1.230:ERV1:LTR_4:45639429-45639894:+	3.5001827985553	3.40504954587549	1.34146340985549	2.53830967051296	0.0111389372965936	0.983529211521848
BTLTR1:ERVK:LTR_7:29144220-29144293:+	14.3064716231742	1.3426929535794	0.531114667087484	2.52806604069594	0.0114692775801635	0.983529211521848
BTLTR1:ERVK:LTR_28:21164885-21164960:-	7.22783577376054	-2.06782	0.818006201648705	-2.52788	0.0114753784064468	0.983529211521848
MLT2B1:ERVL:LTR_25:37370880-37371358:+	330.881318174278	0.481217163796052	0.19062493593797	2.52441875680233	0.011588978863363	0.983529211521848
MLT1H1:ERVL_MaLR:LTR_1:137386082-137386464:+	2.5984700816297	3.94165816786386	1.56463905837034	2.51921243227132	0.0117617671685103	0.983529211521848
MER77B:ERVL:LTR_3:25476465-25476579:-	5.3898113391911	2.35379123226364	0.93495023811894	2.51755776542645	0.0118171590184045	0.983529211521848
BosInd_1.230:ERV1:LTR_18:51633270-51633763:-	70.0959234223033	-0.675425	0.268609823126868	-2.51452	0.0119194068530002	0.983529211521848
MLT1E2:ERVL_MaLR:LTR_LWLT01000033.1:690841-691223:-	17.9967885571887	-1.20095	0.477864136391094	-2.51316	0.0119656349742887	0.983529211521848
BTLTR1:ERVK:LTR_1:70828290-70828359:-	31.1816815719296	1.0042955835665	0.399942287258866	2.51110126525946	0.0120355166248413	0.983529211521848
LTR83:ERVL:LTR_6:82218660-82219176:-	1.71380671306717	4.38864782934359	1.7478028569842	2.51095128481259	0.0120406311630154	0.983529211521848
MLT1F:ERVL_MaLR:LTR_24:38527359-38527777:-	1.86174773397748	-4.26776	1.70275821554912	-2.50638	0.0121974818613533	0.983529211521848
LTR87:ERVL:LTR_13:51726445-51727002:+	21.2840990129389	1.17791502710316	0.470360297828321	2.50428242464692	0.0122700046301861	0.983529211521848
CapAeg_1.274:ERV1:LTR_7:60576334-60576546:-	3.38171353148205	3.42045148803981	1.3677435019264	2.50079893139486	0.0123913507871963	0.983529211521848
CapAeg_1.232:ERV1:LTR_LWLT01017224.1:3682-4432:+	4.71034345744906	2.84728634439977	1.13883514024247	2.50017429545909	0.0124132217762531	0.983529211521848
MLT1F2:ERVL_MaLR:LTR_5:72719298-72719792:-	38.7345621331407	-0.901997	0.360912615099367	-2.49921	0.0124469927612291	0.983529211521848
CapAeg_1.285:ERV1:LTR_25:22830778-22831154:+	3.18143367075137	-4.01604	1.60714588404013	-2.49886	0.0124592262105241	0.983529211521848
MLT1N2:ERVL_MaLR:LTR_7:86230858-86231380:+	11.7011270980249	-1.51775	0.607737883528092	-2.49737	0.0125116605844094	0.983529211521848
MLT1C2:ERVL_MaLR:LTR_3:688181-688297:+	9.75180850315283	1.66385789638996	0.668102964756429	2.49042136341447	0.0127591727165698	0.983529211521848
MER90:ERV1:LTR_LWLT01004239.1:7862-7985:+	2.53703976709451	3.91245447201134	1.57202526167751	2.48879872823185	0.0128175505871782	0.983529211521848
BTLTR1:ERVK:LTR_18:67072392-67072435:+	43.5257588912661	-0.910676	0.366338302967749	-2.48589	0.0129228897677634	0.983529211521848
MER21C:ERVL:LTR_18:41477472-41477904:+	19.6202954750249	-1.12646	0.454294272543431	-2.47958	0.0131536074692148	0.983529211521848
ERVL_E_int:ERVL:LTR_1:70687942-70688177:-	28.5796496821141	0.937033082336546	0.378717894828286	2.47422446927522	0.0133525772351002	0.983529211521848
MLT1J1:ERVL_MaLR:LTR_7:41765084-41765380:+	65.8591190585596	0.709144040311507	0.286739787959276	2.47312744896158	0.0133936368694481	0.983529211521848
MLT1D:ERVL_MaLR:LTR_10:97086375-97086696:+	4.31986121150548	2.70908664630534	1.0954139556222	2.47311679059863	0.0133940363408803	0.983529211521848
BTLTR1:ERVK:LTR_4:60304691-60304760:-	3.73482060616567	-3.3338	1.34984510593944	-2.46977	0.0135201418447588	0.983529211521848
BTLTR1:ERVK:LTR_18:65326556-65326625:-	52.8735623899153	0.723443971364664	0.293481954635393	2.46503732150562	0.0136998980893699	0.983529211521848
MER21C:ERVL:LTR_5:40435970-40436528:+	6.03124599213371	-2.24461	0.911363188745613	-2.46292	0.0137811236435505	0.983529211521848
MER67C:ERV1:LTR_18:46346066-46346266:+	14.7057825174116	1.38549769320336	0.563052424335037	2.46069039635097	0.0138669972571171	0.983529211521848
MLT1F:ERVL_MaLR:LTR_15:61596879-61597344:+	18.8744068743767	-1.18705	0.482640477567081	-2.45949	0.0139135901897444	0.983529211521848
CapAeg_5.110:ERV1:LTR_2:29031027-29031528:-	7.64107740955116	-1.92837	0.784469891647771	-2.45818	0.013964197890621	0.983529211521848
HERV16_int:ERVL:LTR_2:49966423-49966714:+	2.7920694627488	-3.76651	1.53505721911223	-2.45366	0.0141410954815375	0.983529211521848
MER31_int:ERV1:LTR_3:43724768-43724902:-	29.6281910560457	0.952866864945694	0.38883405974163	2.45057458592709	0.0142628409806828	0.983529211521848
BTLTR1:ERVK:LTR_4:80324832-80324903:-	4.4386867270027	-2.84797	1.16311386076044	-2.44857	0.0143423565684506	0.983529211521848
MER34A:ERV1:LTR_2:445223-445284:+	3.79433505603961	-3.25865	1.33132762940411	-2.44767	0.0143783567528849	0.983529211521848
ERV3_16A3_I:ERVL:LTR_23:360735-361021:+	30.8232586324756	0.940482478112654	0.384301829458511	2.44724954715363	0.0143951132452583	0.983529211521848
MLT1D:ERVL_MaLR:LTR_6:15586152-15586308:+	2.97270834121712	-3.87952	1.58645780920392	-2.4454	0.0144693045481858	0.983529211521848
CapAeg_1.288:ERV1:LTR_25:29356088-29356449:-	5.81743856111639	-2.209	0.903362934560685	-2.44531	0.0144727121155109	0.983529211521848
Eutr10:ERVL:LTR_25:22893881-22894074:+	1.82568732403407	-4.24484	1.73919989581468	-2.44068	0.0146594713327603	0.983529211521848
MLT1C2:ERVL_MaLR:LTR_7:96889531-96889760:-	4.91386285122337	2.42632947371862	0.994140072379531	2.4406313970536	0.014661611148535	0.983529211521848
MLT1J1:ERVL_MaLR:LTR_22:59007611-59008135:+	21.1182123721598	1.06095354567445	0.434779922888653	2.44020822908643	0.014678798151181	0.983529211521848
MLT1D:ERVL_MaLR:LTR_2:40094288-40094603:+	13.6841294790302	-1.40455	0.576112222581492	-2.43798	0.0147697630668461	0.983529211521848
LTR67B:ERVL:LTR_8:98554099-98554177:-	17.1195708766927	1.27385215290663	0.5235343798307	2.43317765171136	0.0149669555011346	0.983529211521848
MER89:ERV1:LTR_28:31996675-31996781:+	2.46212884110976	3.8533403178162	1.58603748422581	2.42953924868751	0.0151180279528493	0.983529211521848
MLT1K:ERVL_MaLR:LTR_13:20698077-20698267:+	26.573982737842	-1.04285	0.42980327990075	-2.42633	0.0152522213813634	0.983529211521848
LTR79:ERVL:LTR_20:4147583-4148063:-	4.69097016175594	-2.52414	1.04031688422069	-2.42632	0.0152528001262848	0.983529211521848
CapAeg_1.233:ERVK:LTR_19:19038141-19039873:-	1.82082802647436	-4.24138	1.74909667894775	-2.4249	0.0153126304959306	0.983529211521848
MER67C:ERV1:LTR_10:23649894-23650254:+	3.43776672268698	3.32332054596419	1.37061311863631	2.42469629159155	0.015321198117079	0.983529211521848
LTR16E1:ERVL:LTR_24:46257485-46257754:+	1.63057927250564	4.29976848766223	1.77659406677073	2.42023125489652	0.0155106395729372	0.983529211521848
CapAeg_1.285:ERV1:LTR_18:51688560-51688654:-	11.8302651706994	1.58051371957741	0.656323661984475	2.4081315532622	0.0160344020256519	0.983529211521848
MLT1C2:ERVL_MaLR:LTR_23:7668865-7669268:+	6.02473511851152	2.04323427853958	0.849431552846679	2.40541368129326	0.0161541677329991	0.983529211521848
MER31B:ERV1:LTR_7:69929807-69930304:-	2.64389862874359	-3.7196	1.54841042250871	-2.4022	0.0162966097075241	0.983529211521848
LTR40b:ERVL:LTR_1:37158468-37158615:+	2.63660968240402	-3.7162	1.54863313629448	-2.39966	0.0164102067749309	0.983529211521848
LTR78B:ERV1:LTR_13:24392478-24392732:+	4.18734189085906	2.61444665047962	1.08995590208215	2.39867195130118	0.0164546487801729	0.983529211521848
BTLTR1:ERVK:LTR_2:44977134-44977207:-	8.36136757473622	-1.77068	0.739015319239192	-2.39599	0.0165754208821235	0.983529211521848
ERVL_B4_int:ERVL:LTR_LWLT01000021.1:8428304-8430706:+	1.72782204640105	-4.15851	1.73616465757466	-2.39523	0.016610113338893	0.983529211521848
LTR67B:ERVL:LTR_26:40045331-40045550:+	3.54638307974012	-3.20883	1.34182991071965	-2.39138	0.016784994685058	0.983529211521848
MLT1F:ERVL_MaLR:LTR_17:30736390-30736519:-	110.769604768758	0.594227437935692	0.248536130524363	2.39090967048528	0.0168066872681121	0.983529211521848
MLT1H1:ERVL_MaLR:LTR_6:91629944-91630103:+	4.82556712829661	2.39940196444588	1.00510189362788	2.38722260863057	0.0169762084657577	0.983529211521848
CapAeg_1.233:ERVK:LTR_13:66916827-66917434:-	74.9522102805207	0.607889317745647	0.254862386795261	2.38516685568822	0.0170713765160346	0.983529211521848
MLT1C2:ERVL_MaLR:LTR_5:81438587-81439040:-	7.28481559749106	1.80586747683488	0.757641700131826	2.38353759636074	0.017147132859794	0.983529211521848
CapAeg_1.288:ERV1:LTR_28:40956100-40956720:-	6.45258243088106	1.95497441924068	0.820446042348545	2.38281900128925	0.0171806392898446	0.983529211521848
BTLTR1:ERVK:LTR_7:39920592-39920658:+	50.5986947013614	-0.715117	0.300628936070907	-2.37874	0.0173720528179405	0.983529211521848
BTLTR1:ERVK:LTR_LWLT01013457.1:1413-2284:+	1.65982271332401	4.32153609354766	1.81682493989385	2.37861997524107	0.0173775809059363	0.983529211521848
LTR16:ERVL:LTR_19:24610945-24611290:-	18.3456562416592	-1.11567	0.469469664061021	-2.37644	0.0174805968195044	0.983529211521848
MLT1A:ERVL_MaLR:LTR_18:65175253-65175548:+	85.0481553098761	0.611928346373358	0.257718367688705	2.37440719441658	0.0175771542706962	0.983529211521848
BTLTR1:ERVK:LTR_2:64923152-64924495:+	54.4175622875036	0.732495643083269	0.308576735061983	2.37378765102345	0.0176066729181064	0.983529211521848
MLT1C2:ERVL_MaLR:LTR_2:18430281-18430525:+	15.750912173936	-1.22441	0.516315462627368	-2.37143	0.0177194850652477	0.983529211521848
LTR86A2:ERVL:LTR_20:39857252-39857661:+	5.76297829777133	-2.12959	0.900408626739074	-2.36513	0.0180235482018506	0.983529211521848
MLT1J1:ERVL_MaLR:LTR_7:62902854-62902933:-	7.57513096485396	1.74543207176936	0.738257672782936	2.36425862692329	0.0180661956306489	0.983529211521848
MLT1D:ERVL_MaLR:LTR_6:60874940-60875373:+	15.1616783036576	-1.40085	0.592562718003165	-2.36405	0.0180764506720792	0.983529211521848
MER31B:ERV1:LTR_6:9078166-9078404:-	10.927012955706	1.45826767559224	0.618132075331629	2.35915224882947	0.018316739235623	0.983529211521848
MLT1D:ERVL_MaLR:LTR_26:28613055-28613532:-	1.7357083498184	-4.13781	1.75550898939404	-2.35704	0.0184211028746779	0.983529211521848
MLT1A:ERVL_MaLR:LTR_24:58689754-58689933:-	14.3520194205308	1.36757151603003	0.580629306557491	2.35532636845057	0.0185064435711747	0.983529211521848
CapAeg_1.232:ERV1:LTR_9:58094123-58094884:+	41.4227914626693	-0.872586	0.370807307542413	-2.35321	0.0186123526821893	0.983529211521848
MER21C:ERVL:LTR_28:21944503-21945210:+	4.20628863611548	-2.85571	1.21374598997186	-2.35281	0.0186321275803529	0.983529211521848
MLT1D:ERVL_MaLR:LTR_1:23808701-23808808:-	2.62084089531802	3.93437555942863	1.67270632481064	2.35210180117781	0.0186676651458374	0.983529211521848
MER21C:ERVL:LTR_25:22904827-22904975:+	2.69454101386705	-3.74364	1.5942789833746	-2.34817	0.0188659706236431	0.983529211521848
BTLTR1:ERVK:LTR_LWLT01000021.1:8174699-8174768:+	3.12065570077386	3.22372911078824	1.37334415793302	2.34735706426289	0.0189071259986479	0.983529211521848
MLT1D:ERVL_MaLR:LTR_23:18289178-18289328:+	2.61236477010955	-3.66681	1.5628948507679	-2.34617	0.0189676375959931	0.983529211521848
CapAeg_1.271:ERV1:LTR_16:74225162-74225592:+	4.04025448698249	2.5517969019074	1.08777163445251	2.34589395520666	0.0189815071337316	0.983529211521848
BTLTR1:ERVK:LTR_3:118439530-118439613:+	2.66931034023946	-3.71232	1.58488611829472	-2.34232	0.0191640858084108	0.983529211521848
MLT1J:ERVL_MaLR:LTR_5:56553651-56553834:-	3.4173166897234	-3.14797	1.34549945231124	-2.33963	0.019302820076366	0.983529211521848
CapAeg_5.110:ERV1:LTR_12:37512708-37512780:+	5.55738991642169	-2.12269	0.908156902232579	-2.33736	0.0194203337994816	0.983529211521848
MER21C:ERVL:LTR_15:19216962-19217795:-	39.5749175859566	0.798739835102513	0.34185718456408	2.33647227897529	0.0194666407367766	0.983529211521848
MER21C:ERVL:LTR_9:2936049-2936769:-	1.55060006415566	4.24277372963228	1.81641731258928	2.33579238659879	0.0195020646147173	0.983529211521848
MER34A:ERV1:LTR_22:49044745-49045241:+	1.55060006415566	4.24277372963228	1.81641731258928	2.33579238659879	0.0195020646147173	0.983529211521848
MLT1E1A:ERVL_MaLR:LTR_4:66055324-66055861:+	13.0197364694317	-1.32395	0.566928619057224	-2.33531	0.0195272019549379	0.983529211521848
CapAeg_1.232:ERV1:LTR_LWLT01002418.1:16538-17265:+	8.51215526213261	1.66254787739352	0.713870670788529	2.32892027285153	0.0198632897384063	0.983529211521848
MLT1J:ERVL_MaLR:LTR_10:90293261-90293438:+	2.30217042440979	3.77456313749918	1.62160294323076	2.32767407906834	0.0199294165492604	0.983529211521848
MLT1J:ERVL_MaLR:LTR_22:21872085-21872376:-	18.2969898834812	1.09339931374866	0.470017408083638	2.32629535617986	0.0200027995980137	0.983529211521848
MLT1J1:ERVL_MaLR:LTR_20:24342364-24342433:+	2.3320391692432	3.74352117918616	1.60999937818786	2.32516933230104	0.0200629075068202	0.983529211521848
MLT2F:ERVL:LTR_5:83729315-83729465:+	1.62509747120832	-4.06207	1.75122382589056	-2.31956	0.0203646201151699	0.983529211521848
MLT1A:ERVL_MaLR:LTR_4:115925884-115926138:-	2.5075432923873	-3.63695	1.56913626736839	-2.3178	0.0204599852922601	0.983529211521848
MLT1J:ERVL_MaLR:LTR_4:23627510-23627608:+	4.25421611921189	-2.74815	1.18661223659945	-2.31597	0.0205601254069892	0.983529211521848
MER77B:ERVL:LTR_10:52074897-52075465:+	2.25893258802325	3.72553802556829	1.60982618862548	2.31424861385146	0.0206540887231374	0.983529211521848
MER34A:ERV1:LTR_6:60622352-60622826:-	11.621508346993	-1.46896	0.634793589198954	-2.31407	0.0206637717101318	0.983529211521848
MLT1D:ERVL_MaLR:LTR_22:4313634-4314114:+	22.8156597958699	-0.998558	0.432044273999762	-2.31124	0.0208196425163435	0.983529211521848
CapAeg_5.110:ERV1:LTR_1:130097304-130097466:-	3.05535185001209	3.25561831137206	1.40895918250881	2.31065480944244	0.0208519292273652	0.983529211521848
CapAeg_1.232:ERV1:LTR_15:80977849-80978332:+	3.94908595941016	-2.79841	1.21192321470981	-2.30907	0.0209397802462095	0.983529211521848
CapAeg_1.232:ERV1:LTR_29:44535317-44535640:+	6.45231939762307	2.05132026392404	0.888655015852453	2.30834263840427	0.0209800866843132	0.983529211521848
ERVL_E_int:ERVL:LTR_2:129153841-129154829:+	88.0236396518565	-0.688438	0.298581428617194	-2.3057	0.0211276486278585	0.983529211521848
MLT1D:ERVL_MaLR:LTR_25:26451391-26451781:-	72.2570629703728	0.608565953984785	0.264008736795207	2.30509778339969	0.0211610976154994	0.983529211521848
MER31_int:ERV1:LTR_14:5963501-5963842:-	11.2756189071197	-1.42037	0.616324054842072	-2.30458	0.0211903123851624	0.983529211521848
MLT1D:ERVL_MaLR:LTR_19:20888357-20888705:-	6.10051655764378	-1.97024	0.855958665597933	-2.3018	0.0213465099976002	0.983529211521848
MLT1J1:ERVL_MaLR:LTR_13:24919907-24919986:-	2.49638080982116	-3.61515	1.57143533887763	-2.30054	0.0214174765312396	0.983529211521848
BTLTR1:ERVK:LTR_24:58573301-58573370:-	97.3299259474128	0.550622450190719	0.239402554813687	2.29998568987384	0.021449030783661	0.983529211521848
MLT1C2:ERVL_MaLR:LTR_23:13618224-13618647:-	22.8371506324618	0.981370377206122	0.426740619238178	2.29968822503486	0.0214658897000171	0.983529211521848
MER68:ERVL:LTR_23:36359944-36360231:+	3.44707391466037	-3.10815	1.35546960741987	-2.29304	0.0218456435522447	0.983529211521848
BTLTR1:ERVK:LTR_2:122153393-122153466:-	1.62023817364862	-4.05846	1.77323571980394	-2.28873	0.0220948408299082	0.983529211521848
MLT2F:ERVL:LTR_15:36283790-36284247:-	12.2462348354927	-1.30739	0.571419480883011	-2.28796	0.0221395794089766	0.983529211521848
BosInd_1.230:ERV1:LTR_14:21078581-21078951:-	32.2766027053225	-0.815828	0.356638251052587	-2.28755	0.0221637589242361	0.983529211521848
MLT1D:ERVL_MaLR:LTR_6:46087003-46087460:+	7.3142851091489	-1.83205	0.800980500887016	-2.28726	0.0221804480678392	0.983529211521848
MLT1C:ERVL_MaLR:LTR_7:29249034-29249478:-	34.1660832569604	-0.880531	0.385459596422787	-2.28437	0.0223500723012131	0.983529211521848
MLT1I:ERVL_MaLR:LTR_4:83360785-83361122:-	35.1814756593816	0.822604635880201	0.360328420391636	2.28293020846405	0.0224344797316144	0.983529211521848
MLT1E1A:ERVL_MaLR:LTR_3:10893269-10893785:+	1.58903706126491	-4.03674	1.77042320769975	-2.2801	0.0226019727260614	0.983529211521848
MLT1I:ERVL_MaLR:LTR_17:38797361-38797440:+	1.58903706126491	-4.03674	1.77042320769975	-2.2801	0.0226019727260614	0.983529211521848
MLT1E1:ERVL_MaLR:LTR_15:36158945-36159261:-	1.65629858359202	-4.08378	1.79225692198674	-2.27857	0.0226926442659015	0.983529211521848
CapAeg_1.288:ERV1:LTR_LWLT01000027.1:20106959-20107618:-	1.58660741248506	-4.03493	1.77083062925087	-2.27855	0.0226938332952609	0.983529211521848
MER21C:ERVL:LTR_26:36685410-36685637:+	2.51240258994701	-3.63924	1.59990395288469	-2.27466	0.0229263043216902	0.983529211521848
MLT1A:ERVL_MaLR:LTR_1:154269544-154269599:-	2.43844947835813	-3.58209	1.5761535159345	-2.27268	0.0230455308944838	0.983529211521848
MLT1J:ERVL_MaLR:LTR_2:97377610-97377686:-	1.59146671004477	-4.03844	1.77813648130322	-2.27116	0.0231370862112226	0.983529211521848
ARLTR2:ERV1:LTR_2:65721541-65721810:+	2.22281652007485	3.68629074816348	1.62375065875184	2.27023202626264	0.0231935088081659	0.983529211521848
BTLTR1:ERVK:LTR_18:20580467-20580536:-	4.88920965237365	-2.2272	0.981130627874259	-2.27003	0.0232054760118196	0.983529211521848
CapAeg_1.232:ERV1:LTR_25:11155862-11156076:-	2.44237867258971	-3.56442	1.5704174679259	-2.26973	0.023224076453088	0.983529211521848
MLT1C2:ERVL_MaLR:LTR_9:81215081-81215434:-	2.4370055909114	-3.56443	1.57101477867821	-2.26887	0.0232762581734332	0.983529211521848
BTLTR1:ERVK:LTR_6:34865402-34865495:-	1.58417776370521	-4.03299	1.77937078431908	-2.26653	0.0234191342086506	0.983529211521848
MER34B_int:ERV1:LTR_18:51605541-51605679:-	3.8854208850643	-2.66663	1.17769908053392	-2.26427	0.0235575921979157	0.983529211521848
LTR82B:ERVL:LTR_9:63575884-63576400:-	21.1731211740336	-1.01602	0.448784819933301	-2.26393	0.0235786325632016	0.983529211521848
CapAeg_1.233:ERVK:LTR_23:21481828-21481986:-	74.2865169584387	0.574964909239891	0.254222397591485	2.26166110731051	0.023718349417628	0.983529211521848
MER21C:ERVL:LTR_1:67997913-67998573:-	5.95588651361482	-1.95035	0.86278734261302	-2.26053	0.0237885142014844	0.983529211521848
MLT1H_int:ERVL_MaLR:LTR_3:15657176-15657907:-	7.1438786099186	-1.77524	0.785420580887257	-2.26024	0.0238063339134088	0.983529211521848
MLT1J:ERVL_MaLR:LTR_7:98841596-98841784:+	64.7135081336451	0.644262843070713	0.285472073769378	2.25683316257123	0.0240185017022556	0.983529211521848
BTLTR1:ERVK:LTR_28:20915604-20915673:+	10.6802420374817	1.4821213430893	0.656775670965406	2.25666298039132	0.0240291417208659	0.983529211521848
MLT1E1A:ERVL_MaLR:LTR_LWLT01001776.1:11275-11893:-	2.43376388726646	3.82109073384786	1.69328084245258	2.25661959791226	0.0240318547054327	0.983529211521848
MLT1K:ERVL_MaLR:LTR_10:42479853-42479991:+	4.46985452776379	2.4048437406846	1.06585172894749	2.25626480247806	0.0240540523092988	0.983529211521848
BTLTR1:ERVK:LTR_18:66783756-66783825:+	33.7030590107113	0.793525443180577	0.352022216611783	2.25419137126703	0.0241841313955447	0.983529211521848
MLT1A:ERVL_MaLR:LTR_15:61567272-61567567:+	7.28461145717111	-1.84107	0.817719383764907	-2.25147	0.0243556286442867	0.983529211521848
CapAeg_1.232:ERV1:LTR_19:5223398-5223689:+	4.40449501899702	2.34458763932831	1.04303084638234	2.24786030773712	0.0245850988608023	0.983529211521848
MER31_BT:ERV1:LTR_26:27712583-27712903:-	3.40418268449101	-3.20033	1.4261874221114	-2.24397	0.0248341179354624	0.983529211521848
BTLTR1:ERVK:LTR_7:105851355-105851431:-	5.29610097241737	2.00396972144905	0.893185659729406	2.24362057274426	0.0248568244402249	0.983529211521848
MLT1H2:ERVL_MaLR:LTR_18:56358199-56358312:-	12.0701420544387	1.2756956742928	0.568594964768057	2.24359298505779	0.0248586010243487	0.983529211521848
MLT1A:ERVL_MaLR:LTR_4:95434776-95435121:-	1.47811878695076	4.15281120788041	1.85116395036126	2.24335138282591	0.0248741643564482	0.983529211521848
BTLTR1:ERVK:LTR_3:106370642-106370710:-	23.6036958624251	0.921934364749861	0.411101434700117	2.24259583385394	0.0249228891515214	0.983529211521848
LTR87:ERVL:LTR_14:5979154-5979352:-	19.8981298522382	-1.08226	0.482600891815435	-2.24255	0.0249258723627566	0.983529211521848
MLT1C2:ERVL_MaLR:LTR_10:36068995-36069379:-	17.6493781715099	-1.1218	0.500585743433646	-2.24098	0.0250276389416968	0.983529211521848
BTLTR1:ERVK:LTR_LWLT01000021.1:37638472-37638545:+	4.55662815496999	-2.42822	1.08655249756343	-2.23479	0.0254311018360586	0.983529211521848
BTLTR1:ERVK:LTR_10:97137568-97137637:+	5.18936363003387	2.0348235123029	0.910817159714132	2.23406365437993	0.0254788850425879	0.983529211521848
MLT1A:ERVL_MaLR:LTR_18:23451584-23451964:+	17.3340088820003	-1.07178	0.480102816060604	-2.2324	0.0255885239691766	0.983529211521848
BTLTR1:ERVK:LTR_11:69125945-69126014:-	5.2166688598086	-2.25075	1.00977615058066	-2.22896	0.0258163099472439	0.983529211521848
MLT1G:ERVL_MaLR:LTR_25:29375850-29376437:-	9.3335943645709	-1.48536	0.66654378290502	-2.22845	0.0258502465448728	0.983529211521848
LTR41:ERVL:LTR_9:78922409-78923004:+	59.3011337091549	0.623234102069602	0.27980790555624	2.22736416553582	0.0259229453228755	0.983529211521848
BTLTR1:ERVK:LTR_15:77179194-77179267:+	1.4088857419574	4.09743293017084	1.84066536594433	2.22606075280213	0.0260101123406717	0.983529211521848
CapAeg_1.233:ERVK:LTR_3:4396740-4396774:+	2.88434247064241	3.1694111652539	1.42434750369619	2.22516707266258	0.0260700244150294	0.983529211521848
MLT1H2:ERVL_MaLR:LTR_16:34295698-34296085:-	1.47274570527245	4.14908796550547	1.86526611585628	2.22439464816031	0.0261219036223075	0.983529211521848
BTLTR1:ERVK:LTR_10:44601810-44602676:+	11.5743538672746	1.35085086612598	0.607569944009741	2.22336683939771	0.0261910738434618	0.983529211521848
ARLTR2:ERV1:LTR_10:79386603-79386875:+	21.1318785028855	0.995121573400541	0.44758455674632	2.22331525608144	0.0261945495029181	0.983529211521848
MLT1D:ERVL_MaLR:LTR_13:65829744-65829902:+	1.56329260351871	-3.98929	1.79537936814111	-2.22197	0.0262851038681775	0.983529211521848
LTR16C:ERVL:LTR_22:4166370-4166519:+	15.5229667980159	-1.16132	0.523280022423246	-2.21931	0.0264654630752477	0.983529211521848
CapAeg_1.271:ERV1:LTR_15:17506667-17507068:+	16.7557014240795	1.07562341605215	0.484932600735222	2.21808848161861	0.026548800026552	0.983529211521848
CapAeg_1.232:ERV1:LTR_23:21482657-21482931:-	163.078589940638	0.482325683619554	0.217523579360692	2.21734896528056	0.026599254274467	0.983529211521848
BTLTR1:ERVK:LTR_LWLT01005843.1:2610-3419:+	1.55054700254165	-4.00839	1.8078261326705	-2.21724	0.0266063967159858	0.983529211521848
MLT1D:ERVL_MaLR:LTR_15:9044065-9044292:-	44.8340048482015	-0.69124	0.311766310084248	-2.21717	0.0266111653372859	0.983529211521848
MLT1J:ERVL_MaLR:LTR_9:28430586-28431047:-	1.52480254479545	-3.96037	1.78922472167236	-2.21345	0.0268664153507437	0.983529211521848
BTLTR1:ERVK:LTR_10:2774075-2774144:+	2.84972594814573	3.15488298123649	1.42536412660728	2.21338738806756	0.0268709494160532	0.983529211521848
MLT1C2:ERVL_MaLR:LTR_29:23976899-23977194:-	2.14646170664336	3.63619710188849	1.64372726155964	2.21216572050908	0.0269552164646255	0.983529211521848
CapAeg_1.201:ERVL_MaLR:LTR_4:8708455-8708618:-	4.89608227950369	-2.19008	0.991864567483807	-2.20804	0.0272415656648537	0.983529211521848
LTR75:ERVL:LTR_LWLT01000066.1:142472-142541:+	2.15963751877984	3.64210563694765	1.64966452866586	2.2077856277198	0.0272592204162161	0.983529211521848
MER74A:ERVL:LTR_6:59731971-59732500:-	6.08234775871156	1.98392280254165	0.898754894975511	2.20741251439382	0.0272852528714305	0.983529211521848
BTLTR1:ERVK:LTR_18:22158879-22158948:+	10.0233	1.38808007354784	0.628855362878341	2.20731213485155	0.0272922601041213	0.983529211521848
MLT1C2:ERVL_MaLR:LTR_12:63819128-63819437:-	16.1396484099546	-1.20125	0.544620759897793	-2.20567	0.0274069972320234	0.983529211521848
MLT1E1A:ERVL_MaLR:LTR_10:16622899-16623435:+	4.35294066803371	2.31003153977135	1.04844764021453	2.20328746154522	0.0275744941496069	0.983529211521848
HERV16_int:ERVL:LTR_19:36959877-36960966:+	4.25214692775012	-2.39411	1.08825126959697	-2.19996	0.0278099392955864	0.983529211521848
ERV54_EC_LTR:ERV1:LTR_23:31684958-31685315:+	7.02761720717312	1.84958138047343	0.840853281739304	2.19964816768934	0.0278318669056819	0.983529211521848
MER21C:ERVL:LTR_1:72618145-72618284:+	10.6258720975656	1.39663723229204	0.635265463959562	2.19850961767526	0.027912809944333	0.983529211521848
LTR87:ERVL:LTR_1:69095060-69095252:+	1.41425882363571	4.10163308215754	1.86565530625857	2.19849458171512	0.0279138802535359	0.983529211521848
BTLTR1:ERVK:LTR_13:47233602-47233671:-	13.5861702748571	1.30359398468048	0.593408613860233	2.19678979076552	0.028035462540649	0.983529211521848
BTLTR1:ERVK:LTR_2:11677747-11677820:+	1.43275610109745	4.11731970275142	1.87438239227003	2.19662739029735	0.0280470683948839	0.983529211521848
MLT1D:ERVL_MaLR:LTR_8:39119052-39119458:+	7.53238219171589	-1.71776	0.782554790168587	-2.19507	0.0281585371996326	0.983529211521848
CapAeg_1.271:ERV1:LTR_2:92119615-92120092:-	4.74253836382016	-2.18904	0.997816945001409	-2.19383	0.0282473878443185	0.983529211521848
MER21C:ERVL:LTR_19:54617282-54617581:+	23.4493455728752	0.941235758594632	0.429109513195687	2.19346280995966	0.0282740512475834	0.983529211521848
CapAeg_1.285:ERV1:LTR_12:63772052-63772466:-	17.692866799606	-1.11918	0.510327878147704	-2.19305	0.028303522389761	0.983529211521848
BTLTR1:ERVK:LTR_17:63787572-63787645:-	2.12259134750331	3.62261942182534	1.65268644868327	2.19195808419169	0.0283825333712807	0.983529211521848
MLT1F:ERVL_MaLR:LTR_3:22905874-22906047:-	2.18107822914004	3.6565891250565	1.66846353165216	2.19159067950118	0.0284090755505386	0.983529211521848
BTLTR1:ERVK:LTR_4:25770501-25770570:+	1.48874213485204	-3.93327	1.79612316564022	-2.18987	0.0285338015792975	0.983529211521848
MLT1G1:ERVL_MaLR:LTR_14:45366588-45367044:+	1.48874213485204	-3.93327	1.79612316564022	-2.18987	0.0285338015792975	0.983529211521848
MLT1D:ERVL_MaLR:LTR_16:1793322-1793425:-	2.32054965340849	-3.52322	1.60963836976395	-2.18882	0.0286095881041658	0.983529211521848
MLT1K:ERVL_MaLR:LTR_7:52394929-52395127:+	1.55843	-3.98617	1.82154340131233	-2.18835	0.0286442498128603	0.983529211521848
ERVL_E_int:ERVL:LTR_LWLT01000027.1:23538595-23540158:+	1.48631248607219	-3.93133	1.79659046128355	-2.18822	0.028653676421696	0.983529211521848
BTLTR1:ERVK:LTR_3:119540699-119540766:+	5.50886678021014	1.88081076030632	0.860802386524778	2.18495068060802	0.028892462948475	0.983529211521848
MLT1A:ERVL_MaLR:LTR_1:80140566-80140814:-	41.3082145707582	0.72531982275972	0.33199029882669	2.18476210095031	0.0289062941972155	0.983529211521848
MLT1A:ERVL_MaLR:LTR_15:41997443-41997747:+	8.77744095162548	-1.49358	0.683866635958774	-2.18402	0.0289610829513497	0.983529211521848
MLT1I:ERVL_MaLR:LTR_26:14203200-14203316:+	9.20710323379364	1.52477565393155	0.699508820559212	2.17978045325088	0.0292737395298701	0.983529211521848
MLT1L:ERVL_MaLR:LTR_25:37368054-37368137:+	111.878450786903	0.504778469227179	0.231696196579418	2.17862216419317	0.0293597482708158	0.983529211521848
LTR53B:ERVL:LTR_18:47966024-47966493:+	32.5736977531518	0.779063731126252	0.357675916701369	2.17812744651944	0.0293965497313568	0.983529211521848
MLT1C2:ERVL_MaLR:LTR_LWLT01000027.1:8048018-8048430:+	2.28691889224493	-3.5061	1.61060229170266	-2.17689	0.0294890245253155	0.983529211521848
LTR108a_Mam:ERVL:LTR_1:57115598-57116093:-	15.4152653701565	1.14432443709716	0.52573820264966	2.17660506946213	0.0295100466109169	0.983529211521848
MLT1E2:ERVL_MaLR:LTR_6:7671141-7671696:-	1.49117178363189	-3.93526	1.80898653154916	-2.17539	0.0296006575541234	0.983529211521848
MLT1C:ERVL_MaLR:LTR_15:24737780-24738185:+	26.897848569026	0.833129292577134	0.38327648060211	2.17370314835997	0.0297274360735386	0.983529211521848
LTR53_int:ERVL:LTR_7:98282329-98283013:-	1.48388283729233	-3.92941	1.81041190512149	-2.17045	0.0299728296028487	0.983529211521848
MLT1F2:ERVL_MaLR:LTR_4:50429994-50430059:-	1.52966184235516	-3.96481	1.82714245259821	-2.16995	0.0300103544319247	0.983529211521848
CapAeg_1.232:ERV1:LTR_29:44535051-44535118:+	8.02783460158311	1.60548471815116	0.739946208362963	2.16973166428286	0.0300271798316496	0.983529211521848
BTLTR1:ERVK:LTR_15:27960244-27960317:-	6.64821176096577	-2.05987	0.949465757474182	-2.16951	0.0300442917608174	0.983529211521848
LTR87:ERVL:LTR_13:46469241-46469533:+	22.5511850649274	0.939220593329746	0.43333101414229	2.16744373856735	0.0302010352510028	0.983529211521848
BTLTR1:ERVK:LTR_1:125518939-125519012:-	26.1392618284208	0.861385842342111	0.397673105825361	2.1660651166096	0.0303062113694016	0.983529211521848
ERVL_E_int:ERVL:LTR_1:28103963-28104950:-	27.7898016528748	-0.902605	0.417042397239329	-2.1643	0.0304413795973919	0.983529211521848
MLT1A:ERVL_MaLR:LTR_18:58785364-58785711:-	10.8723481978292	1.35491682351303	0.626252188241266	2.1635322781356	0.0305002638831715	0.983529211521848
LTR33:ERVL:LTR_28:22195353-22195584:+	1.51994324723574	-3.95708	1.82901537930878	-2.1635	0.0305027147972086	0.983529211521848
LTR16B2:ERVL:LTR_29:638617-638989:-	18.4155829119992	1.07351716652327	0.496381546034958	2.16268548881079	0.0305653779540946	0.983529211521848
HERV16_int:ERVL:LTR_8:93741830-93742552:+	1.3635230561041	4.06063411309834	1.87825975807999	2.1619129599248	0.0306248858597472	0.983529211521848
BTLTR1:ERVK:LTR_17:60935006-60935075:-	2.0318659757967	3.5713616201203	1.65308978262231	2.16041600260514	0.0307404797272994	0.983529211521848
BTLTR1:ERVK:LTR_2:62991380-62991448:+	26.7958033463008	0.836559037986438	0.387401792211517	2.15940931303097	0.0308184260200198	0.983529211521848
LTR41:ERVL:LTR_9:78923157-78923233:+	2.78406164006587	3.04024893736292	1.40792248195837	2.15938659714705	0.030820186828901	0.983529211521848
MER34A:ERV1:LTR_16:24823596-24824076:+	27.5775092368285	-0.870671	0.403288110404109	-2.15893	0.03085551987113	0.983529211521848
MLT1I:ERVL_MaLR:LTR_2:107933752-107934122:+	4.54776474853844	2.29921100798675	1.06503983629306	2.15880282561946	0.0308654671895804	0.983529211521848
MLT1L:ERVL_MaLR:LTR_25:37368252-37368355:+	144.420104510214	0.47377596252889	0.219715186989622	2.15631868247354	0.0310587894330828	0.983529211521848
BTLTR1:ERVK:LTR_6:59350702-59350770:-	2.70801162594747	3.06842240963271	1.42334921157188	2.15577623866744	0.0311011417387511	0.983529211521848
MLT1L:ERVL_MaLR:LTR_3:55518363-55518596:-	2.22511402455532	-3.4505	1.60268420692633	-2.15295	0.0313223758586104	0.983529211521848
LTR16A:ERVL:LTR_14:19244886-19245145:-	4.58864268998646	2.09974414728087	0.976060498828352	2.15124385199623	0.0314569574536227	0.983529211521848
MER21C:ERVL:LTR_11:75107383-75108193:-	9.77034840711495	-1.47737	0.686829262717658	-2.151	0.031476110142975	0.983529211521848
MLT1A:ERVL_MaLR:LTR_14:9792770-9793100:-	4.27653019659723	2.23154122429416	1.03944049648194	2.14686769646455	0.0318038160035505	0.983529211521848
BTLTR1:ERVK:LTR_10:19458878-19458947:-	1.44782242734892	-3.90163	1.8178640475421	-2.14627	0.0318515161094263	0.983529211521848
ERV3_16A3_I:ERVL:LTR_20:39508917-39509986:+	1.44782242734892	-3.90163	1.8178640475421	-2.14627	0.0318515161094263	0.983529211521848
MLT1C2:ERVL_MaLR:LTR_28:13773925-13774373:-	1.44782242734892	-3.90163	1.8178640475421	-2.14627	0.0318515161094263	0.983529211521848
CapAeg_1.271:ERV1:LTR_LWLT01000216.1:38444-38612:-	46.0693562956732	0.679094452704478	0.316664404435883	2.14452411825143	0.0319909150618252	0.983529211521848
MLT1A:ERVL_MaLR:LTR_2:45038553-45038731:-	28.550287494336	-0.81629	0.380886139466301	-2.14313	0.0321023009841784	0.983529211521848
CapAeg_1.235:ERVL:LTR_8:88424484-88424898:+	3.88154243277423	2.53177342758729	1.18157733961564	2.14270648454622	0.0321366743622807	0.983529211521848
LTR9B_EC:ERVL:LTR_21:67065642-67066222:+	9.05784712128715	-1.61499	0.755049818068476	-2.13892	0.0324421572734175	0.983529211521848
LTR33A:ERVL:LTR_17:19767608-19767678:+	6.39358601066411	1.84444820735888	0.862541330887535	2.13838820391481	0.0324852490656266	0.983529211521848
MLT1E1A:ERVL_MaLR:LTR_LWLT01000021.1:8697601-8697893:-	28.8370549710916	-0.849388	0.397215758882336	-2.13836	0.0324879070396813	0.983529211521848
MLT1D:ERVL_MaLR:LTR_7:107776397-107776828:+	1.49360143241175	-3.93734	1.84231899409288	-2.13716	0.0325847169718563	0.983529211521848
BosInd_1.230:ERV1:LTR_15:34791235-34791625:+	15.6883916788023	-1.1258	0.526785075645673	-2.13712	0.0325881895037528	0.983529211521848
BTLTR1:ERVK:LTR_7:83244627-83244683:+	2.23390251634661	-3.43407	1.60867672305847	-2.13472	0.0327839801107501	0.983529211521848
BTLTR1:ERVK:LTR_LWLT01000134.1:20229-20296:-	2.07510381218324	3.62340906687955	1.69768489174324	2.13432368073849	0.0328162941126292	0.983529211521848
LTR41B:ERVL:LTR_7:73021029-73021176:+	2.19148326339176	-3.4327	1.60906462812507	-2.13335	0.0328960665480533	0.983529211521848
MLT1G1:ERVL_MaLR:LTR_17:64067336-64067612:+	9.14930155971533	1.45915928582245	0.684216014952149	2.1326	0.0329575278505435	0.983529211521848
MER31_int:ERV1:LTR_LWLT01000021.1:21579725-21580574:+	3.07695609042839	-3.02398	1.41822433537043	-2.13223	0.0329877419470059	0.983529211521848
MLT1H1:ERVL_MaLR:LTR_25:23032311-23033130:+	1.45511137368848	-3.90742	1.83284685039072	-2.13189	0.0330160842112944	0.983529211521848
MLT1M:ERVL_MaLR:LTR_LWLT01000027.1:36078566-36079230:-	1.45511137368848	-3.90742	1.83284685039072	-2.13189	0.0330160842112944	0.983529211521848
CapAeg_1.274:ERV1:LTR_26:37793512-37793887:+	5.46359306398444	-1.9873	0.932371547650528	-2.13145	0.0330520506958314	0.983529211521848
CapAeg_5.110:ERV1:LTR_18:64118467-64118759:-	3.08280114932122	-2.96984	1.39386310124012	-2.13066	0.0331174676908845	0.983529211521848
MLT1C2:ERVL_MaLR:LTR_17:2367127-2367382:-	3.22644543201706	-3.0471	1.43179458391664	-2.12817	0.033323300973392	0.983529211521848
MER67A:ERV1:LTR_16:33525204-33525607:+	30.8710985737929	0.919108249174423	0.431892599184369	2.12809446355451	0.0333292522666597	0.983529211521848
MLT1C2:ERVL_MaLR:LTR_LWLT01000043.1:364997-365486:+	3.42378642295515	2.66424297432605	1.25263076170195	2.12691804782612	0.033426893023148	0.983529211521848
MLT1J:ERVL_MaLR:LTR_16:26513319-26513706:+	9.02905747934603	-1.49118	0.701957874932423	-2.12432	0.0336434537467431	0.983529211521848
MLT1D:ERVL_MaLR:LTR_18:67071118-67071325:+	94.9741548851846	-0.608554	0.286577667522472	-2.12352	0.0337101283970546	0.983529211521848
MER68B:ERVL:LTR_LWLT01000042.1:540500-540869:-	10.2756818638597	1.31894454692284	0.621207106914247	2.12319616476137	0.0337374172251342	0.983529211521848
BTLTR1:ERVK:LTR_29:1521719-1521775:-	1.32890653360742	4.03124393626012	1.90074865208447	2.12087165330314	0.0339326047282358	0.983529211521848
MLT1H:ERVL_MaLR:LTR_9:19519069-19519404:-	3.08430069477295	-2.90851	1.37438595837089	-2.11622	0.034325921120343	0.983529211521848
MLT1K:ERVL_MaLR:LTR_13:57044201-57044714:-	4.60678038454166	-2.12231	1.00329054083351	-2.11535	0.0344004471901386	0.983529211521848
CapAeg_1.201:ERVL_MaLR:LTR_29:500997-501155:-	6.12033238353797	-2.01259	0.953569478693589	-2.11058	0.0348082173073189	0.983529211521848
MLT1G:ERVL_MaLR:LTR_11:24830081-24830592:+	11.3085266954727	-1.28077	0.606911559762448	-2.11031	0.0348320158703796	0.983529211521848
CapAeg_1.233:ERVK:LTR_LWLT01003678.1:10845-12544:+	4.09435404827403	2.61620249185602	1.24088405690402	2.10833758182324	0.0350017993573947	0.983529211521848
MER31_int:ERV1:LTR_3:116928760-116928982:+	2.39357266166924	-3.55763	1.68840175134417	-2.1071	0.0351090095898353	0.983529211521848
MLT1K:ERVL_MaLR:LTR_3:20785627-20785825:-	7.06832828408247	-1.6063	0.76279609663603	-2.10581	0.0352207885083198	0.983529211521848
CapAeg_1.201:ERVL_MaLR:LTR_17:60427775-60428157:+	3.17315829255358	2.67794201320756	1.27226934325792	2.10485462641905	0.0353039643733128	0.983529211521848
MLT1J2:ERVL_MaLR:LTR_11:75334987-75335187:+	15.3177445025108	1.10058068016216	0.523330765822406	2.10303072557298	0.0354630837216019	0.983529211521848
ERV3_16A3_I:ERVL:LTR_15:17552804-17553490:+	6.20332450190926	-1.75454	0.834938026027085	-2.1014	0.0356058918954105	0.983529211521848
BTLTR1:ERVK:LTR_4:74037364-74037437:-	25.2641890071455	0.869360983326512	0.413901971115538	2.10040310023998	0.0356933965346297	0.983529211521848
MER21C:ERVL:LTR_14:33916189-33916607:+	3.53759030156146	-2.61949	1.2480149672856	-2.09892	0.0358237621504452	0.983529211521848
MLT1D:ERVL_MaLR:LTR_10:57579423-57579704:+	14.4372107309055	-1.15244	0.549687939604198	-2.09654	0.0360344626425029	0.983529211521848
BosInd_1.230:ERV1:LTR_6:67156439-67156821:-	43.440323208272	0.67787555807231	0.323384869852631	2.09618823039316	0.0360654965988815	0.983529211521848
MER21C:ERVL:LTR_7:70620753-70621005:-	20.838622379459	0.928868081564885	0.443138876997546	2.09611056438641	0.0360723840781761	0.983529211521848
LTR16B1:ERVL:LTR_15:18979913-18980366:-	11.6871100427116	-1.24859	0.596125250252641	-2.0945	0.0362151069886498	0.983529211521848
BTLTR1:ERVK:LTR_1:23533118-23533191:+	9.50862528187719	1.4853217770815	0.709470787124302	2.09356298249002	0.0362989280183128	0.983529211521848
MLT1B:ERVL_MaLR:LTR_6:13058650-13058996:-	51.9903327819483	-0.692259	0.330803896774883	-2.09266	0.0363797736119386	0.983529211521848
LTR103_Mam:ERV1:LTR_11:25102637-25103045:-	1.41419166618537	-3.87477	1.85168027480328	-2.09257	0.0363873657083675	0.983529211521848
MLT1F1:ERVL_MaLR:LTR_22:35479057-35479306:+	14.7769417806471	-1.10386	0.527765466553678	-2.09158	0.0364759560719603	0.983529211521848
MER31B:ERV1:LTR_18:48452003-48452098:+	30.1110336699579	0.788400240450109	0.377005421667622	2.09121724818372	0.0365085938516222	0.983529211521848
CapAeg_1.232:ERV1:LTR_LWLT01000027.1:28426317-28427084:-	1.41176201740551	-3.87273	1.85223314540981	-2.09085	0.0365418557191712	0.983529211521848
MLT1G3:ERVL_MaLR:LTR_28:21948237-21948664:+	2.43023042869044	-3.55888	1.7034462113904	-2.08922	0.0366875844606057	0.983529211521848
LTR16A:ERVL:LTR_10:90293806-90294018:+	3.61748955281452	2.35135810431121	1.12549273229147	2.08918106430054	0.036691427307713	0.983529211521848
BTLTR1:ERVK:LTR_15:23941200-23941273:-	2.15785250222821	-3.41414	1.63420848444907	-2.08917	0.0366923295448452	0.983529211521848
MLT1F:ERVL_MaLR:LTR_12:59791439-59791853:-	24.5910561359616	0.893695037879263	0.427842171101944	2.0888427982157	0.0367218763961695	0.983529211521848
LTR16C:ERVL:LTR_6:44535999-44536257:-	4.08163232059922	2.42076465683263	1.15978	2.08726848722672	0.0368638716735282	0.983529211521848
BosInd_1.230:ERV1:LTR_12:67535167-67535527:-	91.8785517235974	0.499961624876211	0.23953088095493	2.08725331315541	0.0368652425739298	0.983529211521848
LTR16E1:ERVL:LTR_28:14008771-14009197:-	2.16186526941898	-3.37182	1.61656374937588	-2.0858	0.0369970211561826	0.983529211521848
MER21C:ERVL:LTR_5:65087368-65087662:-	3.58287303031784	2.33908516896173	1.12171800172775	2.08527024203846	0.0370447770192661	0.983529211521848
MLT1A:ERVL_MaLR:LTR_11:72056158-72056457:+	97.5396597075019	0.56179681191741	0.269465582219392	2.08485553995541	0.0370824154428297	0.983529211521848
MLT1B:ERVL_MaLR:LTR_15:30579085-30579459:+	9.73145179778215	-1.41687	0.68027207574599	-2.08281	0.0372688931495861	0.983529211521848
MLT1J:ERVL_MaLR:LTR_12:63816549-63816725:-	14.1285816288807	-1.18616	0.569507242154112	-2.08278	0.037271509210892	0.983529211521848
MLT1A:ERVL_MaLR:LTR_22:55779819-55780134:+	1.92719782487498	3.47427366545683	1.67028357582087	2.08005018773497	0.0375209297830586	0.983529211521848
BTLTR1:ERVK:LTR_17:16886500-16886564:+	2.15943562063912	-3.37047	1.62100642561305	-2.07925	0.0375946304233722	0.983529211521848
LTR82A:ERVL:LTR_12:63644778-63645196:-	3.54847569588227	-2.50079	1.20328589580109	-2.0783	0.0376815899215404	0.983529211521848
LTR16A1:ERVL:LTR_13:3755742-3756016:-	31.8565887431718	0.790186917005586	0.3802342537859	2.07815815944483	0.037694794370413	0.983529211521848
MLT1K:ERVL_MaLR:LTR_17:1476596-1477103:-	671.408102328919	0.386345858902228	0.18594246297798	2.07777100891678	0.0377304552343888	0.983529211521848
MLT1B:ERVL_MaLR:LTR_28:2058872-2059251:-	1.92182474319666	3.47114844749835	1.67083203458925	2.07749694501858	0.0377557169105463	0.983529211521848
MLT1D:ERVL_MaLR:LTR_12:74992607-74992924:-	21.7259409095427	0.922787903750211	0.444277487937077	2.07705303285794	0.0377966647763256	0.983529211521848
LTR33:ERVL:LTR_22:27151650-27152096:+	1.91939509441681	3.47115328840097	1.67123788951094	2.07699532794625	0.037801990434045	0.983529211521848
CapAeg_1.271:ERV1:LTR_26:34453713-34454157:-	11.4164326854302	1.26588845923699	0.609525755820965	2.0768416217818	0.0378161792810201	0.983529211521848
MLT1L:ERVL_MaLR:LTR_5:33392741-33393093:+	6.64299576636023	1.61745420852137	0.778855320334974	2.07670688803375	0.0378286204815879	0.983529211521848
MER21C:ERVL:LTR_10:85158891-85159614:-	37.9435050283998	-0.699244	0.336759318587806	-2.07639	0.0378577542104763	0.983529211521848
ERVL_E_int:ERVL:LTR_3:1128079-1128353:+	14.1743731848432	1.08389353432774	0.522153056728779	2.07581574092124	0.0379109959564296	0.983529211521848
MLT1D:ERVL_MaLR:LTR_21:34605738-34606140:-	13.5330080130349	-1.14322	0.550883543701526	-2.07524	0.0379642086626588	0.983529211521848
MLT1C2:ERVL_MaLR:LTR_2:84029343-84029549:-	2.76499896213247	3.02471273469753	1.45824492941118	2.07421447089747	0.0380593968740086	0.983529211521848
LTR16B2:ERVL:LTR_LWLT01000027.1:34074421-34074633:+	3.58194292698972	2.39085558159879	1.15269154162118	2.07415036483761	0.0380653483020263	0.983529211521848
MLT1H:ERVL_MaLR:LTR_4:111021198-111021444:-	11.2860068413713	-1.31189	0.632689452519577	-2.07352	0.0381241723230398	0.983529211521848
BTLTR1:ERVK:LTR_9:58057891-58057960:-	12.7967354046302	1.1411042973252	0.550788372965786	2.0717654063407	0.0382873242941698	0.983529211521848
MLT1B:ERVL_MaLR:LTR_12:63785057-63785437:-	14.7545752533462	-1.17022	0.564903953967407	-2.07154	0.0383080550948058	0.983529211521848
MLT1G1:ERVL_MaLR:LTR_14:67083566-67083889:+	23.4383963794797	-0.859007	0.414698906971139	-2.0714	0.0383214093694718	0.983529211521848
MER21C:ERVL:LTR_19:54616712-54616793:+	8.57793376694374	1.45459806995501	0.702233048477877	2.07138936725908	0.0383224237388918	0.983529211521848
MLT1N2:ERVL_MaLR:LTR_4:59155230-59155461:+	5.07049725953738	-1.92123	0.927695426778012	-2.07097	0.0383612448777095	0.983529211521848
MLT1A:ERVL_MaLR:LTR_9:61143147-61143424:+	9.38611084830052	-1.50122	0.725208038708212	-2.07006	0.0384468320514683	0.983529211521848
ERV3_16A3_I:ERVL:LTR_LWLT01000027.1:6721951-6722826:+	1.38844720843916	-3.82184	1.84628385507827	-2.07002	0.0384505445879738	0.983529211521848
MER21C:ERVL:LTR_25:38801619-38802398:+	1.38844720843916	-3.82184	1.84628385507827	-2.07002	0.0384505445879738	0.983529211521848
MLT1B:ERVL_MaLR:LTR_1:150798960-150799292:+	1.38844720843916	-3.82184	1.84628385507827	-2.07002	0.0384505445879738	0.983529211521848
LTR37A:ERV1:LTR_15:48632775-48632887:+	1.97013086194843	3.50250277312946	1.69227037775123	2.06970636558902	0.0384798502869947	0.983529211521848
MER21C:ERVL:LTR_18:22954504-22954686:+	2.12337521069571	-3.35022	1.6191194660084	-2.06916	0.0385309795023462	0.983529211521848
MLT1G:ERVL_MaLR:LTR_13:5246301-5246844:+	10.9702414223995	1.24354959627254	0.601133934805241	2.06867309308604	0.0385767737821269	0.983529211521848
BTLTR1:ERVK:LTR_21:45474044-45474113:+	1.38601755965931	-3.81974	1.84683700886881	-2.06826	0.0386157772699141	0.983529211521848
MLT1D:ERVL_MaLR:LTR_LWLT01000027.1:14263812-14264333:-	1.38601755965931	-3.81974	1.84683700886881	-2.06826	0.0386157772699141	0.983529211521848
MLT1H:ERVL_MaLR:LTR_19:10697987-10698103:-	1.95251207146176	3.46806971170044	1.67693687908188	2.0680979439126	0.0386308140140722	0.983529211521848
MER31B:ERV1:LTR_22:7612727-7613046:+	1.92326863064339	3.44967450962888	1.66824230294538	2.06784979828067	0.038654149296659	0.983529211521848
LTR16E1:ERVL:LTR_8:35901435-35901579:+	7.97003167216403	-1.56804	0.758329951312718	-2.06776	0.0386626306201195	0.983529211521848
ARLTR2:ERV1:LTR_12:61526518-61526796:+	1.98712859395844	3.48975972601004	1.68794063515427	2.06746591279917	0.0386902729708996	0.983529211521848
ARLTR2:ERV1:LTR_29:31993086-31993200:+	5.68376783329468	1.75093764504599	0.846999448730589	2.06722406687531	0.0387130454294384	0.983529211521848
CapAeg_1.233:ERVK:LTR_LWLT01000080.1:24337-26007:+	1.41905096374507	-3.87831	1.87694831690831	-2.06629	0.0388014564435581	0.983529211521848
LTR103_Mam:ERV1:LTR_2:10303598-10303882:+	6.67611274340517	1.60094143607957	0.775066342254037	2.06555406782822	0.0388706052931809	0.983529211521848
MLT2F:ERVL:LTR_3:45983389-45983602:-	16.6260437121954	-1.01792	0.49294509595096	-2.06498	0.0389244665101257	0.983529211521848
MER21C:ERVL:LTR_9:89550574-89551383:-	8.0566758190283	1.49789219130298	0.725627145510963	2.0642725407526	0.038991883006509	0.983529211521848
MER21C:ERVL:LTR_17:41438023-41438838:+	1.2910417788992	3.95773718577466	1.9173748382813	2.06414369624371	0.0390040940090298	0.983529211521848
MLT1D:ERVL_MaLR:LTR_28:31505755-31505892:-	6.06355	-1.73446	0.840529379331612	-2.06353	0.0390619738359192	0.983529211521848
HERV16_int:ERVL:LTR_13:54403203-54403798:-	2.08875868819904	-3.35024	1.62407303121522	-2.06286	0.0391255378560726	0.983529211521848
MLT1F2:ERVL_MaLR:LTR_10:58111161-58111454:-	4.22486028408554	2.17537053926855	1.05501984104238	2.06192381853144	0.0392149894694906	0.983529211521848
MER34B_int:ERV1:LTR_5:43665922-43666387:-	1.92864171232171	3.45281894806321	1.67487388472598	2.06153966549434	0.0392515833411959	0.983529211521848
MLT1H:ERVL_MaLR:LTR_3:99699401-99699759:+	1.91645166151835	3.46812480393622	1.6829506815454	2.06074	0.039327793696761	0.983529211521848
MLT1D:ERVL_MaLR:LTR_5:101038354-101038789:-	1.88720822069998	3.44965907772868	1.67433541981078	2.06031541644059	0.0393683970698412	0.983529211521848
BTLTR1:ERVK:LTR_11:21455120-21455192:+	1.95106818401503	3.48989283853976	1.69406226449237	2.06007353548219	0.0393915114216164	0.983529211521848
MER21C:ERVL:LTR_4:39155306-39155402:-	1.29641486057751	3.96250871771103	1.92421452357031	2.05928635771792	0.0394668145808019	0.983529211521848
MLT1J:ERVL_MaLR:LTR_2:48309168-48309349:+	1.29641486057751	3.96250871771103	1.92421452357031	2.05928635771792	0.0394668145808019	0.983529211521848
CapAeg_1.271:ERV1:LTR_20:67803716-67803783:-	1.40690271984581	-3.86802	1.87977117735297	-2.05771	0.0396181176577055	0.983529211521848
ARLTR2:ERV1:LTR_15:41607887-41608203:+	1.25642525640252	3.92625486436413	1.90900008067186	2.05670754240215	0.0397143662223967	0.983529211521848
MLT1D:ERVL_MaLR:LTR_5:118696257-118696541:-	1.29429001111074	4.00024406372587	1.94503948493915	2.05663900126481	0.0397209637190663	0.983529211521848
MLT2C1:ERVL:LTR_3:68956230-68956637:+	1.91789554896508	3.44648859142042	1.67598735899204	2.05639295125303	0.0397446551753877	0.983529211521848
LTR79:ERVL:LTR_15:15856615-15856775:-	9.7241553389881	1.30613369945535	0.635345918998749	2.05578356671229	0.0398033827123991	0.983529211521848
MER21C:ERVL:LTR_6:60966066-60966911:+	40.1947706134938	-0.679775	0.330897014224412	-2.05434	0.0399427888202111	0.983529211521848
MLT1C2:ERVL_MaLR:LTR_17:19915811-19916067:-	4.55017164316303	-2.12694	1.03545601357619	-2.05411	0.03996513804078	0.983529211521848
ERVL_B4_int:ERVL:LTR_LWLT01000033.1:712320-712556:-	11.1322792198505	-1.24673	0.607267684465087	-2.05301	0.0400718621752774	0.983529211521848
MER34A:ERV1:LTR_6:58751284-58751450:+	2.08632903941918	-3.34882	1.63153311230481	-2.05256	0.0401154961326596	0.983529211521848
ERV3_16A3_I:ERVL:LTR_2:93777015-93777854:+	1.2510521747242	3.92163205863653	1.91062119150329	2.05254295099227	0.0401169253440336	0.983529211521848
LTR16C:ERVL:LTR_13:8269586-8269807:-	1.2510521747242	3.92163205863653	1.91062119150329	2.05254295099227	0.0401169253440336	0.983529211521848
MLT1B:ERVL_MaLR:LTR_2:71309270-71309564:-	1.2510521747242	3.92163205863653	1.91062119150329	2.05254295099227	0.0401169253440336	0.983529211521848
MLT1E1A:ERVL_MaLR:LTR_16:48644924-48645257:+	1.2510521747242	3.92163205863653	1.91062119150329	2.05254295099227	0.0401169253440336	0.983529211521848
MLT1E2:ERVL_MaLR:LTR_1:81600804-81601372:-	1.2510521747242	3.92163205863653	1.91062119150329	2.05254295099227	0.0401169253440336	0.983529211521848
MLT1G:ERVL_MaLR:LTR_7:59819938-59820060:+	1.2510521747242	3.92163205863653	1.91062119150329	2.05254295099227	0.0401169253440336	0.983529211521848
MLT1G1:ERVL_MaLR:LTR_16:71773035-71773559:+	1.2510521747242	3.92163205863653	1.91062119150329	2.05254295099227	0.0401169253440336	0.983529211521848
MLT2C2:ERVL:LTR_28:4702702-4702770:+	1.2510521747242	3.92163205863653	1.91062119150329	2.05254295099227	0.0401169253440336	0.983529211521848
MLT1D:ERVL_MaLR:LTR_LWLT01000021.1:20922400-20922860:-	2.15692239890008	-3.39085	1.65249161870432	-2.05196	0.0401731635843477	0.983529211521848
ERVL_B4_int:ERVL:LTR_5:30536001-30537155:-	1.3499571497159	-3.78969	1.84690401498315	-2.05191	0.0401780589681201	0.983529211521848
MLT1B:ERVL_MaLR:LTR_7:11471175-11471532:-	1.3499571497159	-3.78969	1.84690401498315	-2.05191	0.0401780589681201	0.983529211521848
MLT1C2:ERVL_MaLR:LTR_LWLT01000041.1:331693-331829:-	1.3499571497159	-3.78969	1.84690401498315	-2.05191	0.0401780589681201	0.983529211521848
MLT1F:ERVL_MaLR:LTR_15:44438493-44438607:-	1.3499571497159	-3.78969	1.84690401498315	-2.05191	0.0401780589681201	0.983529211521848
BTLTR1:ERVK:LTR_11:98135072-98136332:-	1.28566869722088	3.95333591413685	1.92734990495366	2.05117706129853	0.0402497069130741	0.983529211521848
CapAeg_1.233:ERVK:LTR_20:35698063-35699363:-	3.67602805080431	2.36922981852346	1.15507702054997	2.05114444870125	0.0402528818160064	0.983529211521848
ERV3_16A3_I:ERVL:LTR_10:38283461-38284517:+	14.5108041093017	1.15444648621372	0.56317511130404	2.04988903636133	0.0403752603229032	0.983529211521848
MLT1F_int:ERVL_MaLR:LTR_18:45827260-45827473:+	19.7137179921995	0.919943670214234	0.448785529101074	2.04985145589899	0.0403789285517089	0.983529211521848
MLT1J:ERVL_MaLR:LTR_4:45784816-45784970:-	56.2396944828545	0.584678649617687	0.285324160975925	2.04917328983934	0.0404451729170038	0.983529211521848
MLT1F2:ERVL_MaLR:LTR_17:8821605-8821823:-	32.4432042483595	0.729950379437141	0.356273408300064	2.04884889646986	0.040476892755784	0.983529211521848
MLT1D:ERVL_MaLR:LTR_21:68799819-68800089:-	1.87940549024182	3.44645595222206	1.68257915374706	2.04831727799961	0.0405289210881405	0.983529211521848
MLT1C:ERVL_MaLR:LTR_12:37496994-37497171:+	9.83478762200257	-1.41446	0.690717859262371	-2.04781	0.0405781930824187	0.983529211521848
MLT1C2:ERVL_MaLR:LTR_29:1938943-1939269:-	8.86200181119164	1.37537618811278	0.671723973064332	2.04753178874718	0.0406058989642576	0.983529211521848
MLT1H:ERVL_MaLR:LTR_19:24029054-24029348:+	6.25694240293049	1.7193311993976	0.839918698304305	2.04702098294599	0.0406560243641346	0.983529211521848
LTR16A2:ERVL:LTR_8:62595317-62595655:-	1.35238679849576	-3.79189	1.8548808416532	-2.04428	0.0409262764622775	0.983529211521848
LTR16B2:ERVL:LTR_6:95757127-95757385:+	1.35238679849576	-3.79189	1.8548808416532	-2.04428	0.0409262764622775	0.983529211521848
MER21C:ERVL:LTR_25:39807497-39808142:-	6.83493611362344	1.72171895332053	0.842283204491714	2.04410932586448	0.0409427480582174	0.983529211521848
BTLTR1:ERVK:LTR_3:67365238-67366229:+	80.3288360918867	0.531651683530049	0.260237807184909	2.04294560149091	0.0410578234376487	0.983529211521848
LTR16D:ERVL:LTR_LWLT01001658.1:2392-2644:-	5.97142222068981	-1.7819	0.873135597726035	-2.04081	0.0412697997331839	0.983529211521848
BTLTR1:ERVK:LTR_21:23760820-23760888:-	1.34752750093605	-3.78759	1.85605488191097	-2.04067	0.0412837606965542	0.983529211521848
BTLTR1:ERVK:LTR_LWLT01000044.1:335200-335267:-	1.34752750093605	-3.78759	1.85605488191097	-2.04067	0.0412837606965542	0.983529211521848
MLT1G1:ERVL_MaLR:LTR_5:43375854-43375939:+	1.34752750093605	-3.78759	1.85605488191097	-2.04067	0.0412837606965542	0.983529211521848
LTR86A1:ERVL:LTR_2:105953043-105953297:-	14.868974550287	1.03549896300266	0.50759724036689	2.04000116756783	0.0413502094423177	0.983529211521848
BTLTR1:ERVK:LTR_1:115792367-115793678:-	28.3165603534642	-0.982529	0.4817008373651	-2.03971	0.0413795087552073	0.983529211521848
MLT2B4:ERVL:LTR_15:80882403-80882437:-	1.38358791087946	-3.81811	1.8738492929633	-2.03757	0.0415926239769531	0.983529211521848
LTR33:ERVL:LTR_9:13396227-13396369:-	5.61399845391389	-1.84259	0.904316455164429	-2.03755	0.0415951063740786	0.983529211521848
MLT1A:ERVL_MaLR:LTR_LWLT01000021.1:27254932-27255300:-	103.787902636245	-0.506977	0.24889589969492	-2.0369	0.0416597015983269	0.983529211521848
MER21C:ERVL:LTR_24:43541494-43541683:+	10.1268318812734	1.30650217839332	0.641670710082156	2.03609446070251	0.0417408708698671	0.983529211521848
MLT1C2:ERVL_MaLR:LTR_11:68111749-68111836:-	2.09754717999033	-3.33264	1.63722335589075	-2.03554	0.0417961492996323	0.983529211521848
MLT1J:ERVL_MaLR:LTR_6:87058705-87058926:+	5.70560231259557	-1.82323	0.895747122619788	-2.03543	0.0418076860752458	0.983529211521848
CapAeg_1.232:ERV1:LTR_16:77815199-77815342:+	1.26179833808083	3.9312128320312	1.9343811355502	2.0322845171425	0.0421248609660928	0.983529211521848
MLT1J:ERVL_MaLR:LTR_14:16468988-16469212:+	1.26179833808083	3.9312128320312	1.9343811355502	2.0322845171425	0.0421248609660928	0.983529211521848
MER21C:ERVL:LTR_4:50449758-50450396:+	5.00126421454402	-1.9622	0.965793834533756	-2.0317	0.0421842472688479	0.983529211521848
ERV3_16A3_LTR:ERVL:LTR_13:54403802-54404127:-	2.08782858487091	-3.32673	1.63790806985452	-2.03109	0.0422462776680012	0.983529211521848
MLT1F1:ERVL_MaLR:LTR_18:57045530-57046018:-	1.30178794225582	3.96787877146944	1.95393597700979	2.03071073881432	0.0422843463449544	0.983529211521848
MLT1E2:ERVL_MaLR:LTR_4:71742411-71743021:+	33.0016515865674	-0.715671	0.352639784216616	-2.02947	0.0424108295343081	0.983529211521848
MLT1I:ERVL_MaLR:LTR_LWLT01000105.1:53095-53212:+	2.16915421575854	-3.37713	1.66405825175092	-2.02945	0.042412315024124	0.983529211521848
ERVL_B4_int:ERVL:LTR_21:49697512-49698670:-	1.85259169820331	3.42772753597125	1.68972292597717	2.02857372843479	0.0425017266886124	0.983529211521848
MLT1A:ERVL_MaLR:LTR_7:40042607-40042930:+	40.2854904941218	-0.70622	0.348148609504577	-2.0285	0.0425091117372987	0.983529211521848
MLT1O:ERVL_MaLR:LTR_29:30810801-30811015:-	1.85016204942345	3.42772035937711	1.69015757167501	2.02804780857214	0.0425553688442746	0.983529211521848
MLT1H2:ERVL_MaLR:LTR_25:28263678-28264008:+	5.05238	-1.93388	0.954251427819382	-2.0266	0.0427036650695282	0.983529211521848
MER92B:ERV1:LTR_22:55287951-55288272:+	1.89552473527676	3.45605402086816	1.70671829936308	2.02497039034379	0.0428704047425442	0.983529211521848
CapAeg_1.233:ERVK:LTR_11:51874430-51875748:-	1.21643565222753	3.88987602278193	1.92127821625789	2.02462922332941	0.0429054511695772	0.983529211521848
MER34B_int:ERV1:LTR_18:46532584-46532794:+	1.21643565222753	3.88987602278193	1.92127821625789	2.02462922332941	0.0429054511695772	0.983529211521848
MLT1F:ERVL_MaLR:LTR_8:83999595-83999910:+	1.21643565222753	3.88987602278193	1.92127821625789	2.02462922332941	0.0429054511695772	0.983529211521848
MLT1H1:ERVL_MaLR:LTR_6:6201227-6201369:-	1.21643565222753	3.88987602278193	1.92127821625789	2.02462922332941	0.0429054511695772	0.983529211521848
ARLTR2:ERV1:LTR_14:37564341-37564473:+	2.15883826356133	-3.3943	1.6772039453486	-2.02378	0.0429925057422938	0.983529211521848
CapAeg_1.288:ERV1:LTR_25:29355707-29355883:-	2.25235802775325	-3.46263	1.71173141962165	-2.02288	0.0430854534627032	0.983529211521848
HERV16_int:ERVL:LTR_2:112267992-112268074:+	7.30721460285207	1.48012629500362	0.732692307286885	2.02011987881302	0.0433709543527401	0.983529211521848
BosInd_1.230:ERV1:LTR_22:15910732-15911091:+	1.24567909304589	3.91716373544728	1.93936737223008	2.01981521992037	0.0434025578243312	0.983529211521848
BosInd_1.230:ERV1:LTR_10:24444137-24444258:+	1.24567909304589	3.91716373544728	1.93936737223008	2.01981521992037	0.0434025578243312	0.983529211521848
BosInd_1.230:ERV1:LTR_14:32967109-32967486:+	1.24567909304589	3.91716373544728	1.93936737223008	2.01981521992037	0.0434025578243312	0.983529211521848
BTLTR1:ERVK:LTR_1:116118959-116119028:-	1.24567909304589	3.91716373544728	1.93936737223008	2.01981521992037	0.0434025578243312	0.983529211521848
LTR41:ERVL:LTR_22:32106252-32106509:+	1.24567909304589	3.91716373544728	1.93936737223008	2.01981521992037	0.0434025578243312	0.983529211521848
MER21C:ERVL:LTR_10:10229615-10229960:-	1.24567909304589	3.91716373544728	1.93936737223008	2.01981521992037	0.0434025578243312	0.983529211521848
MLT1C2:ERVL_MaLR:LTR_16:43199301-43199702:-	1.24567909304589	3.91716373544728	1.93936737223008	2.01981521992037	0.0434025578243312	0.983529211521848
CapAeg_1.201:ERVL_MaLR:LTR_20:32138644-32138844:-	11.7902507332274	-1.18501	0.586957456987215	-2.01891	0.0434964827666012	0.983529211521848
MER34A:ERV1:LTR_27:37988654-37988917:+	2.21965736991782	-3.46661	1.71757205426608	-2.01832	0.0435581661132824	0.983529211521848
LTR33:ERVL:LTR_21:54588717-54588917:-	3.95197285989208	2.14503240451267	1.06339178101107	2.01716097755918	0.043678716876953	0.983529211521848
BTLTR1:ERVK:LTR_1:132415172-132415245:+	12.2829778199593	1.12262592545328	0.556629643227803	2.01682741677816	0.0437135267469279	0.983529211521848
BTLTR1:ERVK:LTR_12:55927179-55927248:-	1.31389673977249	-3.75919	1.86460863065856	-2.01607	0.0437922146373367	0.983529211521848
BTLTR1:ERVK:LTR_15:36278317-36278387:+	1.31389673977249	-3.75919	1.86460863065856	-2.01607	0.0437922146373367	0.983529211521848
LTR86A2:ERVL:LTR_8:50895504-50895643:-	22.303888975566	0.889874267546562	0.441401806431591	2.01601863558408	0.0437980271442571	0.983529211521848
BTLTR1:ERVK:LTR_12:37400414-37400483:+	13.0421166847961	-1.14356	0.567247401488395	-2.01598	0.0438023193330271	0.983529211521848
BTLTR1:ERVK:LTR_10:85162043-85162112:-	10.1031623140045	-1.27212	0.631045191421393	-2.0159	0.0438103133719746	0.983529211521848
MER21C:ERVL:LTR_22:35128559-35129260:-	4.96279229330904	-2.16198	1.07320052727817	-2.01451	0.0439558054090754	0.983529211521848
LTR16A1:ERVL:LTR_29:19996803-19996996:-	1.28029561554257	3.9492813821417	1.96044750760372	2.01447953430233	0.043959211448014	0.983529211521848
LTR33:ERVL:LTR_29:12406998-12407253:+	1.28029561554257	3.9492813821417	1.96044750760372	2.01447953430233	0.043959211448014	0.983529211521848
LTR79:ERVL:LTR_19:21613730-21613863:-	1.28029561554257	3.9492813821417	1.96044750760372	2.01447953430233	0.043959211448014	0.983529211521848
MER21C:ERVL:LTR_22:53347184-53347331:+	1.28029561554257	3.9492813821417	1.96044750760372	2.01447953430233	0.043959211448014	0.983529211521848
MER34A:ERV1:LTR_7:38840531-38840879:-	2.09997682877018	-3.33399	1.65507871350034	-2.0144	0.0439678311662343	0.983529211521848
MLT1J2:ERVL_MaLR:LTR_10:27628779-27629413:+	1.31146709099264	-3.757	1.86523244857411	-2.01423	0.0439858278195151	0.983529211521848
MLT2C1:ERVL:LTR_12:27385437-27385822:+	1.31146709099264	-3.757	1.86523244857411	-2.01423	0.0439858278195151	0.983529211521848
CapAeg_5.110:ERV1:LTR_7:59130851-59131353:-	9.63456905541514	1.26886480103905	0.630011257861582	2.01403512271494	0.0440058460832952	0.983529211521848
CapAeg_1.233:ERVK:LTR_14:16970022-16970354:+	5.2624326907371	1.7867569357983	0.887839710006929	2.01247693210788	0.0441696859617643	0.983529211521848
ERVL_E_int:ERVL:LTR_5:28619199-28619740:+	1.35481644727561	-3.79427	1.88582976060095	-2.01199	0.0442210115704426	0.983529211521848
MER21C:ERVL:LTR_3:113319610-113320086:+	15.6843507199389	-1.01333	0.503933457731264	-2.01083	0.0443431024953869	0.983529211521848
LTR33A:ERVL:LTR_24:21585889-21586387:+	3.08166595376833	2.61177734597737	1.29970092849089	2.00952179745687	0.0444818254071855	0.983529211521848
BTLTR1:ERVK:LTR_20:14066298-14066371:+	1.22180873390584	3.8945522103706	1.93833876470368	2.00922164963562	0.0445136327251464	0.983529211521848
MLT1A:ERVL_MaLR:LTR_19:61059893-61060199:+	1.22180873390584	3.8945522103706	1.93833876470368	2.00922164963562	0.0445136327251464	0.983529211521848
MLT1H1:ERVL_MaLR:LTR_4:22469887-22470446:+	1.22180873390584	3.8945522103706	1.93833876470368	2.00922164963562	0.0445136327251464	0.983529211521848
MLT1K:ERVL_MaLR:LTR_5:84608289-84608467:-	1.22180873390584	3.8945522103706	1.93833876470368	2.00922164963562	0.0445136327251464	0.983529211521848
LTR33:ERVL:LTR_10:89139240-89139388:-	3.03826093948036	2.54637804853422	1.26742520469775	2.00909532104615	0.044527025777683	0.983529211521848
MLT1H2:ERVL_MaLR:LTR_25:29322295-29322514:-	3.99308812688948	-2.21713	1.10366623390256	-2.00888	0.0445502715676135	0.983529211521848
ERVL_E_int:ERVL:LTR_7:86172967-86173870:+	40.6932974942892	-0.682787	0.339899837665127	-2.00879	0.0445595623444732	0.983529211521848
CapAeg_1.201:ERVL_MaLR:LTR_14:49580494-49580894:-	4.4585530181199	2.00728792718004	1.00089117969323	2.0055	0.0449095496463516	0.983529211521848
ARLTR2:ERV1:LTR_2:107678979-107679112:+	1.87790594479009	3.42094404387901	1.70614146021686	2.00507643923277	0.0449548758377706	0.983529211521848
ERVL_B4_int:ERVL:LTR_12:77977775-77978979:+	1.34509785215619	-3.78559	1.88826741928364	-2.00479	0.0449850740476151	0.983529211521848
CapAeg_1.233:ERVK:LTR_17:70998773-70999847:-	1.31632638855235	-3.76129	1.87750141528716	-2.00335	0.0451397332623398	0.983529211521848
CapAeg_1.233:ERVK:LTR_2:34218372-34219212:+	1.31632638855235	-3.76129	1.87750141528716	-2.00335	0.0451397332623398	0.983529211521848
LTR33:ERVL:LTR_12:19011256-19011701:-	1.31632638855235	-3.76129	1.87750141528716	-2.00335	0.0451397332623398	0.983529211521848
MER89:ERV1:LTR_LWLT01001090.1:1769-2047:-	7.64284103971521	1.44968519373056	0.7238279767563	2.0028034840917	0.0451983857623373	0.983529211521848
MER21C:ERVL:LTR_29:47079900-47079962:-	1.21106257054921	3.88501916842973	1.94185032152705	2.00067900463852	0.0454269934308358	0.983529211521848
MLT1J_int:ERVL_MaLR:LTR_23:26967189-26967425:-	1.21106257054921	3.88501916842973	1.94185032152705	2.00067900463852	0.0454269934308358	0.983529211521848
MLT1F:ERVL_MaLR:LTR_4:38940718-38940871:+	8.37515010477759	-1.40027	0.700101974383167	-2.00009	0.0454908277664301	0.983529211521848
LTR16C:ERVL:LTR_8:80614136-80614439:+	19.210937574705	0.924788545913221	0.462676853159173	1.99877849864054	0.0456323251888939	0.983529211521848
BosInd_1.230:ERV1:LTR_15:72458050-72458177:+	1.30903744221279	-3.75469	1.87939533767818	-1.99782	0.0457363074526593	0.983529211521848
MER31B:ERV1:LTR_18:27280617-27281043:+	1.30903744221279	-3.75469	1.87939533767818	-1.99782	0.0457363074526593	0.983529211521848
MLT1L:ERVL_MaLR:LTR_17:56219756-56219921:-	1.30903744221279	-3.75469	1.87939533767818	-1.99782	0.0457363074526593	0.983529211521848
MLT1J2:ERVL_MaLR:LTR_11:27742454-27742726:+	23.633475293346	-0.842538	0.421813357798917	-1.99742	0.0457796319490494	0.983529211521848
LTR78B:ERV1:LTR_6:21834589-21835447:-	2.06148677004692	-3.31146	1.65810151910768	-1.99714	0.0458102344183846	0.983529211521848
MLT1J1:ERVL_MaLR:LTR_15:26495842-26495933:-	1.83941588606683	3.42080214973735	1.71318328603332	1.99675199823939	0.0458521304130033	0.983529211521848
ARLTR2:ERV1:LTR_23:32886112-32886405:+	4.93600212983734	-1.93984	0.971606636489632	-1.99653	0.0458763977509782	0.983529211521848
BTLTR1:ERVK:LTR_LWLT01000140.1:79660-79729:-	3.4429630528844	2.33457554124765	1.1700882187737	1.99521327006812	0.0460196243402221	0.983529211521848
MLT1K:ERVL_MaLR:LTR_6:60581580-60581756:-	9.80426315326847	-1.28146	0.642281686246564	-1.99517	0.0460245186221157	0.983529211521848
MLT1H2:ERVL_MaLR:LTR_6:16952611-16952987:-	9.13486152431736	1.29645488089473	0.649991160973943	1.99457309381273	0.046089460563412	0.983529211521848
MER67C:ERV1:LTR_13:5298958-5299244:+	5.25209860105161	1.85793418524839	0.931768096810638	1.99398776541925	0.0461533915725689	0.983529211521848
MER34A:ERV1:LTR_3:43735027-43735068:-	4.89424886865465	2.10643517755218	1.05646324933751	1.99385561104289	0.0461678361280068	0.983529211521848
MLT1D:ERVL_MaLR:LTR_20:683661-683894:-	8.15940039422103	1.41320444624689	0.709263325568343	1.99249615100918	0.046316647076128	0.983529211521848
MLT1E2:ERVL_MaLR:LTR_22:14625194-14625636:-	11.9211012245352	1.21202033633389	0.609277970549851	1.98927319699428	0.0466710564439784	0.983529211521848
BTLTR1:ERVK:LTR_20:32618332-32618400:-	12.2630366550508	1.13142646255268	0.569013541489369	1.98839988867614	0.0467674811069209	0.983529211521848
MLT1A:ERVL_MaLR:LTR_16:77884002-77884374:+	11.9196573370885	1.22471480788367	0.616173600007467	1.98761324384691	0.0468544804457741	0.983529211521848
CapAeg_1.233:ERVK:LTR_14:50906858-50907575:-	13.9643404165267	-1.0801	0.544311211872038	-1.98433	0.0472185997975488	0.983529211521848
LTR82B:ERVL:LTR_28:44114232-44114373:+	2.02550993306269	-3.26573	1.64580137458758	-1.98428	0.0472243612076319	0.983529211521848
MLT1K:ERVL_MaLR:LTR_4:73780739-73780979:+	14.4957533113963	-1.13638	0.5727284155498	-1.98416	0.0472382128176767	0.983529211521848
LTR82B:ERVL:LTR_3:39288370-39288858:-	2.00934892197266	-3.30376	1.6652738568047	-1.98391	0.04726564143205	0.983529211521848
MLT1D:ERVL_MaLR:LTR_20:11255903-11256359:+	2.06301423045283	-3.31002	1.66908881059989	-1.98313	0.0473531857944704	0.983529211521848
MLT1_int:ERVL_MaLR:LTR_6:36587684-36588611:+	2.02308028428284	-3.26419	1.64598435410493	-1.98312	0.0473536755717018	0.983529211521848
MER21C:ERVL:LTR_9:84853438-84854188:-	6.97299012013839	-1.54722	0.7803821251091	-1.98264	0.0474072453273851	0.983529211521848
MLT1E3:ERVL_MaLR:LTR_13:19019493-19019568:+	7.4936386733141	-1.50196	0.758503372080785	-1.98016	0.0476856925590403	0.983529211521848
MLT1J:ERVL_MaLR:LTR_19:46013832-46014112:+	6.59393479568503	-1.6424	0.830341726769515	-1.97798	0.0479305347013963	0.983529211521848
MLT1J:ERVL_MaLR:LTR_6:22036731-22036864:+	106.522353925486	0.46365818785728	0.234463124427221	1.97753138788869	0.04798159619285	0.983529211521848
ERVL_E_int:ERVL:LTR_15:64284527-64284846:+	1.98846376178616	-3.26432	1.65139391785569	-1.97671	0.0480747048085994	0.983529211521848
LTR41B:ERVL:LTR_27:20731711-20732021:+	2.02452417172957	-3.28646	1.66275358004762	-1.97651	0.0480965200722025	0.983529211521848
MLT1J:ERVL_MaLR:LTR_18:48358485-48358720:-	40.8727223769879	0.659589749598457	0.334150271970133	1.9739315060543	0.0483895317199073	0.983529211521848
CapAeg_1.201:ERVL_MaLR:LTR_8:82378697-82378908:+	16.164743318155	1.03923747973574	0.526671024177894	1.97321939508241	0.048470571685684	0.983529211521848
MLT1K:ERVL_MaLR:LTR_25:1752797-1752977:+	9.35343010349394	1.61031632495264	0.816290519944056	1.97272452099897	0.0485269566682557	0.983529211521848
CapAeg_1.233:ERVK:LTR_8:49129883-49131188:+	60.1079227412317	0.681922192487393	0.346034920963815	1.97067449316395	0.0487611198733666	0.983529211521848
MLT1D:ERVL_MaLR:LTR_1:558441-558856:-	31.0793578068322	0.71180720335654	0.361492778032435	1.96907724472624	0.0489442214725151	0.983529211521848
BTLTR1:ERVK:LTR_14:4147834-4147903:+	1.3187560373322	-3.76331	1.9114580302939	-1.96882	0.0489742710766871	0.983529211521848
MLT1J:ERVL_MaLR:LTR_4:94669405-94669879:-	14.1946568734679	1.08580493193304	0.55155381679727	1.96862916884163	0.0489956904784423	0.983529211521848
LTR50:ERVL:LTR_1:45760441-45760583:-	3.80395535268738	2.12092076886338	1.0778168040387	1.96779337723819	0.0490918165165348	0.983529211521848
CapAeg_1.201:ERVL_MaLR:LTR_1:145848760-145848967:-	1.18181912973085	3.85698908300952	1.96018728070781	1.96766355999249	0.0491067612452795	0.983529211521848
MLT1D:ERVL_MaLR:LTR_15:42121417-42121501:+	1.18181912973085	3.85698908300952	1.96018728070781	1.96766355999249	0.0491067612452795	0.983529211521848
BTLTR1:ERVK:LTR_18:51646542-51646611:-	1.98944952311928	-3.244	1.64873164309465	-1.96758	0.0491168649077327	0.983529211521848
CapAeg_1.285:ERV1:LTR_3:87606197-87606399:+	2.47019885036429	2.93425159015457	1.49193804554739	1.96673822945375	0.0492133971297621	0.983529211521848
MLT1D:ERVL_MaLR:LTR_2:107280258-107280648:+	4.24434827979289	-2.37575	1.20875058556225	-1.96546	0.049361230049615	0.983529211521848
MER110_int:ERV1:LTR_2:100361687-100361868:-	1.95240335184275	-3.24245	1.65008422487145	-1.96502	0.0494115524443623	0.983529211521848
MLT1H:ERVL_MaLR:LTR_6:60818581-60818897:+	19.0754753972751	-1.01109	0.514729263119273	-1.96432	0.049492754259364	0.983529211521848
BTLTR1:ERVK:LTR_22:43800883-43800955:-	16.3520574618357	0.973385446632994	0.495585795954787	1.96411086552165	0.0495172364349239	0.983529211521848
ARLTR2:ERV1:LTR_10:44576383-44576702:-	1.17644604805253	3.85209472259321	1.96206401019657	1.96328697869918	0.0496128376154803	0.983529211521848
LTR33:ERVL:LTR_10:13124165-13124708:-	1.17644604805253	3.85209472259321	1.96206401019657	1.96328697869918	0.0496128376154803	0.983529211521848
MLT1C2:ERVL_MaLR:LTR_24:9326784-9327212:-	1.17644604805253	3.85209472259321	1.96206401019657	1.96328697869918	0.0496128376154803	0.983529211521848
MLT1D:ERVL_MaLR:LTR_7:42653159-42653437:-	1.17644604805253	3.85209472259321	1.96206401019657	1.96328697869918	0.0496128376154803	0.983529211521848
CapAeg_5.110:ERV1:LTR_1:143652752-143652997:-	4.27753005376669	1.94859456183866	0.992934682107877	1.96245996534438	0.0497089572336517	0.983529211521848
MLT1E1:ERVL_MaLR:LTR_18:37745473-37746041:+	7.72593913625479	-1.40592	0.716541292087973	-1.96209	0.0497519596356128	0.983529211521848
MLT1C2:ERVL_MaLR:LTR_3:6190307-6190591:-	9.97505074818605	1.22258928193406	0.62319308681703	1.96181457688894	0.0497840759505064	0.983529211521848
MER21C:ERVL:LTR_22:28716300-28717049:-	32.7097808527104	-0.720092	0.367106708123409	-1.96153	0.0498168308225591	0.983529211521848
CapAeg_1.233:ERVK:LTR_29:38912066-38913702:-	1.95483300062261	-3.24406	1.65428814126935	-1.961	0.049878753671031	0.983529211521848
MLT1J:ERVL_MaLR:LTR_22:16066818-16066928:+	5.11859351907207	1.74960374387232	0.892329003460133	1.96071598825991	0.0499121629359153	0.983529211521848
CapAeg_1.274:ERV1:LTR_10:59262839-59262993:-	34.529280380283	0.727092081650558	0.371072070963337	1.9594362889208	0.0500617143207042	0.983529211521848
MLT1A:ERVL_MaLR:LTR_4:51738113-51738467:-	19.5388570956175	0.932059032639188	0.475735705196792	1.95919503719746	0.0500899501186629	0.983529211521848
LTR16E2:ERVL:LTR_3:69337088-69337432:+	27.4303570947236	0.757967138188151	0.386903060090368	1.9590621433987	0.0501055095432294	0.983529211521848
MLT1H:ERVL_MaLR:LTR_24:41715453-41715571:+	2.7633257102127	-2.85584	1.45787713932631	-1.9589	0.05012402670314	0.983529211521848
LTR87:ERVL:LTR_LWLT01000027.1:10999977-11000071:+	1.27540668104923	-3.72524	1.90229483524364	-1.95829	0.0501961294225243	0.983529211521848
CapAeg_1.233:ERVK:LTR_6:84454874-84456468:-	8.59583449016132	-1.57827	0.806471846925444	-1.95701	0.0503462036011106	0.983529211521848
MER31_int:ERV1:LTR_18:22912053-22912286:-	6.10510722139065	1.63044793219411	0.833547851680048	1.95603399241913	0.0504611498994045	0.983529211521848
CapAeg_1.285:ERV1:LTR_4:88824398-88824997:+	34.3883348794514	0.696617193649244	0.356153451667737	1.9559467706609	0.0504714248944957	0.983529211521848
MLT1K:ERVL_MaLR:LTR_28:3940910-3941214:+	8.67876686802667	-1.46318	0.748244904597033	-1.95549	0.0505256874129693	0.983529211521848
CapAeg_1.233:ERVK:LTR_20:23341509-23343036:+	1.27783632982908	-3.7274	1.90652552821225	-1.95508	0.0505740984836714	0.983529211521848
CapAeg_1.233:ERVK:LTR_5:39461604-39462147:+	1.27783632982908	-3.7274	1.90652552821225	-1.95508	0.0505740984836714	0.983529211521848
MLT1A:ERVL_MaLR:LTR_10:91250362-91250698:+	4.2837641554569	-2.05373	1.05107542279987	-1.95393	0.0507097124785978	0.983529211521848
BTLTR1:ERVK:LTR_20:50345298-50345369:+	1.27297703226938	-3.72288	1.90789852143344	-1.9513	0.0510213307234508	0.983529211521848
BTLTR1:ERVK:LTR_27:24124831-24124890:+	1.27297703226938	-3.72288	1.90789852143344	-1.9513	0.0510213307234508	0.983529211521848
CapAeg_1.233:ERVK:LTR_15:1007243-1008518:+	1.27297703226938	-3.72288	1.90789852143344	-1.9513	0.0510213307234508	0.983529211521848
MLT1E1A:ERVL_MaLR:LTR_LWLT01000021.1:12005752-12006148:-	1.27297703226938	-3.72288	1.90789852143344	-1.9513	0.0510213307234508	0.983529211521848
MLT1K:ERVL_MaLR:LTR_22:59889541-59889606:-	2.48157031773596	2.83613697323354	1.45356393476139	1.95116080236202	0.051037920193214	0.983529211521848
MLT1C2:ERVL_MaLR:LTR_25:13139239-13139385:+	1.95633254607434	-3.22046	1.65114010109131	-1.95045	0.0511226320161647	0.983529211521848
MLT1E1A:ERVL_MaLR:LTR_1:143968008-143968628:+	4.19405666893171	4.65444515884535	2.38877897982251	1.94846203778601	0.0513597029319926	0.983529211521848
LTR33:ERVL:LTR_1:96910014-96910131:-	5.64434787512973	1.64395752778797	0.844113828869287	1.94755431265721	0.0514683149896102	0.983529211521848
MLT2B4:ERVL:LTR_LWLT01000021.1:37696782-37697280:+	10.5139368533306	-1.36864	0.703045807320096	-1.94673	0.0515669487757244	0.983529211521848
BTLTR1:ERVK:LTR_1:92225348-92225421:-	6.27730532456589	-1.60355	0.823713032186236	-1.94673	0.051567291676292	0.983529211521848
BosInd_1.230:ERV1:LTR_12:22549729-22549968:-	1.76693460886193	3.33674278134555	1.71445367305512	1.94624260415247	0.051625604451213	0.983529211521848
MLT1J:ERVL_MaLR:LTR_18:45777618-45777953:+	5.82830557321348	-1.66161	0.854028958622242	-1.94561	0.0517018069436028	0.983529211521848
BTLTR1:ERVK:LTR_LWLT01000027.1:45705203-45705275:-	6.38322849629824	1.54280798620043	0.793315275465102	1.94476021566069	0.0518038444493133	0.983529211521848
MLT1O:ERVL_MaLR:LTR_25:22884392-22884451:+	2.11305925849851	-3.36569	1.73097450530701	-1.94439	0.0518483290697963	0.983529211521848
MER21C:ERVL:LTR_17:27721183-27721901:-	1.84004119008187	3.36079990341794	1.72926406984507	1.94348564919818	0.0519575076528858	0.983529211521848
MER31B:ERV1:LTR_20:56555769-56555859:+	1.84004119008187	3.36079990341794	1.72926406984507	1.94348564919818	0.0519575076528858	0.983529211521848
BTLTR1:ERVK:LTR_4:16274460-16274539:+	9.37288328470606	1.33989787683506	0.689435284001801	1.94347157438429	0.0519592066549229	0.983529211521848
LTR33A:ERVL:LTR_1:28054367-28054792:-	7.61718846430096	-1.42666	0.734170033176512	-1.94323	0.051988569668588	0.983529211521848
LTR37A:ERV1:LTR_16:29707163-29707490:+	10.3389617600174	-1.19193	0.613868961916044	-1.94168	0.0521762752651955	0.983529211521848
LTR82B:ERVL:LTR_11:22564764-22565223:-	26.7042302983608	-0.790316	0.407048702951727	-1.94158	0.0521885397366635	0.983529211521848
BTLTR1:ERVK:LTR_6:58485528-58485597:-	1.91391329311949	-3.21884	1.65796214288328	-1.94144	0.052204422238055	0.983529211521848
BTLTR1:ERVK:LTR_18:59622164-59622231:+	1.81229729471523	3.36795814306254	1.73520951173633	1.94095186793461	0.0522641158103849	0.983529211521848
BosInd_1.230:ERV1:LTR_18:36612113-36612412:+	1.28026597860894	-3.72936	1.92219110399307	-1.94016	0.0523600853292698	0.983529211521848
CapAeg_1.233:ERVK:LTR_LWLT01000220.1:19646-20964:-	1.28026597860894	-3.72936	1.92219110399307	-1.94016	0.0523600853292698	0.983529211521848
BTLTR1:ERVK:LTR_27:26295874-26295947:+	42.709604774075	0.607400611975092	0.313087921795927	1.9400320794585	0.052375791374786	0.983529211521848
LTR16A2:ERVL:LTR_10:42915395-42915721:-	8.20562621587229	-1.38714	0.715146512010369	-1.93966	0.0524212690028743	0.983529211521848
MER34B_int:ERV1:LTR_25:35270701-35271153:+	3.34638629760479	-2.44371	1.26010785010041	-1.93928	0.0524667314220902	0.983529211521848
BTLTR1:ERVK:LTR_8:82837634-82837703:-	2.68490170531945	-2.75792	1.42279566306167	-1.93838	0.0525764389490644	0.983529211521848
BTLTR1:ERVK:LTR_7:57763745-57763814:+	3.2304023373164	-2.40214	1.24006719579219	-1.9371	0.052732952799385	0.983529211521848
MLT1D:ERVL_MaLR:LTR_15:42007923-42008029:+	7.76541495631117	-1.39544	0.720491024590079	-1.93679	0.0527712780555277	0.983529211521848
MLT1C:ERVL_MaLR:LTR_19:50080480-50080579:+	1.7347477351451	3.3130022251122	1.71094720471941	1.93635561399776	0.0528241617418455	0.983529211521848
MLT1L:ERVL_MaLR:LTR_18:65225473-65225781:+	9.39636358918925	1.35533061230857	0.700078059683839	1.93597070149669	0.0528712894360751	0.983529211521848
CapAeg_1.288:ERV1:LTR_23:41762340-41763019:-	1.80398078013846	3.36102947711595	1.73609857751569	1.93596695524368	0.0528717482902315	0.983529211521848
ERV3_16A3_I:ERVL:LTR_25:39209378-39209753:+	1.73231808636525	3.31300585650168	1.71142800491662	1.9358137455879	0.0528905167954042	0.983529211521848
MLT1J2:ERVL_MaLR:LTR_2:47104504-47104717:+	9.75592609738185	1.24117297583697	0.641252319032257	1.93554539921209	0.0529234032068067	0.983529211521848
LTR33:ERVL:LTR_23:40382987-40383157:+	2.84974004398207	2.49568469290889	1.29024052820777	1.93427863901901	0.0530788781312346	0.983529211521848
LTR53_int:ERVL:LTR_8:39172500-39174596:-	1.7654350634102	3.30953291933017	1.71198001737792	1.93316095149234	0.0532163734385856	0.983529211521848
ERVL_B4_int:ERVL:LTR_4:96103856-96104186:+	2.73218	-2.71308	1.40393490063489	-1.93248	0.0533001935410854	0.983529211521848
MLT1K:ERVL_MaLR:LTR_24:48381898-48382183:-	2.73218	-2.71308	1.40393490063489	-1.93248	0.0533001935410854	0.983529211521848
CapAeg_1.233:ERVK:LTR_14:84630275-84630634:+	1.90714938560845	3.43925310624436	1.78068235825708	1.93142426008571	0.053430607406402	0.983529211521848
BTLTR1:ERVK:LTR_19:21712261-21712330:+	14.7689553443518	-1.05705	0.547400671521824	-1.93104	0.0534777729696475	0.983529211521848
MLT1J:ERVL_MaLR:LTR_11:62054821-62055143:-	2.48012643028923	2.90713963153727	1.50555523059647	1.93094186945604	0.0534902415852219	0.983529211521848
MER31_BT:ERV1:LTR_3:66361721-66361987:-	2.50544067687601	2.84793351104725	1.47509677248234	1.93067571170579	0.0535231683728979	0.983529211521848
ARLTR2:ERV1:LTR_1:148939444-148939767:+	4.25510358207337	1.90646524105157	0.98754889450294	1.93050212669333	0.0535446519616122	0.983529211521848
BTLTR1:ERVK:LTR_5:39112705-39112774:-	7.67328750406192	-1.41887	0.735545072945975	-1.929	0.05373027027674	0.983529211521848
MLT2F:ERVL:LTR_10:78363714-78363991:+	2.46989405105121	2.91347159929789	1.51099050531438	1.92818656970429	0.0538319241006687	0.983529211521848
ERV3_16A3_I:ERVL:LTR_4:82524834-82527990:+	2.94428733556221	2.48156124491269	1.28717938341156	1.92790630186722	0.0538667817579395	0.983529211521848
MLT1K:ERVL_MaLR:LTR_19:18112648-18112990:-	20.4573989592892	-0.91868	0.476903150295153	-1.92634	0.0540613426845951	0.983529211521848
BTLTR1:ERVK:LTR_29:51028922-51028990:+	14.4956947756206	1.01005613069811	0.524355001889652	1.92628300875953	0.0540690458414084	0.983529211521848
MLT1A:ERVL_MaLR:LTR_1:81382447-81382821:+	4.7216941361262	1.79876921186821	0.933896062919577	1.92609143917455	0.0540929573805405	0.983529211521848
MLT1K:ERVL_MaLR:LTR_18:48257156-48257376:+	28.5890263651766	0.836003340093433	0.434242330811202	1.9252000110899	0.0542043407215156	0.983529211521848
MLT1D:ERVL_MaLR:LTR_3:31270223-31270696:+	11.6466621085365	-1.13463	0.589383895999949	-1.92511	0.0542155254919823	0.983529211521848
BTLTR1:ERVK:LTR_5:76988478-76988547:+	1.96119184363404	-3.22353	1.67486	-1.92466	0.0542723349100949	0.983529211521848
BTLTR1:ERVK:LTR_2:89654032-89654101:+	14.1122776136768	1.04233581914535	0.541627784607722	1.92445042290486	0.0542981493295417	0.983529211521848
BTLTR1:ERVK:LTR_10:72103235-72103308:+	3.76951621134772	-2.15335	1.11916198860539	-1.92407	0.0543454933020068	0.983529211521848
LTR37_int:ERV1:LTR_3:100047848-100047901:-	3.14448449774525	2.46716077581054	1.28298799114144	1.92298041201116	0.0544825099027943	0.983529211521848
CapAeg_1.288:ERV1:LTR_14:334125-334749:-	5.46997961806362	-1.73088	0.900173733999349	-1.92283	0.054501520669614	0.983529211521848
BTLTR1:ERVK:LTR_23:36955349-36955422:-	9.17985264721385	-1.28787	0.670008565114022	-1.92218	0.0545836620374329	0.983529211521848
MLT1J:ERVL_MaLR:LTR_17:22394147-22394493:+	5.24818841871986	-1.7361	0.903293193160591	-1.92197	0.0546100912601575	0.983529211521848
MLT1C:ERVL_MaLR:LTR_7:104632320-104632440:-	6.04145624288112	1.60578489542145	0.835828377158602	1.92118973141389	0.0547077922618102	0.983529211521848
BTLTR1:ERVK:LTR_14:42078970-42079049:-	2.66150332339391	-2.73934	1.42630813245184	-1.92058	0.0547844703065228	0.983529211521848
LTR86A2:ERVL:LTR_28:14949034-14949484:-	21.086889744522	-0.852655	0.444075722116895	-1.92007	0.0548494587851325	0.983529211521848
BTLTR1:ERVK:LTR_6:9178873-9178942:-	2.40603408773616	2.87921104348237	1.49960712372102	1.91997690457624	0.054860816727454	0.983529211521848
MLT2B1:ERVL:LTR_24:49231811-49232308:-	3.91274417483404	-2.16718	1.12910200284884	-1.91938	0.0549357743065983	0.983529211521848
BTLTR1:ERVK:LTR_18:23808976-23809045:+	4.30049460867054	-1.92975	1.00554253939504	-1.91911	0.0549698913998965	0.983529211521848
BTLTR1:ERVK:LTR_13:379564-379633:+	1.24966222330303	-3.66621	1.91066868303171	-1.91881	0.0550085700825033	0.983529211521848
LTR9B_EC:ERVL:LTR_18:58593387-58593739:-	1.24966222330303	-3.66621	1.91066868303171	-1.91881	0.0550085700825033	0.983529211521848
MLT1D:ERVL_MaLR:LTR_LWLT01000021.1:60467021-60467461:-	1.24966222330303	-3.66621	1.91066868303171	-1.91881	0.0550085700825033	0.983529211521848
BTLTR1:ERVK:LTR_4:93669290-93669363:-	12.1215791905015	-1.12672	0.587290201944666	-1.9185	0.0550478795442333	0.983529211521848
MLT1C:ERVL_MaLR:LTR_11:66199301-66199710:-	17.7207675192932	0.904381552961523	0.471401570780236	1.91849499242152	0.0550482764687318	0.983529211521848
CapAeg_1.285:ERV1:LTR_7:23961965-23962555:+	1.28815228202629	-3.70245	1.93118714193669	-1.91719	0.0552136934240057	0.983529211521848
ERVL40_int:ERVL:LTR_24:8818749-8819788:-	1.28815228202629	-3.70245	1.93118714193669	-1.91719	0.0552136934240057	0.983529211521848
MLT1I:ERVL_MaLR:LTR_8:95837936-95837996:+	1.28815228202629	-3.70245	1.93118714193669	-1.91719	0.0552136934240057	0.983529211521848
MLT1D:ERVL_MaLR:LTR_1:145796875-145797267:-	4.9329463026309	1.88658522759508	0.98436658817228	1.91654740242454	0.0552954555964862	0.983529211521848
LTR33:ERVL:LTR_10:82019509-82019591:-	10.7515642726751	-1.16	0.605391040291536	-1.91612	0.0553492761037405	0.983529211521848
Eutr10:ERVL:LTR_11:71069504-71069649:-	8.19286212319519	1.49624772655939	0.781009414386758	1.91578705582471	0.0553922060160471	0.983529211521848
MLT1L:ERVL_MaLR:LTR_10:59987322-59987498:-	2.39528792437954	2.87400384097652	1.50027998726106	1.9156449898551	0.0554102988552159	0.983529211521848
MLT1J:ERVL_MaLR:LTR_13:673407-673728:+	14.2863706803919	-1.04003	0.542938650913145	-1.91555	0.0554223616799861	0.983529211521848
ERVL_B4_int:ERVL:LTR_28:40914276-40915424:+	1.28572263324644	-3.70013	1.93186417817256	-1.91532	0.055452157637304	0.983529211521848
MLT1C2:ERVL_MaLR:LTR_3:4571937-4572345:-	1.28572263324644	-3.70013	1.93186417817256	-1.91532	0.055452157637304	0.983529211521848
MLT1L:ERVL_MaLR:LTR_18:9123181-9123317:+	1.28572263324644	-3.70013	1.93186417817256	-1.91532	0.055452157637304	0.983529211521848
MLT1C:ERVL_MaLR:LTR_6:114139003-114139303:-	6.70606884831365	-1.4921	0.779113166794196	-1.91513	0.0554756439710763	0.983529211521848
BosInd_1.230:ERV1:LTR_21:27497291-27497717:+	7.17637401123769	1.63680136175035	0.85474444840306	1.91495992142262	0.0554976150266902	0.983529211521848
MLT1D:ERVL_MaLR:LTR_24:32668255-32668732:+	17.6311213321769	0.898022088766274	0.469094908272613	1.91437185296497	0.0555726593804114	0.983529211521848
MLT1D:ERVL_MaLR:LTR_19:49188831-49188988:-	2.32848452816603	2.83277634644473	1.47989142375842	1.91417850050812	0.0555973518580958	0.983529211521848
MLT1J2:ERVL_MaLR:LTR_25:29378223-29378597:-	6.75167089800914	-1.53118	0.800082323258822	-1.91378	0.0556487998035062	0.983529211521848
MLT1F:ERVL_MaLR:LTR_25:23005036-23005497:+	4.68134237067049	-4.58193	2.39710809062302	-1.91144	0.0559480481294578	0.983529211521848
BTLTR1:ERVK:LTR_7:7616140-7616218:-	1.3242126919697	-3.73647	1.95506318851819	-1.91118	0.0559817973761277	0.983529211521848
MLT1D:ERVL_MaLR:LTR_4:111364006-111364503:+	113.883972197162	0.52973271929724	0.277287012340723	1.91041302232474	0.0560800554660351	0.983529211521848
MLT1C2:ERVL_MaLR:LTR_21:32015369-32015722:-	8.62505954875597	-1.30648	0.683986156677566	-1.9101	0.0561209537330891	0.983529211521848
MER34B_int:ERV1:LTR_19:5874475-5874828:+	3.87289380162324	-2.10397	1.10175379591055	-1.90965	0.0561778792286052	0.983529211521848
MLT1O:ERVL_MaLR:LTR_7:60832982-60833115:+	1.78305385389686	3.34817916770356	1.75343947895883	1.90949229094104	0.0561986152692904	0.983529211521848
LTR33:ERVL:LTR_14:11866352-11866797:+	13.4538465685203	1.03042586679796	0.53975194018697	1.90907302054537	0.0562526725687172	0.983529211521848
LTR53:ERVL:LTR_18:45287474-45287964:+	1.70013121264842	3.28908104076018	1.72292775638292	1.90900693808846	0.0562611966490274	0.983529211521848
LTR78B:ERV1:LTR_19:48824408-48824499:-	2.80437735812876	2.47635926467127	1.29721304304526	1.90898424738154	0.0562641238071105	0.983529211521848
BTLTR1:ERVK:LTR_5:42458991-42459062:+	3.15879530154818	-2.36702	1.23996795085277	-1.90894	0.0562700649558466	0.983529211521848
MLT1F1:ERVL_MaLR:LTR_25:22893166-22893643:+	4.41349099551763	-4.49433	2.35472325568919	-1.90864	0.0563079407806534	0.983529211521848
ERV3_16A3_LTR:ERVL:LTR_11:99872281-99872660:+	1.69770156386857	3.2890772775515	1.72342741055909	1.90845129733923	0.0563329121710531	0.983529211521848
LTR78:ERV1:LTR_4:78516349-78516930:+	9.14080703831688	-1.3009	0.681736566222434	-1.90822	0.0563625427336299	0.983529211521848
MER89:ERV1:LTR_19:47202310-47202598:+	10.8381523129125	1.17704312894185	0.616959209724525	1.90781353189849	0.0564153211669331	0.983529211521848
MLT1B:ERVL_MaLR:LTR_2:118684410-118684531:-	4.42124448411049	-1.99061	1.04346962074833	-1.90769	0.056431909862706	0.983529211521848
MER68C:ERVL:LTR_5:17617298-17617555:-	2.69126054833089	-2.69358	1.41199587575051	-1.90764	0.0564380640109143	0.983529211521848
CapAeg_1.271:ERV1:LTR_7:8692848-8693136:-	10.8498187701483	1.15572401812335	0.605989234845583	1.90716922292827	0.0564986775671941	0.983529211521848
MLT1B:ERVL_MaLR:LTR_27:20714786-20715123:+	8.9468531167479	-1.294	0.678877505981399	-1.90609	0.0566381659116491	0.983529211521848
BTLTR1:ERVK:LTR_8:81211733-81211802:+	2.93116313977878	2.47530520281454	1.29872894260213	1.90594443660816	0.056657414927531	0.983529211521848
MLT1G:ERVL_MaLR:LTR_13:5236661-5237110:+	10.8902901290037	1.2295931671965	0.645168384776624	1.90584845167548	0.0566698706387276	0.983529211521848
BTLTR1:ERVK:LTR_16:6978323-6979139:+	1.28269562738879	-3.73103	1.95786999757792	-1.90566	0.0566945315548128	0.983529211521848
LTR105_Mam:ERVL:LTR_7:44992801-44992914:-	1.28269562738879	-3.73103	1.95786999757792	-1.90566	0.0566945315548128	0.983529211521848
LTR16A:ERVL:LTR_2:130822372-130822630:-	1.69232848219026	3.28554084797449	1.72418008371528	1.90556710346333	0.056706393583268	0.983529211521848
MLT1D:ERVL_MaLR:LTR_17:43093573-43094064:+	1.91732870323247	-3.19935	1.67916924663303	-1.90532	0.056738497480488	0.983529211521848
BTLTR1:ERVK:LTR_7:95048908-95048977:+	1.79467850422856	3.33037652949271	1.74941	1.90371255964092	0.0569476298002494	0.983529211521848
MER21C:ERVL:LTR_15:36270816-36271565:-	7.41386837227638	1.40895925876865	0.741547316195448	1.90002610487136	0.057429693932153	0.983529211521848
MER92B:ERV1:LTR_25:15467918-15468500:+	20.1906611485662	-0.865665	0.455766230772655	-1.89936	0.0575168722792448	0.983529211521848
MER21C:ERVL:LTR_4:45733780-45734430:-	3.73255361303037	-2.17008	1.14268112042605	-1.89911	0.0575495109476622	0.983529211521848
BTLTR1:ERVK:LTR_22:6819811-6819883:+	1.21360181335962	-3.63266	1.91286844838592	-1.89906	0.0575563353758731	0.983529211521848
BTLTR1:ERVK:LTR_26:42817311-42817380:+	1.21360181335962	-3.63266	1.91286844838592	-1.89906	0.0575563353758731	0.983529211521848
BTLTR1:ERVK:LTR_LWLT01000021.1:27633988-27634056:+	1.21360181335962	-3.63266	1.91286844838592	-1.89906	0.0575563353758731	0.983529211521848
CapAeg_1.201:ERVL_MaLR:LTR_4:96337140-96337604:+	1.21360181335962	-3.63266	1.91286844838592	-1.89906	0.0575563353758731	0.983529211521848
CapAeg_1.274:ERV1:LTR_2:64259394-64259520:-	1.21360181335962	-3.63266	1.91286844838592	-1.89906	0.0575563353758731	0.983529211521848
MER34A:ERV1:LTR_4:77428956-77429080:-	1.21360181335962	-3.63266	1.91286844838592	-1.89906	0.0575563353758731	0.983529211521848
MER76_int:ERVL:LTR_29:4468550-4468756:-	1.21360181335962	-3.63266	1.91286844838592	-1.89906	0.0575563353758731	0.983529211521848
MLT1A:ERVL_MaLR:LTR_24:42909911-42910260:-	1.21360181335962	-3.63266	1.91286844838592	-1.89906	0.0575563353758731	0.983529211521848
MLT1C2:ERVL_MaLR:LTR_10:99812705-99813026:+	1.21360181335962	-3.63266	1.91286844838592	-1.89906	0.0575563353758731	0.983529211521848
MLT1C2:ERVL_MaLR:LTR_13:63316152-63316580:-	1.21360181335962	-3.63266	1.91286844838592	-1.89906	0.0575563353758731	0.983529211521848
MLT1J2:ERVL_MaLR:LTR_9:24956229-24956500:+	1.21360181335962	-3.63266	1.91286844838592	-1.89906	0.0575563353758731	0.983529211521848
MLT1K:ERVL_MaLR:LTR_20:24474084-24474240:-	1.21360181335962	-3.63266	1.91286844838592	-1.89906	0.0575563353758731	0.983529211521848
BTLTR1:ERVK:LTR_5:50946521-50946590:+	1.24723257452317	-3.66429	1.92998802419447	-1.89861	0.0576162143251741	0.983529211521848
MLT1H_int:ERVL_MaLR:LTR_15:23352534-23352824:-	1.24723257452317	-3.66429	1.92998802419447	-1.89861	0.0576162143251741	0.983529211521848
MLT1K:ERVL_MaLR:LTR_13:3145628-3145751:-	1.24723257452317	-3.66429	1.92998802419447	-1.89861	0.0576162143251741	0.983529211521848
CapAeg_1.233:ERVK:LTR_3:31258665-31259962:+	14.0534169984819	-1.02736	0.541175131038035	-1.89839	0.0576443643353749	0.983529211521848
LTR16:ERVL:LTR_18:6252185-6252611:+	2.56986604066271	2.88531030768808	1.52010822961138	1.8980953141907	0.0576835273305713	0.983529211521848
MER21C:ERVL:LTR_10:99548607-99549273:-	6.67580192175901	-1.50081	0.79072961272636	-1.89801	0.0576946910297484	0.983529211521848
LTR53B:ERVL:LTR_7:106342314-106342803:+	163.437965135028	0.368312594475927	0.194070435355541	1.89782948547093	0.0577185477117067	0.983529211521848
MLT1A:ERVL_MaLR:LTR_12:11057839-11058117:-	12.4234635501911	-1.11188	0.585921228240848	-1.89766	0.0577403349425749	0.983529211521848
BTLTR1:ERVK:LTR_9:41579510-41579581:-	1.21117216457976	-3.63026	1.91360587933531	-1.89708	0.0578174585965295	0.983529211521848
ERV3_16A3_I:ERVL:LTR_LWLT01000046.1:344614-345170:-	1.21117216457976	-3.63026	1.91360587933531	-1.89708	0.0578174585965295	0.983529211521848
MLT1A:ERVL_MaLR:LTR_4:89676919-89677111:+	1.21117216457976	-3.63026	1.91360587933531	-1.89708	0.0578174585965295	0.983529211521848
MLT1B:ERVL_MaLR:LTR_11:64081366-64081701:+	1.21117216457976	-3.63026	1.91360587933531	-1.89708	0.0578174585965295	0.983529211521848
MLT1J:ERVL_MaLR:LTR_25:32217346-32217762:-	1.21117216457976	-3.63026	1.91360587933531	-1.89708	0.0578174585965295	0.983529211521848
LTR16C:ERVL:LTR_7:50360641-50361094:+	2.42158793229944	2.88410632530459	1.52081828556998	1.89641744360252	0.0579048670758572	0.983529211521848
MLT1C:ERVL_MaLR:LTR_1:56898776-56899205:+	2.71358959596411	-2.78371	1.46805667681622	-1.89619	0.0579353294507392	0.983529211521848
BTLTR1:ERVK:LTR_6:69087634-69087703:-	1.74156470427014	3.2925371561642	1.73717341594721	1.89534166591475	0.0580471515281235	0.983529211521848
MLT1J:ERVL_MaLR:LTR_13:20753751-20753895:+	16.0108977576475	-0.990984	0.52292320622618	-1.89509	0.0580810990943128	0.983529211521848
BTLTR1:ERVK:LTR_2:50848457-50848525:+	3.1904683911464	-2.33885	1.23479692355113	-1.89412	0.0582096271538025	0.983529211521848
MLT1H:ERVL_MaLR:LTR_LWLT01000700.1:21920-22421:-	48.475540410661	0.572763911977637	0.302750444123987	1.89186811479315	0.0585085550296046	0.983529211521848
LTR16D1:ERVL:LTR_11:10732813-10733268:+	4.6242034116476	1.79948900192508	0.951949781864742	1.89031925444652	0.0587152751746213	0.983529211521848
MLT1J:ERVL_MaLR:LTR_17:8819755-8820015:-	11.9308	1.09523865974709	0.57941186677005	1.89025928283543	0.0587232915244916	0.983529211521848
BTLTR1:ERVK:LTR_18:66624170-66624238:-	3.37998914381416	-2.36274	1.25009629485559	-1.89005	0.0587516998620167	0.983529211521848
MLT1A:ERVL_MaLR:LTR_12:63860542-63860845:-	21.0581920852773	-0.863262	0.456753962564233	-1.88999	0.0587589601218261	0.983529211521848
MLT1H1:ERVL_MaLR:LTR_16:49358985-49359051:-	1.82929502672524	3.35513156118364	1.77627194262794	1.88886142975372	0.0589103988737014	0.983529211521848
LTR16A1:ERVL:LTR_1:8621833-8621903:-	2.71030933431438	-2.74032	1.45098	-1.8886	0.0589457578807828	0.983529211521848
BTLTR1:ERVK:LTR_6:116786147-116786217:+	14.6262005628102	1.09250705807919	0.578696812200526	1.88787467814948	0.059042776697856	0.983529211521848
MER77B:ERVL:LTR_9:6083176-6083744:-	7.43768307341143	1.37357407465489	0.727759375360036	1.88740141475382	0.0591063549884636	0.983529211521848
MLT1I:ERVL_MaLR:LTR_21:22401535-22401895:-	82.4469388320862	0.473656733120161	0.251026941274183	1.88687608874146	0.0591769939170129	0.983529211521848
LTR33:ERVL:LTR_16:18726665-18727105:-	2.35235488730609	2.84696439086968	1.50900300317992	1.88665256786783	0.0592070713044473	0.983529211521848
MLT1I:ERVL_MaLR:LTR_9:83088914-83088982:-	1.80185593067169	3.39237716826193	1.7984578521232	1.88627004200126	0.0592585741372198	0.983529211521848
MLT1D:ERVL_MaLR:LTR_3:113358583-113359062:+	32.1277060586345	-0.719115	0.381295857294561	-1.88598	0.0592982928946522	0.983529211521848
LTR10_EC:ERVL:LTR_1:12395264-12395801:-	1.91975835201232	-3.20065	1.69730123230347	-1.88573	0.0593314426686782	0.983529211521848
CapAeg_1.288:ERV1:LTR_18:25498937-25499137:+	1.79942628189183	3.39236180475923	1.79900948978602	1.88568310729852	0.0593376706224035	0.983529211521848
LTR16E1:ERVL:LTR_3:2607110-2607408:-	3.73079311346244	2.05540784994928	1.09048859378071	1.88485038878142	0.0594500397277189	0.983529211521848
MLT1A:ERVL_MaLR:LTR_8:10687093-10687352:+	21.7532090219123	0.837565763429341	0.44438947974067	1.88475605659728	0.0594627802733939	0.983529211521848
MLT1F1:ERVL_MaLR:LTR_10:53291194-53291683:+	3.78308832998917	2.04941771502324	1.0874469866366	1.88461390781169	0.0594819832289679	0.983529211521848
MER34A:ERV1:LTR_16:26542377-26542471:+	3.73699659138056	-2.11802	1.12392040765522	-1.88449	0.0594982082429813	0.983529211521848
MLT1C2:ERVL_MaLR:LTR_21:55400468-55400788:+	2.70400614930795	-2.67532	1.42038666345106	-1.88352	0.0596305877588805	0.983529211521848
BTLTR1:ERVK:LTR_6:90878941-90879010:+	2.36160150521098	2.77441042134742	1.47344129289912	1.88294602215779	0.0597076834114367	0.983529211521848
BTLTR1:ERVK:LTR_9:29977678-29977751:+	1.9236318882389	-3.22503	1.71344979263776	-1.88218	0.0598112149110376	0.983529211521848
MLT1O:ERVL_MaLR:LTR_12:64200914-64201409:+	1.69620201841684	3.26109755018533	1.73290751072176	1.88186474466088	0.0598543823201328	0.983529211521848
MLT1H:ERVL_MaLR:LTR_1:82935483-82935964:+	51.2337077467833	0.58320218804755	0.309964634927731	1.88151202534291	0.0599023010131335	0.983529211521848
CapAeg_5.110:ERV1:LTR_7:46428507-46429164:-	1.79323461678183	3.35531894148143	1.78377125744928	1.8810253430585	0.059968471480962	0.983529211521848
CapAeg_1.233:ERVK:LTR_8:94157812-94159115:-	3.16464036044101	-2.322	1.23466095281708	-1.88068	0.060015381669297	0.983529211521848
MLT2B1:ERVL:LTR_LWLT01000021.1:65547090-65547192:-	1.79080496800198	3.35533116475862	1.7842666096431	1.88050997907189	0.0600386076482255	0.983529211521848
MLT1J1:ERVL_MaLR:LTR_26:36040085-36040411:-	4.71543338769997	-1.79761	0.956223570198853	-1.8799	0.0601214889125983	0.983529211521848
MLT1J2:ERVL_MaLR:LTR_12:35827745-35828101:+	91.1007930624436	0.522738930911047	0.278351648795171	1.8779803646707	0.0603838512547876	0.983529211521848
BTLTR1:ERVK:LTR_1:69562515-69562584:-	12.0836864888561	-1.11514	0.594238737222156	-1.87659	0.0605741536737403	0.983529211521848
MLT1B:ERVL_MaLR:LTR_22:41271812-41272186:+	4.24532975473864	-1.9664	1.04906000671232	-1.87444	0.0608701736698194	0.983529211521848
LTR102_Mam:ERVL:LTR_1:107156623-107157028:+	1.21603146213947	-3.63536	1.93957483127004	-1.87431	0.0608879179984951	0.983529211521848
LTR37A:ERV1:LTR_6:13348420-13348491:-	1.21603146213947	-3.63536	1.93957483127004	-1.87431	0.0608879179984951	0.983529211521848
LTR53B:ERVL:LTR_28:23564211-23564623:-	1.21603146213947	-3.63536	1.93957483127004	-1.87431	0.0608879179984951	0.983529211521848
MLT1A:ERVL_MaLR:LTR_17:54616194-54616332:+	1.21603146213947	-3.63536	1.93957483127004	-1.87431	0.0608879179984951	0.983529211521848
CapAeg_1.233:ERVK:LTR_1:65652043-65653333:-	7.35253976818866	1.34754761600658	0.71954842583801	1.87276848592529	0.0611003615042829	0.983529211521848
MLT1L:ERVL_MaLR:LTR_17:7670168-7670553:-	29.1752626486783	0.71647514709993	0.382605688676784	1.87262021528695	0.0611208477931274	0.983529211521848
MLT1C:ERVL_MaLR:LTR_20:64004505-64004897:+	4.24499292598737	-1.92883	1.03134907106426	-1.8702	0.0614553754499167	0.983529211521848
ERV54_EC_LTR:ERV1:LTR_15:36193854-36194239:-	2.33142796106449	2.84153716492038	1.51951155067372	1.87003327724656	0.0614791969038568	0.983529211521848
LTR33:ERVL:LTR_10:79000495-79000697:-	11.8326201862187	1.24500094434985	0.665970684327811	1.86945307601111	0.0615598061943967	0.983529211521848
BosInd_1.230:ERV1:LTR_9:81400670-81400723:+	3.14954868364329	-2.32226	1.24246102816803	-1.86908	0.061611733381489	0.983529211521848
MER34B_int:ERV1:LTR_19:5874836-5875181:+	7.70304472899889	-1.40592	0.75236728760262	-1.86866	0.0616698495758594	0.983529211521848
MER21C:ERVL:LTR_7:3476826-3477516:-	1.8842952991467	-3.14802	1.6846691851996	-1.86863	0.0616744252676693	0.983529211521848
MER89:ERV1:LTR_11:29688056-29688187:+	1.20874251579991	-3.62812	1.9418493372545	-1.86838	0.0617087148855936	0.983529211521848
MLT1C2:ERVL_MaLR:LTR_10:12334912-12335338:+	1.20874251579991	-3.62812	1.9418493372545	-1.86838	0.0617087148855936	0.983529211521848
LTR33A_v:ERVL:LTR_5:95504491-95504773:+	19.6407354171598	0.839247161485124	0.44921229290676	1.86826401400222	0.0617252799674112	0.983529211521848
BTLTR1:ERVK:LTR_8:104912482-104912551:-	1.17511175463636	-3.59616	1.92509982666534	-1.86804	0.0617565881260438	0.983529211521848
ERVL_E_int:ERVL:LTR_21:66998905-66999295:+	1.17511175463636	-3.59616	1.92509982666534	-1.86804	0.0617565881260438	0.983529211521848
LTR16:ERVL:LTR_7:15182657-15182921:-	1.17511175463636	-3.59616	1.92509982666534	-1.86804	0.0617565881260438	0.983529211521848
MLT1A:ERVL_MaLR:LTR_12:20275533-20275629:-	1.17511175463636	-3.59616	1.92509982666534	-1.86804	0.0617565881260438	0.983529211521848
MLT1D:ERVL_MaLR:LTR_19:46015049-46015106:+	1.17511175463636	-3.59616	1.92509982666534	-1.86804	0.0617565881260438	0.983529211521848
MLT1H2:ERVL_MaLR:LTR_18:18338666-18339127:+	1.17511175463636	-3.59616	1.92509982666534	-1.86804	0.0617565881260438	0.983529211521848
MLT1I:ERVL_MaLR:LTR_10:58823923-58824257:-	1.17511175463636	-3.59616	1.92509982666534	-1.86804	0.0617565881260438	0.983529211521848
MLT2B1:ERVL:LTR_LWLT01000021.1:58213826-58214036:-	1.17511175463636	-3.59616	1.92509982666534	-1.86804	0.0617565881260438	0.983529211521848
BTLTR1:ERVK:LTR_1:60911975-60912043:-	6.04401481390471	-1.55229	0.831127269151286	-1.8677	0.0618043622235651	0.983529211521848
BTLTR1:ERVK:LTR_24:45844422-45845230:-	3.87097793696199	-2.09532	1.12201416063796	-1.86746	0.0618367201472756	0.983529211521848
BTLTR1:ERVK:LTR_17:12507038-12508209:-	96.7542478269501	-0.455281	0.243915004958134	-1.86656	0.0619635889336696	0.983529211521848
MLT1H2:ERVL_MaLR:LTR_12:70820110-70820478:-	1.85603761966146	-3.12585	1.67539247794366	-1.86574	0.0620774903010012	0.983529211521848
BTLTR1:ERVK:LTR_8:38738101-38738175:+	2.55877874820119	-2.6668	1.42965191757875	-1.86535	0.0621326650931517	0.983529211521848
ERV3_16A3_I:ERVL:LTR_3:24233476-24234401:-	1.8739793469495	-3.17101	1.70009051016855	-1.8652	0.0621534295266972	0.983529211521848
MLT1A:ERVL_MaLR:LTR_21:69260735-69260916:+	1.8739793469495	-3.17101	1.70009051016855	-1.8652	0.0621534295266972	0.983529211521848
LTR41:ERVL:LTR_8:61547157-61547565:-	4.1304528531457	-1.93198	1.03636353346409	-1.86419	0.0622951051463338	0.983529211521848
LTR101_Mam:ERVL:LTR_12:31643531-31643857:+	7.15439770163104	1.42632609640947	0.765456840739273	1.86337	0.0624108186714612	0.983529211521848
LTR37B:ERV1:LTR_7:28655024-28655245:-	3.43330031965642	2.16650144980022	1.16315605506806	1.86260600231622	0.0625177192498399	0.983529211521848
LTR82B:ERVL:LTR_21:39772649-39773069:-	6.47212940507062	-1.49079	0.800400021069604	-1.86256	0.0625247165410785	0.983529211521848
LTR53_int:ERVL:LTR_7:98268362-98269212:-	4.6813306493219	-1.81396	0.974203154896082	-1.86199	0.0626042646941554	0.983529211521848
BTLTR1:ERVK:LTR_LWLT01000027.1:39052572-39052641:+	1.17754140341621	-3.59858	1.93301741110015	-1.86164	0.0626539113451099	0.983529211521848
MER31_int:ERV1:LTR_6:72847658-72847751:-	5.34516044301636	1.60435496893806	0.862542392042484	1.86003028226703	0.0628812417231935	0.983529211521848
BTLTR1:ERVK:LTR_28:14122275-14122344:-	1.84179247323267	-3.17245	1.70621674115528	-1.85935	0.0629776658594495	0.983529211521848
CapAeg_1.274:ERV1:LTR_6:61424167-61424199:+	1.10396477084763	3.73230748213831	2.00766767454989	1.85902653584094	0.0630233771770311	0.983529211521848
MER21C:ERVL:LTR_5:46976627-46976767:-	1.10396477084763	3.73230748213831	2.00766767454989	1.85902653584094	0.0630233771770311	0.983529211521848
MLT1A:ERVL_MaLR:LTR_29:8895138-8895479:+	1.10396477084763	3.73230748213831	2.00766767454989	1.85902653584094	0.0630233771770311	0.983529211521848
MLT1C2:ERVL_MaLR:LTR_14:33546960-33547305:-	1.10396477084763	3.73230748213831	2.00766767454989	1.85902653584094	0.0630233771770311	0.983529211521848
MLT1D:ERVL_MaLR:LTR_12:51996825-51997220:+	1.10396477084763	3.73230748213831	2.00766767454989	1.85902653584094	0.0630233771770311	0.983529211521848
MLT1K:ERVL_MaLR:LTR_25:23267755-23268296:-	1.10396477084763	3.73230748213831	2.00766767454989	1.85902653584094	0.0630233771770311	0.983529211521848
MLT1L:ERVL_MaLR:LTR_22:27789389-27789618:-	1.10396477084763	3.73230748213831	2.00766767454989	1.85902653584094	0.0630233771770311	0.983529211521848
MLT2B1:ERVL:LTR_17:58265415-58265639:+	1.10396477084763	3.73230748213831	2.00766767454989	1.85902653584094	0.0630233771770311	0.983529211521848
MLT2D:ERVL:LTR_5:8813826-8814018:-	1.10396477084763	3.73230748213831	2.00766767454989	1.85902653584094	0.0630233771770311	0.983529211521848
MLT2D:ERVL:LTR_14:6141892-6142122:+	1.10396477084763	3.73230748213831	2.00766767454989	1.85902653584094	0.0630233771770311	0.983529211521848
MLT1E2:ERVL_MaLR:LTR_29:1633783-1634099:-	6.18136461076204	1.50322433796895	0.80888919406546	1.85838103537244	0.0631149234669159	0.983529211521848
CapAeg_1.288:ERV1:LTR_25:22980143-22980785:+	1.87154969816964	-3.16917	1.70541493550125	-1.8583	0.0631263934362283	0.983529211521848
MLT1G3:ERVL_MaLR:LTR_9:26419987-26420488:-	3.21946517757134	2.15392275190584	1.15914205411261	1.8582043022801	0.063140007298301	0.983529211521848
MLT1L:ERVL_MaLR:LTR_9:63582846-63582944:+	5.97490198797571	1.55010569236702	0.834420571320875	1.85770311236842	0.0632111862945378	0.983529211521848
BTLTR1:ERVK:LTR_LWLT01002537.1:14353-15154:-	1.1726821058565	-3.59367	1.93460173726846	-1.85758	0.0632289413307844	0.983529211521848
HERV16_int:ERVL:LTR_16:8119942-8120898:+	1.1726821058565	-3.59367	1.93460173726846	-1.85758	0.0632289413307844	0.983529211521848
MER67C:ERV1:LTR_10:80234010-80234385:+	1.1726821058565	-3.59367	1.93460173726846	-1.85758	0.0632289413307844	0.983529211521848
MLT1C2:ERVL_MaLR:LTR_7:89086060-89086335:-	1.1726821058565	-3.59367	1.93460173726846	-1.85758	0.0632289413307844	0.983529211521848
MLT1C2:ERVL_MaLR:LTR_11:37559492-37559594:-	1.1726821058565	-3.59367	1.93460173726846	-1.85758	0.0632289413307844	0.983529211521848
MLT1G:ERVL_MaLR:LTR_LWLT01000027.1:23756842-23756925:-	1.1726821058565	-3.59367	1.93460173726846	-1.85758	0.0632289413307844	0.983529211521848
MLT1J:ERVL_MaLR:LTR_13:75210280-75210753:-	1.1726821058565	-3.59367	1.93460173726846	-1.85758	0.0632289413307844	0.983529211521848
MLT1A:ERVL_MaLR:LTR_29:17974612-17974892:+	1.81361836670662	-3.12426	1.68287005175668	-1.85651	0.0633810404970085	0.983529211521848
LTR16A:ERVL:LTR_15:27786464-27786536:-	5.20936153124533	-1.69312	0.912070389621062	-1.85635	0.0634035550031912	0.983529211521848
ERVL40_int:ERVL:LTR_4:71772614-71772990:+	10.5437036109981	-1.18071	0.636098250177442	-1.85618	0.0634279345671726	0.983529211521848
CapAeg_1.271:ERV1:LTR_17:40965793-40966040:-	5.81924892821428	1.53275477231346	0.826174085751672	1.85524431079066	0.0635613466785143	0.983529211521848
CapAeg_5.110:ERV1:LTR_3:71914656-71914728:-	4.15829421342143	-1.9008	1.02467157897245	-1.85503	0.0635914028292057	0.983529211521848
MLT1C2:ERVL_MaLR:LTR_6:60642950-60643119:-	3.37784066578057	-2.50836	1.3522904443351	-1.8549	0.0636111899215515	0.983529211521848
ARLTR2:ERV1:LTR_5:103029615-103029775:-	1.09859168916932	3.72697889860176	2.00979815767889	1.8544045750873	0.0636813007660217	0.983529211521848
BTLTR1:ERVK:LTR_27:4943357-4943426:+	1.09859168916932	3.72697889860176	2.00979815767889	1.8544045750873	0.0636813007660217	0.983529211521848
CapAeg_1.274:ERV1:LTR_LWLT01000035.1:98983-99152:+	1.09859168916932	3.72697889860176	2.00979815767889	1.8544045750873	0.0636813007660217	0.983529211521848
LTR37B:ERV1:LTR_8:45371026-45371128:+	1.09859168916932	3.72697889860176	2.00979815767889	1.8544045750873	0.0636813007660217	0.983529211521848
MER21C:ERVL:LTR_9:18798131-18798686:+	1.09859168916932	3.72697889860176	2.00979815767889	1.8544045750873	0.0636813007660217	0.983529211521848
MER89:ERV1:LTR_25:37766700-37766928:-	1.09859168916932	3.72697889860176	2.00979815767889	1.8544045750873	0.0636813007660217	0.983529211521848
MLT1B:ERVL_MaLR:LTR_11:105198261-105198359:-	1.09859168916932	3.72697889860176	2.00979815767889	1.8544045750873	0.0636813007660217	0.983529211521848
MLT1C2:ERVL_MaLR:LTR_25:9256840-9257162:+	1.09859168916932	3.72697889860176	2.00979815767889	1.8544045750873	0.0636813007660217	0.983529211521848
MLT1G1:ERVL_MaLR:LTR_28:31801443-31801751:-	1.09859168916932	3.72697889860176	2.00979815767889	1.8544045750873	0.0636813007660217	0.983529211521848
MLT1G1:ERVL_MaLR:LTR_6:24881708-24882006:-	1.09859168916932	3.72697889860176	2.00979815767889	1.8544045750873	0.0636813007660217	0.983529211521848
MLT2B4:ERVL:LTR_1:154486440-154486960:+	1.09859168916932	3.72697889860176	2.00979815767889	1.8544045750873	0.0636813007660217	0.983529211521848
MLT2E:ERVL:LTR_24:35162411-35162945:+	1.09859168916932	3.72697889860176	2.00979815767889	1.8544045750873	0.0636813007660217	0.983529211521848
MLT1D:ERVL_MaLR:LTR_7:79764051-79764483:+	1.65476852679512	3.25688863228904	1.7565251295268	1.85416569199123	0.0637154587472417	0.983529211521848
BTLTR1:ERVK:LTR_10:60282046-60282119:-	35.121679763297	0.638544473508933	0.34447850809776	1.8536554777685	0.0637884651486267	0.983529211521848
LTR37A:ERV1:LTR_19:54018339-54018646:+	10.3060645966982	1.21223370657525	0.653973355180742	1.85364387856477	0.0637901256781388	0.983529211521848
LTR67B:ERVL:LTR_4:23627427-23627555:+	7.02120702452712	1.49798329625098	0.808265576827809	1.85333056262286	0.063834993160077	0.983529211521848
MLT1E2:ERVL_MaLR:LTR_14:71175279-71175843:-	2.29061977345781	2.78183561976437	1.5012578244095	1.85300324470154	0.0638818935883416	0.983529211521848
MLT1C2:ERVL_MaLR:LTR_3:70715985-70716288:-	6.16762454928393	-1.60533	0.866553784597544	-1.85255	0.0639472930886748	0.983529211521848
BosInd_1.230:ERV1:LTR_19:18658669-18659046:+	2.72652299924555	2.41341506239293	1.30393835056235	1.85086592579481	0.064188843853284	0.983529211521848
MER31_BT:ERV1:LTR_13:72461755-72461967:+	2.28312184231273	2.81056571910651	1.51852207357811	1.85085601849959	0.0641902695161226	0.983529211521848
MLT1E3:ERVL_MaLR:LTR_23:7159347-7159485:-	1.85117832210175	-3.12262	1.68758671618787	-1.85035	0.0642633498027288	0.983529211521848
BTLTR1:ERVK:LTR_11:2502474-2502683:-	2.35622842353267	2.76990517289423	1.49725430288757	1.84998978967851	0.0643150212161957	0.983529211521848
BTLTR1:ERVK:LTR_13:23193398-23193466:-	6.63058827631886	-1.45253	0.78548812811662	-1.84921	0.0644272499837322	0.983529211521848
BTLTR1:ERVK:LTR_18:62317711-62317780:-	2.49949390753571	2.94635057642447	1.59349773089318	1.8489832268371	0.0644602347427506	0.983529211521848
LTR108d_Mam:ERVL:LTR_6:61979029-61979307:-	6.94905846158949	1.48650070892779	0.804405213052769	1.84795011868014	0.0646095591845015	0.983529211521848
MLT1D:ERVL_MaLR:LTR_26:15884635-15884783:-	3.85336895592429	-2.1294	1.15247305959188	-1.84768	0.0646485930375818	0.983529211521848
LTR40c:ERVL:LTR_11:28780795-28780839:+	2.51635949524634	-2.71811	1.47111451358111	-1.84766	0.0646521925928102	0.983529211521848
BTLTR1:ERVK:LTR_11:101817612-101817681:-	4.62239906688279	1.74725414829282	0.945715091840264	1.84754812878458	0.0646677395074762	0.983529211521848
MLT1D:ERVL_MaLR:LTR_19:49307727-49308010:+	2.29599285513613	2.78529121909173	1.50810967217738	1.84687577467121	0.064765146485559	0.983529211521848
CapAeg_1.233:ERVK:LTR_9:1302906-1304449:-	4.39307037758443	-1.96646	1.06565370883397	-1.84531	0.0649921676830784	0.983529211521848
MLT1K:ERVL_MaLR:LTR_7:79858449-79858566:-	9.42916065161351	-1.22191	0.662264456526106	-1.84504	0.0650311276237647	0.983529211521848
MLT1B:ERVL_MaLR:LTR_5:17639388-17639812:+	2.83848009650684	2.48568524820564	1.34745999367881	1.84471914555272	0.0650784043408864	0.983529211521848
CapAeg_1.285:ERV1:LTR_8:100917470-100917680:-	2.58217713012672	-2.68709	1.4567016952436	-1.84464	0.0650901709928524	0.983529211521848
BTLTR1:ERVK:LTR_22:53496907-53496976:+	21.9958478609259	0.775681936526727	0.420528148045351	1.84454225033962	0.065104154350113	0.983529211521848
MLT1K:ERVL_MaLR:LTR_11:36503247-36503494:+	4.16216774964801	-1.93807	1.05095819972241	-1.8441	0.065168231001822	0.983529211521848
MLT1C2:ERVL_MaLR:LTR_5:113699163-113699543:+	2.66065679302498	-2.65354	1.43901035779702	-1.844	0.0651830830791923	0.983529211521848
MLT1D:ERVL_MaLR:LTR_22:49855028-49855102:-	9.75548206710458	1.16769119905494	0.633487273217717	1.84327491399126	0.0652888818917648	0.983529211521848
MLT1G:ERVL_MaLR:LTR_14:15416446-15416637:-	2.52121879280605	-2.7213	1.47644024666655	-1.84315	0.0653071155323853	0.983529211521848
BTLTR1:ERVK:LTR_23:5984226-5984296:+	3.80371641463488	-2.07169	1.12477399326919	-1.84187	0.0654943670012331	0.983529211521848
ERVL_E_int:ERVL:LTR_9:56145213-56145676:-	2.52028868947792	-2.64824	1.43814506991834	-1.84143	0.0655585766448292	0.983529211521848
MLT1J:ERVL_MaLR:LTR_1:50341348-50341708:-	47.0953118347725	-0.579566	0.31475243872116	-1.84134	0.0655720312380723	0.983529211521848
BTLTR1:ERVK:LTR_LWLT01000027.1:2146777-2146846:+	1.06397516667264	3.6902492139895	2.00444416287075	1.84103368023201	0.0656166232317704	0.983529211521848
CapAeg_1.201:ERVL_MaLR:LTR_14:50649567-50649639:+	1.06397516667264	3.6902492139895	2.00444416287075	1.84103368023201	0.0656166232317704	0.983529211521848
ERV3_16A3_I:ERVL:LTR_2:83461084-83461320:-	1.06397516667264	3.6902492139895	2.00444416287075	1.84103368023201	0.0656166232317704	0.983529211521848
LTR16C:ERVL:LTR_22:50934784-50935074:-	1.06397516667264	3.6902492139895	2.00444416287075	1.84103368023201	0.0656166232317704	0.983529211521848
LTR33:ERVL:LTR_5:102575342-102575683:+	1.06397516667264	3.6902492139895	2.00444416287075	1.84103368023201	0.0656166232317704	0.983529211521848
MER34A:ERV1:LTR_19:50187966-50188050:-	1.06397516667264	3.6902492139895	2.00444416287075	1.84103368023201	0.0656166232317704	0.983529211521848
MER74A:ERVL:LTR_17:60311920-60312108:+	1.06397516667264	3.6902492139895	2.00444416287075	1.84103368023201	0.0656166232317704	0.983529211521848
MLT1C2:ERVL_MaLR:LTR_7:67314549-67314738:+	1.06397516667264	3.6902492139895	2.00444416287075	1.84103368023201	0.0656166232317704	0.983529211521848
MLT1D:ERVL_MaLR:LTR_22:21356226-21356676:+	1.06397516667264	3.6902492139895	2.00444416287075	1.84103368023201	0.0656166232317704	0.983529211521848
MLT1F1:ERVL_MaLR:LTR_5:76659770-76660170:-	1.06397516667264	3.6902492139895	2.00444416287075	1.84103368023201	0.0656166232317704	0.983529211521848
MLT1K:ERVL_MaLR:LTR_2:70736799-70737220:-	1.06397516667264	3.6902492139895	2.00444416287075	1.84103368023201	0.0656166232317704	0.983529211521848
BosInd_1.230:ERV1:LTR_2:81004858-81005227:-	1.88723873204516	-3.14701	1.70994881799929	-1.84041	0.0657075362150319	0.983529211521848
MLT2B4:ERVL:LTR_19:5878525-5878581:+	3.89820804821002	-2.1203	1.15239994656947	-1.8399	0.0657832918277618	0.983529211521848
BTLTR1:ERVK:LTR_6:82235369-82235442:-	1.10933785252595	3.73821874436803	2.03291404095718	1.83884742249501	0.0659376309192578	0.983529211521848
CapAeg_1.201:ERVL_MaLR:LTR_28:28288172-28288543:+	21.7411304590223	0.847347009945311	0.460804290939385	1.83884357547524	0.0659381969148585	0.983529211521848
BTLTR1:ERVK:LTR_4:80334042-80334115:-	7.07093468434322	-1.39615	0.759275161885787	-1.8388	0.0659446769327624	0.983529211521848
CapAeg_1.233:ERVK:LTR_1:151610720-151612020:-	5.54732019282823	-1.5905	0.865070629643355	-1.83858	0.0659768482413065	0.983529211521848
BTLTR1:ERVK:LTR_8:44140684-44140753:+	11.647238093193	1.07185726071264	0.583425471616858	1.83717940483844	0.0661834150017317	0.983529211521848
CapAeg_1.271:ERV1:LTR_5:44407985-44408475:-	5.62865971566576	-1.58931	0.865083476145852	-1.83718	0.0661834918258168	0.983529211521848
CapAeg_1.285:ERV1:LTR_5:76777174-76777277:+	48.700291570839	0.550408104710127	0.299715646519987	1.83643433734923	0.0662934450797821	0.983529211521848
BTLTR1:ERVK:LTR_6:44542532-44542600:-	3.77108751695052	2.08455657631762	1.13532953384373	1.83608063930145	0.0663457312264949	0.983529211521848
MLT1B:ERVL_MaLR:LTR_27:20685222-20685551:+	13.8678770563988	-1.00419	0.546996244451317	-1.83582	0.0663837186068055	0.983529211521848
CapAeg_1.271:ERV1:LTR_3:77039360-77039692:-	9.1733140625239	1.1791498616105	0.643298055948573	1.83297594436499	0.0668061485536091	0.983529211521848
CapAeg_1.201:ERVL_MaLR:LTR_4:16063899-16064268:-	1.17997105219606	-3.60096	1.96466212946062	-1.83287	0.0668223410223669	0.983529211521848
CapAeg_1.233:ERVK:LTR_1:121444870-121446146:+	1.17997105219606	-3.60096	1.96466212946062	-1.83287	0.0668223410223669	0.983529211521848
MLT1A:ERVL_MaLR:LTR_13:46446984-46447107:-	1.17997105219606	-3.60096	1.96466212946062	-1.83287	0.0668223410223669	0.983529211521848
MLT1J:ERVL_MaLR:LTR_14:82115997-82116152:-	1.17997105219606	-3.60096	1.96466212946062	-1.83287	0.0668223410223669	0.983529211521848
BTLTR1:ERVK:LTR_13:30935294-30935366:-	7.71771040353131	1.30295646498645	0.71131208395978	1.83176483904655	0.0669864638334126	0.983529211521848
BTLTR1:ERVK:LTR_20:10126290-10126357:+	4.22786000466512	-1.90981	1.04278495654078	-1.83145	0.0670334414161254	0.983529211521848
BTLTR1:ERVK:LTR_18:20526680-20526749:+	4.69338079863596	1.75145053901818	0.95638603774265	1.8313217360974	0.0670525351949544	0.983529211521848
MLT1H2:ERVL_MaLR:LTR_25:22918209-22918581:+	3.62268655353704	-4.18509	2.28562634694004	-1.83105	0.0670934557649851	0.983529211521848
MER21C:ERVL:LTR_10:66303725-66303920:+	2.40303499683271	2.71965665347602	1.48583079814248	1.83039458926011	0.067190956210658	0.983529211521848
CapAeg_1.201:ERVL_MaLR:LTR_25:1753979-1754329:+	16.7531351803213	0.976548999346889	0.533652016359497	1.82993593092513	0.0672595198114332	0.983529211521848
MLT1F2:ERVL_MaLR:LTR_12:17858078-17858603:-	4.09051890697571	-1.88425	1.02981275461487	-1.8297	0.0672951376773971	0.983529211521848
ERV3_16A3_I:ERVL:LTR_5:28829115-28829343:-	7.68227529760294	1.28170657569022	0.700551099794319	1.82956900084309	0.0673144126522014	0.983529211521848
MLT1L:ERVL_MaLR:LTR_11:69061927-69062066:-	8.73729931683973	1.21255745784717	0.66275992545821	1.82955759886786	0.0673161189812702	0.983529211521848
CapAeg_1.274:ERV1:LTR_7:38839901-38840310:-	2.62651224774281	-2.64567	1.44644390138257	-1.82909	0.0673865042903986	0.983529211521848
MLT1L:ERVL_MaLR:LTR_18:51479707-51479814:-	11.0520252202497	1.15106948252716	0.629580485751874	1.82831188160558	0.067502757634955	0.983529211521848
CapAeg_5.110:ERV1:LTR_18:63786092-63786235:+	1.06934824835096	3.69579240824436	2.02162742611178	1.8281273594277	0.0675304397024804	0.983529211521848
LTR37A:ERV1:LTR_14:62275757-62276003:+	1.06934824835096	3.69579240824436	2.02162742611178	1.8281273594277	0.0675304397024804	0.983529211521848
MLT1G:ERVL_MaLR:LTR_7:95379469-95379663:+	3.62008252776404	-2.03591	1.11424745607769	-1.82716	0.0676750972348918	0.983529211521848
MLT1D:ERVL_MaLR:LTR_11:47196191-47196287:-	4.05826617199831	1.85563712271109	1.0163778877165	1.82573543279277	0.0678901232050258	0.983529211521848
BTLTR1:ERVK:LTR_12:72685188-72685222:+	1.09321860749101	3.72204683535547	2.03941621262907	1.82505503894042	0.06799272409777	0.983529211521848
CapAeg_1.232:ERV1:LTR_8:87884562-87885199:-	1.09321860749101	3.72204683535547	2.03941621262907	1.82505503894042	0.06799272409777	0.983529211521848
ERVL_E_int:ERVL:LTR_7:447491-448369:+	1.09321860749101	3.72204683535547	2.03941621262907	1.82505503894042	0.06799272409777	0.983529211521848
LTR16A1:ERVL:LTR_25:2474487-2474596:-	1.09321860749101	3.72204683535547	2.03941621262907	1.82505503894042	0.06799272409777	0.983529211521848
MER21C:ERVL:LTR_22:50379709-50380402:+	1.09321860749101	3.72204683535547	2.03941621262907	1.82505503894042	0.06799272409777	0.983529211521848
MLT1A:ERVL_MaLR:LTR_1:44624050-44624368:-	1.09321860749101	3.72204683535547	2.03941621262907	1.82505503894042	0.06799272409777	0.983529211521848
MLT1D:ERVL_MaLR:LTR_27:7526533-7526802:+	1.09321860749101	3.72204683535547	2.03941621262907	1.82505503894042	0.06799272409777	0.983529211521848
MLT1D:ERVL_MaLR:LTR_3:44084380-44084743:-	1.09321860749101	3.72204683535547	2.03941621262907	1.82505503894042	0.06799272409777	0.983529211521848
MLT1E:ERVL_MaLR:LTR_5:24137553-24138160:+	1.09321860749101	3.72204683535547	2.03941621262907	1.82505503894042	0.06799272409777	0.983529211521848
MLT1J:ERVL_MaLR:LTR_13:47397890-47398281:+	1.09321860749101	3.72204683535547	2.03941621262907	1.82505503894042	0.06799272409777	0.983529211521848
BTLTR1:ERVK:LTR_2:44173606-44173673:+	6.14837816551335	-1.50426	0.824337176298045	-1.82481	0.0680300857919656	0.983529211521848
CapAeg_1.274:ERV1:LTR_25:26896115-26896319:+	1.17025245707665	-3.59105	1.96792062542868	-1.82479	0.0680322225152676	0.983529211521848
MLT1H:ERVL_MaLR:LTR_27:1659798-1659901:-	1.17025245707665	-3.59105	1.96792062542868	-1.82479	0.0680322225152676	0.983529211521848
MLT1H1:ERVL_MaLR:LTR_25:23034776-23035058:+	1.17025245707665	-3.59105	1.96792062542868	-1.82479	0.0680322225152676	0.983529211521848
MER74A:ERVL:LTR_13:51572612-51572814:-	6.06414682613042	-1.51077	0.828018280228355	-1.82456	0.0680674270635502	0.983529211521848
MLT1E3:ERVL_MaLR:LTR_7:42752574-42752860:-	7.96786481190673	-1.33696	0.732965913147615	-1.82404	0.0681462844059681	0.983529211521848
CapAeg_1.232:ERV1:LTR_22:83391-84039:-	7.89002604893606	1.31880442457369	0.723236762829193	1.8234753712114	0.0682314239527951	0.983529211521848
LTR33A_v:ERVL:LTR_15:41883896-41884352:+	1.97730127922002	-3.23681	1.7754919936232	-1.82305	0.0682956098485783	0.983529211521848
MLT1C2:ERVL_MaLR:LTR_1:23203695-23204001:-	2.2398840059262	2.75529468940024	1.51172602887636	1.82261510139387	0.0683617067998543	0.983529211521848
BTLTR1:ERVK:LTR_10:100065900-100065936:+	4.45562368105778	1.73057278679299	0.949518103647025	1.82258008577825	0.0683670140390576	0.983529211521848
BTLTR1:ERVK:LTR_8:44314847-44314916:+	2.55733486075446	-2.60463	1.42920426499546	-1.82243	0.0683893432701775	0.983529211521848
MLT2B4:ERVL:LTR_9:4611915-4612438:+	2.31449013259787	2.79881394406123	1.53584095384366	1.82233318955117	0.0684044451675257	0.983529211521848
MLT1H1:ERVL_MaLR:LTR_8:98605100-98605569:+	1.62552508597675	3.23490808993761	1.7762475852558	1.82120337096574	0.0685759482589366	0.983529211521848
MER21C:ERVL:LTR_2:7090009-7090804:-	2.54368707140346	-2.66845	1.46603948769353	-1.82017	0.0687326052879158	0.983529211521848
LTR16C:ERVL:LTR_12:55224080-55224320:-	6.45372955166898	-1.42875	0.785087651432583	-1.81986	0.06878007099395	0.983529211521848
HERV16_int:ERVL:LTR_8:20725056-20726092:+	2.27450052842287	2.77571843321345	1.52560948789396	1.81941607943538	0.0688479754011447	0.983529211521848
MLT1E2:ERVL_MaLR:LTR_8:23774928-23775564:-	2.71965037211551	2.34870256198304	1.29099153695198	1.81930128490874	0.0688654774761711	0.983529211521848
BTLTR1:ERVK:LTR_3:67389813-67389887:+	1.05860208499433	3.68486431299764	2.02618011041069	1.81862623863717	0.0689684719512588	0.983529211521848
BTLTR1:ERVK:LTR_6:46777201-46777269:-	1.05860208499433	3.68486431299764	2.02618011041069	1.81862623863717	0.0689684719512588	0.983529211521848
ERV54_EC_LTR:ERV1:LTR_2:92783323-92783563:-	1.05860208499433	3.68486431299764	2.02618011041069	1.81862623863717	0.0689684719512588	0.983529211521848
HERV16_int:ERVL:LTR_9:74003318-74003768:-	1.05860208499433	3.68486431299764	2.02618011041069	1.81862623863717	0.0689684719512588	0.983529211521848
LTR16A:ERVL:LTR_3:40063954-40064077:-	1.05860208499433	3.68486431299764	2.02618011041069	1.81862623863717	0.0689684719512588	0.983529211521848
LTR16E2:ERVL:LTR_20:35677201-35677729:-	1.05860208499433	3.68486431299764	2.02618011041069	1.81862623863717	0.0689684719512588	0.983529211521848
LTR33C:ERVL:LTR_6:58001003-58001326:-	1.05860208499433	3.68486431299764	2.02618011041069	1.81862623863717	0.0689684719512588	0.983529211521848
LTR40c:ERVL:LTR_3:70906499-70906894:+	1.05860208499433	3.68486431299764	2.02618011041069	1.81862623863717	0.0689684719512588	0.983529211521848
MER68:ERVL:LTR_4:59325165-59325573:-	1.05860208499433	3.68486431299764	2.02618011041069	1.81862623863717	0.0689684719512588	0.983529211521848
MER68B:ERVL:LTR_2:110978587-110978855:+	1.05860208499433	3.68486431299764	2.02618011041069	1.81862623863717	0.0689684719512588	0.983529211521848
MER70_int:ERVL:LTR_3:52502358-52502797:-	1.05860208499433	3.68486431299764	2.02618011041069	1.81862623863717	0.0689684719512588	0.983529211521848
MER77B:ERVL:LTR_2:113608887-113608999:-	1.05860208499433	3.68486431299764	2.02618011041069	1.81862623863717	0.0689684719512588	0.983529211521848
MLT1A:ERVL_MaLR:LTR_6:44026172-44026494:+	1.05860208499433	3.68486431299764	2.02618011041069	1.81862623863717	0.0689684719512588	0.983529211521848
MLT1A:ERVL_MaLR:LTR_8:69718318-69718433:+	1.05860208499433	3.68486431299764	2.02618011041069	1.81862623863717	0.0689684719512588	0.983529211521848
MLT1A:ERVL_MaLR:LTR_1:102559477-102559825:+	1.05860208499433	3.68486431299764	2.02618011041069	1.81862623863717	0.0689684719512588	0.983529211521848
MLT1B:ERVL_MaLR:LTR_7:42105306-42105689:-	1.05860208499433	3.68486431299764	2.02618011041069	1.81862623863717	0.0689684719512588	0.983529211521848
MLT1D:ERVL_MaLR:LTR_4:79133901-79134390:-	1.05860208499433	3.68486431299764	2.02618011041069	1.81862623863717	0.0689684719512588	0.983529211521848
MLT1D:ERVL_MaLR:LTR_5:70924710-70925189:+	1.05860208499433	3.68486431299764	2.02618011041069	1.81862623863717	0.0689684719512588	0.983529211521848
MLT1D:ERVL_MaLR:LTR_3:6720062-6720500:-	1.05860208499433	3.68486431299764	2.02618011041069	1.81862623863717	0.0689684719512588	0.983529211521848
MLT1F1:ERVL_MaLR:LTR_8:55545792-55545885:+	1.05860208499433	3.68486431299764	2.02618011041069	1.81862623863717	0.0689684719512588	0.983529211521848
MLT1G1:ERVL_MaLR:LTR_1:114390089-114390555:+	1.05860208499433	3.68486431299764	2.02618011041069	1.81862623863717	0.0689684719512588	0.983529211521848
MLT1G3:ERVL_MaLR:LTR_14:38881552-38881622:+	1.05860208499433	3.68486431299764	2.02618011041069	1.81862623863717	0.0689684719512588	0.983529211521848
MLT1J_int:ERVL_MaLR:LTR_11:28958069-28958206:+	1.05860208499433	3.68486431299764	2.02618011041069	1.81862623863717	0.0689684719512588	0.983529211521848
MLT1J1:ERVL_MaLR:LTR_18:52904738-52904898:+	1.05860208499433	3.68486431299764	2.02618011041069	1.81862623863717	0.0689684719512588	0.983529211521848
MLT1K:ERVL_MaLR:LTR_21:7528248-7528371:+	1.05860208499433	3.68486431299764	2.02618011041069	1.81862623863717	0.0689684719512588	0.983529211521848
MLT1J_int:ERVL_MaLR:LTR_LWLT01000021.1:13158758-13158935:+	4.80222889464989	1.94599125385657	1.07019512120004	1.81835182697756	0.0690103761847417	0.983529211521848
ERVL_E_int:ERVL:LTR_3:16065578-16066000:+	9.36595370338125	-1.1985	0.65929796558487	-1.81784	0.0690885605651015	0.983529211521848
LTR33:ERVL:LTR_2:112210927-112211102:-	1.61772235551858	3.23113911975185	1.77768653946711	1.81760903737306	0.0691239093624516	0.983529211521848
BTLTR1:ERVK:LTR_6:78074979-78075054:+	3.21553598333976	2.10514701594233	1.15823070883755	1.81755413656329	0.0691323068732904	0.983529211521848
MLT1F2:ERVL_MaLR:LTR_17:3498813-3499302:+	9.66490852212229	-1.16321	0.640791631663456	-1.81527	0.0694816722520732	0.983529211521848
MLT1J:ERVL_MaLR:LTR_17:8821014-8821182:-	16.456142351516	0.918262295476122	0.506010516547453	1.81470990314884	0.0695685023680924	0.983529211521848
BTLTR1:ERVK:LTR_7:14492396-14492465:-	4.9138262051182	-1.77753	0.979547397566685	-1.81464	0.0695793122575484	0.983529211521848
MLT1D:ERVL_MaLR:LTR_8:63636827-63636889:+	1.7726986592035	-3.09687	1.70687057365021	-1.81436	0.0696230435703255	0.983529211521848
LTR78:ERV1:LTR_25:36429855-36429959:-	6.23303452327372	1.53898741637022	0.848390333255377	1.81400866563971	0.0696763916498382	0.983529211521848
MLT1B:ERVL_MaLR:LTR_9:54623431-54623690:+	6.06714504262233	1.47067137421204	0.810733571059076	1.81400083419622	0.0696775973360537	0.983529211521848
CapAeg_1.285:ERV1:LTR_19:29433739-29434130:+	2.25207405672955	2.68819621778629	1.48191967825682	1.81399589817743	0.0696783572673152	0.983529211521848
MLT1A:ERVL_MaLR:LTR_23:33191090-33191441:-	3.02342572652502	-2.2418	1.23592835596774	-1.81386	0.069699504075066	0.983529211521848
MLT1F:ERVL_MaLR:LTR_6:15178954-15179684:+	1.77905750221494	-3.07437	1.69541632349571	-1.81334	0.0697789840939766	0.983529211521848
CapAeg_1.201:ERVL_MaLR:LTR_28:16828818-16829152:-	11.7101057526421	-1.10457	0.609295774413828	-1.81286	0.0698529517379856	0.983529211521848
BTLTR1:ERVK:LTR_3:70546990-70547058:+	7.42985799657087	-1.3558	0.748008889149417	-1.81255	0.0699018966022074	0.983529211521848
BosInd_1.230:ERV1:LTR_20:31659638-31660097:+	1.13905134469295	-3.56082	1.96542587109655	-1.81173	0.0700281325387441	0.983529211521848
CapAeg_1.233:ERVK:LTR_18:61238638-61240283:+	1.13905134469295	-3.56082	1.96542587109655	-1.81173	0.0700281325387441	0.983529211521848
LTR84a:ERVL:LTR_9:2132800-2133232:+	1.13905134469295	-3.56082	1.96542587109655	-1.81173	0.0700281325387441	0.983529211521848
MER21C:ERVL:LTR_14:10257350-10257828:-	1.13905134469295	-3.56082	1.96542587109655	-1.81173	0.0700281325387441	0.983529211521848
MER31_int:ERV1:LTR_LWLT01000719.1:28466-29290:+	1.13905134469295	-3.56082	1.96542587109655	-1.81173	0.0700281325387441	0.983529211521848
MLT1A:ERVL_MaLR:LTR_4:4981829-4982097:-	1.13905134469295	-3.56082	1.96542587109655	-1.81173	0.0700281325387441	0.983529211521848
MER21C:ERVL:LTR_19:19709259-19709435:-	14.0812463151804	0.974435042495059	0.537849649626149	1.8117238584656	0.0700288752210673	0.983529211521848
BTLTR1:ERVK:LTR_10:82918968-82919036:-	9.37333	-1.1923	0.658480196247159	-1.81068	0.0701901192048648	0.983529211521848
MLT1A:ERVL_MaLR:LTR_7:60009685-60009940:+	4.0501129835912	-1.86609	1.03061730843989	-1.81065	0.0701951991498698	0.983529211521848
LTR33:ERVL:LTR_14:35786655-35786990:-	39.774011605918	-0.610834	0.337524922844956	-1.80974	0.0703353671652957	0.983529211521848
ARLTR2:ERV1:LTR_25:22950194-22950526:+	1.13662169591309	-3.55829	1.96628843810496	-1.80965	0.0703502489773227	0.983529211521848
CapAeg_1.271:ERV1:LTR_2:6914009-6914455:+	1.13662169591309	-3.55829	1.96628843810496	-1.80965	0.0703502489773227	0.983529211521848
CapAeg_1.288:ERV1:LTR_4:101603622-101604281:-	1.13662169591309	-3.55829	1.96628843810496	-1.80965	0.0703502489773227	0.983529211521848
CapAeg_1.288:ERV1:LTR_12:747932-748562:+	1.13662169591309	-3.55829	1.96628843810496	-1.80965	0.0703502489773227	0.983529211521848
BTLTR1:ERVK:LTR_15:34796859-34796928:+	4.83390265477322	-1.75971	0.972470393103516	-1.80953	0.070368957710107	0.983529211521848
ARLTR2:ERV1:LTR_LWLT01000021.1:11839148-11839447:-	4.13489583149589	-1.88848	1.04364520477678	-1.8095	0.0703732452522136	0.983529211521848
LTR40b:ERVL:LTR_4:89060658-89060845:+	61.891887018789	0.526803643059591	0.291462663774579	1.80744811783861	0.0706924372044436	0.983529211521848
BTLTR1:ERVK:LTR_16:41678810-41678879:-	1.77854371809633	-3.07772	1.70336354477637	-1.80685	0.070785838914366	0.983529211521848
MLT1E2:ERVL_MaLR:LTR_6:86574188-86574266:-	1.77854371809633	-3.07772	1.70336354477637	-1.80685	0.070785838914366	0.983529211521848
BTLTR1:ERVK:LTR_2:56494621-56494675:-	12.0923461708305	1.03258768058927	0.571661814464317	1.80629115757342	0.0708728723147551	0.983529211521848
MLT1D:ERVL_MaLR:LTR_21:34624034-34624127:-	1.7414975468198	-3.07598	1.70294645402071	-1.80627	0.070876236953914	0.983529211521848
BTLTR1:ERVK:LTR_13:6630463-6630500:+	11.4767424979419	1.04306284421375	0.577552248052872	1.80600603275335	0.0709173972480333	0.983529211521848
CapAeg_1.271:ERV1:LTR_5:23828907-23829209:+	1.61834765953363	3.16185201692081	1.7508749205669	1.80586972820255	0.0709386905925805	0.983529211521848
MLT1J2:ERVL_MaLR:LTR_2:7755816-7756212:-	1.61834765953363	3.16185201692081	1.7508749205669	1.80586972820255	0.0709386905925805	0.983529211521848
MLT1K:ERVL_MaLR:LTR_22:37089538-37089892:-	1.61834765953363	3.16185201692081	1.7508749205669	1.80586972820255	0.0709386905925805	0.983529211521848
MER68:ERVL:LTR_28:4176853-4177410:+	2.87810924336375	2.35787300084137	1.30603618502875	1.80536575316209	0.0710174665390564	0.983529211521848
BosInd_1.230:ERV1:LTR_25:18210329-18210687:-	2.24282743882465	2.76399394461068	1.53135804998934	1.80492990821443	0.0710856509442177	0.983529211521848
BTLTR1:ERVK:LTR_14:47789764-47789837:+	2.18139712428946	2.72209080167535	1.50833888352467	1.80469444327684	0.0711225098466491	0.983529211521848
MER21C:ERVL:LTR_20:71291005-71291295:+	2.27744396132133	2.78463638738977	1.54414450889711	1.80335219362252	0.0713329204933148	0.983529211521848
MLT1B:ERVL_MaLR:LTR_9:37622580-37622681:+	21.8463003883838	0.805299508858656	0.446572241450433	1.80329056334336	0.0713425938748839	0.983529211521848
MER21C:ERVL:LTR_7:49818341-49819188:-	1.77125477175677	-3.07246	1.70417953278876	-1.8029	0.0714041974362235	0.983529211521848
BTLTR1:ERVK:LTR_LWLT01001291.1:22069-22929:+	1.96067805951544	-3.22653	1.78984653450871	-1.80269	0.071437488339224	0.983529211521848
MLT1A:ERVL_MaLR:LTR_13:20903702-20903803:+	3.55383468172424	-2.04422	1.13405526192584	-1.80257	0.0714550366660593	0.983529211521848
MLT1C2:ERVL_MaLR:LTR_20:18994808-18995244:+	2.25744713840787	2.69054313436044	1.49262341760375	1.80255991071066	0.0714573577943823	0.983529211521848
MER21C:ERVL:LTR_23:39772533-39772801:-	9.80242657517903	-1.15682	0.641844194358612	-1.80234	0.0714916059211912	0.983529211521848
CapAeg_1.233:ERVK:LTR_4:103218561-103219942:-	1.1414809934728	-3.56313	1.97805580836011	-1.80133	0.0716512879869882	0.983529211521848
ERVL_E_int:ERVL:LTR_4:80717122-80719113:+	1.1414809934728	-3.56313	1.97805580836011	-1.80133	0.0716512879869882	0.983529211521848
LTR82B:ERVL:LTR_16:54678605-54678801:+	1.1414809934728	-3.56313	1.97805580836011	-1.80133	0.0716512879869882	0.983529211521848
MER67B:ERV1:LTR_9:4802755-4803192:+	1.1414809934728	-3.56313	1.97805580836011	-1.80133	0.0716512879869882	0.983529211521848
MLT1C:ERVL_MaLR:LTR_LWLT01000021.1:16836088-16836410:-	1.1414809934728	-3.56313	1.97805580836011	-1.80133	0.0716512879869882	0.983529211521848
MLT1G:ERVL_MaLR:LTR_8:48005245-48005527:+	1.1414809934728	-3.56313	1.97805580836011	-1.80133	0.0716512879869882	0.983529211521848
MLT1H:ERVL_MaLR:LTR_7:79117655-79118101:-	1.1414809934728	-3.56313	1.97805580836011	-1.80133	0.0716512879869882	0.983529211521848
LTR16A:ERVL:LTR_15:27786235-27786371:-	3.63670166496769	-2.06405	1.14603224341667	-1.80104	0.0716969685550431	0.983529211521848
BTLTR1:ERVK:LTR_15:65792724-65792795:-	3.99197655990341	1.83634536424907	1.0197760564652	1.80073394801434	0.071744824130636	0.983529211521848
LTR16E1:ERVL:LTR_25:22876580-22876897:+	3.31292970954794	-4.06533	2.25771891924454	-1.80064	0.0717599840321507	0.983529211521848
BTLTR1:ERVK:LTR_5:62699163-62699232:-	1.74392719559965	-3.07761	1.71013685970743	-1.79963	0.0719191935580724	0.983529211521848
MLT1H1:ERVL_MaLR:LTR_24:38046652-38047300:+	10.3134789548841	1.17522429466456	0.653209322168157	1.79915419878533	0.0719942922039132	0.983529211521848
MLT1A:ERVL_MaLR:LTR_14:33286700-33286981:-	153.997076834058	0.373614494750711	0.207706398901357	1.79876256449926	0.0720562474007918	0.983529211521848
MLT1J:ERVL_MaLR:LTR_5:64637851-64638322:-	1.58228724959022	3.16200411338907	1.75905457329414	1.79755884859652	0.0722469445294694	0.983529211521848
CapAeg_1.271:ERV1:LTR_1:44172607-44173064:-	3.27768497033188	-2.33104	1.29691547712181	-1.79737	0.0722762170013319	0.983529211521848
LTR16A:ERVL:LTR_20:41964529-41964899:-	1.57985760081036	3.16201442772911	1.75961690612614	1.79699025209436	0.0723371672982092	0.983529211521848
MLT1L:ERVL_MaLR:LTR_3:46671961-46672016:-	1.57985760081036	3.16201442772911	1.75961690612614	1.79699025209436	0.0723371672982092	0.983529211521848
ERV3_16A3_LTR:ERVL:LTR_3:12828909-12829043:-	4.55646991210598	1.81496915893285	1.01039526564192	1.79629618293962	0.0724474246140212	0.983529211521848
BTLTR1:ERVK:LTR_13:51562745-51562814:-	5.47514371493642	-1.631	0.908015112160778	-1.79623	0.0724581327374047	0.983529211521848
MER21C:ERVL:LTR_1:69415547-69415972:-	1.13419204713324	-3.55551	1.9806627342976	-1.79511	0.0726355893541123	0.983529211521848
MLT1D:ERVL_MaLR:LTR_LWLT01000021.1:57585148-57585618:-	1.13419204713324	-3.55551	1.9806627342976	-1.79511	0.0726355893541123	0.983529211521848
LTR16A:ERVL:LTR_7:89465498-89465860:+	1.61297457785531	3.15813956630349	1.75943938951895	1.79496923003808	0.0726586025218986	0.983529211521848
MER68:ERVL:LTR_17:26587500-26587964:-	1.61297457785531	3.15813956630349	1.75943938951895	1.79496923003808	0.0726586025218986	0.983529211521848
MLT2C2:ERVL:LTR_15:662458-662897:-	1.61297457785531	3.15813956630349	1.75943938951895	1.79496923003808	0.0726586025218986	0.983529211521848
MLT1E1A:ERVL_MaLR:LTR_5:27603859-27604204:-	17.7911258013193	0.875163894040739	0.487567865760002	1.79495810839906	0.0726603746019598	0.983529211521848
BTLTR1:ERVK:LTR_17:3289082-3289149:+	15.262692232807	-0.928046	0.517089767648279	-1.79475	0.0726938810683521	0.983529211521848
BTLTR1:ERVK:LTR_1:64573656-64573725:+	2.52280191121696	-2.63406	1.46796790798401	-1.79436	0.072755575856356	0.983529211521848
MLT1G:ERVL_MaLR:LTR_27:2572290-2572840:-	1.61447412330704	3.18894014562952	1.77726611144598	1.79429525218089	0.0727660555180138	0.983529211521848
LTR33:ERVL:LTR_23:27855456-27855843:+	2.24375754215278	2.67780679146444	1.49275725092409	1.79386620953055	0.0728345259609384	0.983529211521848
MLT1N2:ERVL_MaLR:LTR_10:57530460-57530638:+	25.0502364323072	-0.734873	0.409757413789528	-1.79343	0.072903399127912	0.983529211521848
MLT1D:ERVL_MaLR:LTR_6:17589778-17590246:+	5.35156109293189	1.61477742460804	0.900961122383312	1.79228313463346	0.0730876234789063	0.983529211521848
MLT1A:ERVL_MaLR:LTR_LWLT01000021.1:10103299-10103654:-	12.7510617847038	-1.01368	0.565580567956041	-1.79227	0.0730890029542178	0.983529211521848
MLT1E2:ERVL_MaLR:LTR_7:1337634-1337871:-	2.36841847433603	2.69765361291732	1.50517920870152	1.7922474595198	0.0730933353950791	0.983529211521848
MLT1G3:ERVL_MaLR:LTR_2:28963330-28963805:+	33.252646823539	0.792542190891628	0.44221924227071	1.79219291051669	0.0731020699019637	0.983529211521848
BTLTR1:ERVK:LTR_10:43554272-43554345:-	6.80741389323257	1.33895053618306	0.747195302052829	1.79196862253343	0.0731379923639095	0.983529211521848
CapAeg_1.233:ERVK:LTR_1:481516-483161:-	31.5177188730725	0.66256564392022	0.369752336158778	1.79191739747576	0.0731461987085526	0.983529211521848
BTLTR1:ERVK:LTR_20:8637916-8637989:+	1.02935864417596	3.65281600260693	2.03889856192838	1.7915633817271	0.0732029332514225	0.983529211521848
BTLTR1:ERVK:LTR_5:10252579-10252648:-	1.02935864417596	3.65281600260693	2.03889856192838	1.7915633817271	0.0732029332514225	0.983529211521848
CapAeg_1.232:ERV1:LTR_24:58681471-58681774:+	1.02935864417596	3.65281600260693	2.03889856192838	1.7915633817271	0.0732029332514225	0.983529211521848
CapAeg_1.233:ERVK:LTR_19:83337-84607:+	1.02935864417596	3.65281600260693	2.03889856192838	1.7915633817271	0.0732029332514225	0.983529211521848
CapAeg_1.285:ERV1:LTR_1:98902933-98903166:-	1.02935864417596	3.65281600260693	2.03889856192838	1.7915633817271	0.0732029332514225	0.983529211521848
LTR16C:ERVL:LTR_4:255260-255351:-	1.02935864417596	3.65281600260693	2.03889856192838	1.7915633817271	0.0732029332514225	0.983529211521848
LTR16C:ERVL:LTR_13:37060128-37060474:-	1.02935864417596	3.65281600260693	2.03889856192838	1.7915633817271	0.0732029332514225	0.983529211521848
MER21C:ERVL:LTR_7:103849559-103849898:+	1.02935864417596	3.65281600260693	2.03889856192838	1.7915633817271	0.0732029332514225	0.983529211521848
MER34A:ERV1:LTR_11:24625323-24625532:+	1.02935864417596	3.65281600260693	2.03889856192838	1.7915633817271	0.0732029332514225	0.983529211521848
MLT1A:ERVL_MaLR:LTR_2:34891426-34891784:+	1.02935864417596	3.65281600260693	2.03889856192838	1.7915633817271	0.0732029332514225	0.983529211521848
MLT1C2:ERVL_MaLR:LTR_4:8364951-8365355:+	1.02935864417596	3.65281600260693	2.03889856192838	1.7915633817271	0.0732029332514225	0.983529211521848
MLT1I:ERVL_MaLR:LTR_16:52073147-52073333:-	1.02935864417596	3.65281600260693	2.03889856192838	1.7915633817271	0.0732029332514225	0.983529211521848
MLT1A:ERVL_MaLR:LTR_1:23656441-23656766:-	3.37187404677317	2.24296335535468	1.25202199233496	1.79147280885352	0.0732174542367165	0.983529211521848
BTLTR1:ERVK:LTR_25:25034047-25034116:+	3.17554637916477	2.08854778896408	1.1659613598585	1.79126672707022	0.0732505028274454	0.983529211521848
HERV16_int:ERVL:LTR_6:16017473-16017521:+	9.21567765747375	1.15355439906348	0.644365687945878	1.79021698492483	0.0734190356272491	0.983529211521848
BTLTR1:ERVK:LTR_17:12503870-12503942:-	26.6624136808099	-0.701847	0.392127993972965	-1.78984	0.0734793913608457	0.983529211521848
BTLTR1:ERVK:LTR_21:20506931-20507000:-	11.1331755053225	1.12047114685226	0.626040444891397	1.78977437639295	0.0734901900227891	0.983529211521848
MLT1L:ERVL_MaLR:LTR_24:55090317-55090412:-	6.25511550789685	-1.50432	0.840547568329873	-1.78969	0.0735033969487952	0.983529211521848
BTLTR1:ERVK:LTR_1:132103749-132103816:+	6.80966766494307	-1.4089	0.78755499985271	-1.78895	0.0736224096551958	0.983529211521848
CapAeg_1.233:ERVK:LTR_3:86918641-86919919:-	33.1945301525999	0.681036918778991	0.38081349045435	1.78837393067783	0.0737156993446348	0.983529211521848
LTR16B2:ERVL:LTR_4:95284325-95284631:-	1.64759110035199	3.18517163928872	1.7813332087725	1.78808300637004	0.0737626168685517	0.983529211521848
MER34A:ERV1:LTR_6:60623012-60623093:-	3.54061710353266	-2.0965	1.17260210547757	-1.7879	0.0737919584690173	0.983529211521848
MLT1H1:ERVL_MaLR:LTR_3:69998723-69999187:-	2.98007637024205	-2.22322	1.24355727391717	-1.78779	0.0738098190551787	0.983529211521848
LTR16C:ERVL:LTR_15:5589298-5589618:-	2.21926187899769	2.77615087916712	1.55321543617567	1.78735725547678	0.0738797655484016	0.983529211521848
LTR78:ERV1:LTR_4:20898276-20898617:-	11.6426418288913	1.04931963990429	0.587262098658922	1.78679952665178	0.0739698958983657	0.983529211521848
BTLTR1:ERVK:LTR_3:81183133-81183206:+	1.02398556249765	3.64720682578919	2.04133555793003	1.78667677228312	0.0739897453701664	0.983529211521848
CapAeg_1.201:ERVL_MaLR:LTR_7:100770555-100770839:+	1.02398556249765	3.64720682578919	2.04133555793003	1.78667677228312	0.0739897453701664	0.983529211521848
CapAeg_1.233:ERVK:LTR_27:11408186-11409714:+	1.02398556249765	3.64720682578919	2.04133555793003	1.78667677228312	0.0739897453701664	0.983529211521848
CapAeg_1.233:ERVK:LTR_5:70358333-70359486:-	1.02398556249765	3.64720682578919	2.04133555793003	1.78667677228312	0.0739897453701664	0.983529211521848
CapAeg_1.233:ERVK:LTR_6:86455507-86456573:-	1.02398556249765	3.64720682578919	2.04133555793003	1.78667677228312	0.0739897453701664	0.983529211521848
LTR16A2:ERVL:LTR_4:83264531-83264948:+	1.02398556249765	3.64720682578919	2.04133555793003	1.78667677228312	0.0739897453701664	0.983529211521848
LTR33:ERVL:LTR_6:102852555-102852929:+	1.02398556249765	3.64720682578919	2.04133555793003	1.78667677228312	0.0739897453701664	0.983529211521848
MER68:ERVL:LTR_3:71953196-71953637:-	1.02398556249765	3.64720682578919	2.04133555793003	1.78667677228312	0.0739897453701664	0.983529211521848
MLT1A:ERVL_MaLR:LTR_5:28845001-28845314:+	1.02398556249765	3.64720682578919	2.04133555793003	1.78667677228312	0.0739897453701664	0.983529211521848
MLT1A:ERVL_MaLR:LTR_15:42280373-42280720:-	1.02398556249765	3.64720682578919	2.04133555793003	1.78667677228312	0.0739897453701664	0.983529211521848
MLT1C:ERVL_MaLR:LTR_20:38949198-38949633:-	1.02398556249765	3.64720682578919	2.04133555793003	1.78667677228312	0.0739897453701664	0.983529211521848
MLT1C2:ERVL_MaLR:LTR_LWLT01000034.1:88579-88992:+	1.02398556249765	3.64720682578919	2.04133555793003	1.78667677228312	0.0739897453701664	0.983529211521848
MLT1C2:ERVL_MaLR:LTR_21:2092916-2093270:+	1.02398556249765	3.64720682578919	2.04133555793003	1.78667677228312	0.0739897453701664	0.983529211521848
MLT1D:ERVL_MaLR:LTR_5:102082399-102082628:+	1.02398556249765	3.64720682578919	2.04133555793003	1.78667677228312	0.0739897453701664	0.983529211521848
MLT1F:ERVL_MaLR:LTR_6:72559236-72559685:-	1.02398556249765	3.64720682578919	2.04133555793003	1.78667677228312	0.0739897453701664	0.983529211521848
BTLTR1:ERVK:LTR_2:40565090-40565158:+	1.5769141679119	3.15826770239915	1.76771588818862	1.7866376172222	0.0739960776881923	0.983529211521848
LTR82A:ERVL:LTR_2:14230-14337:-	1.5769141679119	3.15826770239915	1.76771588818862	1.7866376172222	0.0739960776881923	0.983529211521848
MLT1K:ERVL_MaLR:LTR_15:20022924-20023243:+	1.5769141679119	3.15826770239915	1.76771588818862	1.7866376172222	0.0739960776881923	0.983529211521848
MLT1C2:ERVL_MaLR:LTR_6:13499801-13499890:-	2.45554038888985	-2.59918	1.45488618035614	-1.78652	0.0740157871999426	0.983529211521848
LTR103b_Mam:ERV1:LTR_26:34586390-34586471:+	1.57448451913205	3.15827639041371	1.76828485149048	1.78606766197856	0.0740883033701833	0.983529211521848
MLT1E3:ERVL_MaLR:LTR_7:91073161-91073312:-	8.38694166049694	1.27521273564332	0.714049973851618	1.7858872380665	0.0741175177215426	0.983529211521848
BTLTR1:ERVK:LTR_20:41552127-41552196:-	1.58373113703695	3.13543917200104	1.75624967088392	1.78530377769294	0.0742120564482797	0.983529211521848
MLT1C2:ERVL_MaLR:LTR_21:12154932-12155341:+	1.58373113703695	3.13543917200104	1.75624967088392	1.78530377769294	0.0742120564482797	0.983529211521848
MLT1C:ERVL_MaLR:LTR_8:80585809-80586240:+	16.9395890153642	0.862645026574856	0.48327707123818	1.7849905942459	0.0742628425399025	0.983529211521848
LTR40c:ERVL:LTR_17:36153763-36154187:-	2.69284	2.33120500733094	1.30631604765101	1.7845643185069	0.0743320134078822	0.983529211521848
CapAeg_1.233:ERVK:LTR_27:658547-659833:+	5.99589866805864	1.42537304344511	0.798817729029827	1.78435329067652	0.0743662759284209	0.983529211521848
LTR33:ERVL:LTR_20:24690549-24690670:-	8.67370914316787	-2.83221	1.58778956444263	-1.78374	0.0744653835269203	0.983529211521848
CapAeg_1.233:ERVK:LTR_LWLT01000027.1:36954615-36955935:-	1.93007430420953	-3.18218	1.78442944639324	-1.78331	0.0745364109077068	0.983529211521848
MER21C:ERVL:LTR_18:33967348-33967739:-	2.85749115808718	2.50759484086245	1.40639144595947	1.78299921267774	0.0745864314882499	0.983529211521848
CapAeg_1.232:ERV1:LTR_LWLT01002993.1:15401-16146:-	7.4024370380056	-1.39132	0.78033478941838	-1.78298	0.0745889150464495	0.983529211521848
MLT1D:ERVL_MaLR:LTR_25:37902123-37902251:-	1.57835805535863	3.13154990179679	1.75712840421723	1.78219752994764	0.0747170254733889	0.983529211521848
MER68:ERVL:LTR_10:83779057-83779528:+	4.81246194441302	-1.77434	0.99636933753179	-1.7808	0.0749449105070872	0.983529211521848
MER21C:ERVL:LTR_19:4729928-4730544:-	1.68545585506021	3.25145942286837	1.82647511384133	1.78018271271712	0.0750460636085832	0.983529211521848
CapAeg_1.233:ERVK:LTR_5:68376995-68378320:-	1.61153069040858	3.18540405490453	1.78956394598258	1.77998895320589	0.0750777685839963	0.983529211521848
BTLTR1:ERVK:LTR_1:141289312-141289381:-	6.35744651803532	1.45142690469444	0.815441910060883	1.77992679403254	0.0750879420406436	0.983529211521848
BTLTR1:ERVK:LTR_4:73797976-73798043:+	8.53191842021941	-1.31248	0.737456470921816	-1.77973	0.0751196171910891	0.983529211521848
BTLTR1:ERVK:LTR_18:44416048-44416117:-	9.33296607035825	1.13828020822391	0.639679064897377	1.7794551528844	0.0751651712004949	0.983529211521848
LTR16E2:ERVL:LTR_12:67602452-67602928:+	2.55439	-2.60887	1.46640467500516	-1.77909	0.0752244537403005	0.983529211521848
CapAeg_1.232:ERV1:LTR_LWLT01006199.1:4548-5351:-	182.025594985748	0.390951161867638	0.219754469989874	1.77903622113194	0.075233823805696	0.983529211521848
MLT1D:ERVL_MaLR:LTR_28:16818065-16818369:-	8.34682675395194	-1.29241	0.726484514510739	-1.77899	0.0752416593465146	0.983529211521848
MLT1D:ERVL_MaLR:LTR_21:2012550-2012704:-	2.70802572178381	2.40830085825743	1.35381080070049	1.77890504124456	0.0752553314831642	0.983529211521848
ERVL40_int:ERVL:LTR_10:49870819-49871897:+	111.202823578039	-0.398094	0.223930813799688	-1.77775	0.0754444620917204	0.983529211521848
LTR82A:ERVL:LTR_6:6444996-6445508:+	645.824480892562	0.622181008812421	0.35005241718172	1.77739383667628	0.075503464132261	0.983529211521848
MLT1H:ERVL_MaLR:LTR_4:18754048-18754511:+	6.38113675456764	-1.43106	0.80539395513649	-1.77684	0.075593973351433	0.983529211521848
LTR67B:ERVL:LTR_1:23822866-23823003:-	5.21495925125337	1.57489437007413	0.886353134339149	1.77682495729915	0.075597044273309	0.983529211521848
BTLTR1:ERVK:LTR_10:88025464-88025533:+	24.9816940859508	-0.720161	0.405371874309667	-1.77654	0.0756433176801733	0.983529211521848
BTLTR1:ERVK:LTR_1:32013896-32013968:+	1.54524107831368	3.13546330892798	1.76529810744316	1.77616647052852	0.0757054829266801	0.983529211521848
MER31_int:ERV1:LTR_18:51632931-51633164:-	29.3698000622188	-0.693804	0.390724865921817	-1.77568	0.0757850597750567	0.983529211521848
MLT1C2:ERVL_MaLR:LTR_2:63416251-63416485:-	24.2526746661974	0.737582270620233	0.415385548523249	1.77565703294791	0.0757894634351375	0.983529211521848
LTR87:ERVL:LTR_20:31167596-31167873:-	8.75855073878561	-1.20295	0.677603948899459	-1.77531	0.0758473670399643	0.983529211521848
MLT1B:ERVL_MaLR:LTR_19:29365552-29365820:-	115.529866060912	0.414674881542404	0.233641949851173	1.77483059787228	0.0759258624833266	0.983529211521848
LTR33:ERVL:LTR_15:24019180-24019344:-	4.80447754641046	1.65716242494855	0.933742060357964	1.77475396611485	0.0759385203184965	0.983529211521848
CapAeg_1.233:ERVK:LTR_13:50541651-50543303:+	24.5557209130364	-0.765469	0.431557155524326	-1.77374	0.0761064414407874	0.983529211521848
BTLTR1:ERVK:LTR_2:42021469-42021538:-	2.62510308053537	2.36287792505087	1.33237561144691	1.77343228497321	0.0761571032282003	0.983529211521848
MLT1D:ERVL_MaLR:LTR_3:102237164-102237510:+	1.53986799663537	3.13154892447368	1.76622582408806	1.77301729018177	0.0762258418731471	0.983529211521848
MLT1C2:ERVL_MaLR:LTR_7:66248611-66248745:-	11.550886456848	1.04935961939608	0.592008024286932	1.77254289865416	0.0763044808153195	0.983529211521848
LTR80B:ERVL:LTR_4:78026091-78026156:-	3.02048229362656	-2.24705	1.26773898378858	-1.77249	0.0763135625481538	0.983529211521848
MLT1_int:ERVL_MaLR:LTR_17:65639079-65639439:-	14.5597979813532	-0.923304	0.521011252131515	-1.77214	0.0763716889686569	0.983529211521848
LTR16:ERVL:LTR_8:73815592-73815676:-	2.4175641142852	-2.57074	1.45083068186495	-1.77191	0.0764100945693214	0.983529211521848
CapAeg_1.233:ERVK:LTR_LWLT01000021.1:4028835-4030131:-	1.14391064225265	-3.56515	2.01226081119604	-1.77171	0.0764419946383733	0.983529211521848
LTR16B1:ERVL:LTR_14:38145074-38145263:+	1.14391064225265	-3.56515	2.01226081119604	-1.77171	0.0764419946383733	0.983529211521848
LTR67B:ERVL:LTR_1:62944171-62944774:-	1.14391064225265	-3.56515	2.01226081119604	-1.77171	0.0764419946383733	0.983529211521848
LTR89:ERVL:LTR_20:535045-535402:+	1.6493954451168	3.25124892006688	1.8357148839595	1.77110778393547	0.0765427798609652	0.983529211521848
MLT1A:ERVL_MaLR:LTR_21:50702395-50702536:-	1.6493954451168	3.25124892006688	1.8357148839595	1.77110778393547	0.0765427798609652	0.983529211521848
MLT1A:ERVL_MaLR:LTR_4:43660533-43660722:+	8.02374275170697	1.23965844844008	0.699989550709472	1.77096707684226	0.0765661767305688	0.983529211521848
MER21C:ERVL:LTR_7:103850043-103850230:+	1.64696579633695	3.25123466281182	1.83634925137064	1.77048819029665	0.0766458500051377	0.983529211521848
LTR16A2:ERVL:LTR_22:11148199-11148468:-	5.24982652461066	1.67337779768783	0.945166333033097	1.77045853116441	0.0766507866739105	0.983529211521848
MLT1B:ERVL_MaLR:LTR_7:102563783-102564149:+	15.3551279511604	0.92198399102998	0.520785741699292	1.77037103209009	0.0766653521286694	0.983529211521848
MLT2B4:ERVL:LTR_15:20566906-20567468:-	4.82927800887864	1.62920522606277	0.920727933231561	1.76947518073509	0.0768146090787865	0.983529211521848
MLT1K:ERVL_MaLR:LTR_18:11872225-11872548:+	3.94443497613087	1.97361182270624	1.11540587108767	1.76941136304195	0.0768252507163177	0.983529211521848
MLT1K:ERVL_MaLR:LTR_25:1750956-1751114:+	14.474813616237	1.08463192343142	0.613102371194923	1.76908779738937	0.0768792239718557	0.983529211521848
BTLTR1:ERVK:LTR_3:69303820-69303860:+	4.34940012279289	1.77078004152583	1.00126360164895	1.76854530476249	0.0769697852902052	0.983529211521848
CapAeg_1.271:ERV1:LTR_12:55101671-55102159:-	8.38819226852702	1.21440838364057	0.686743332612549	1.76835846228116	0.0770009960697801	0.983529211521848
BTLTR1:ERVK:LTR_LWLT01000021.1:3014129-3014197:-	7.24133689718614	-1.29701	0.733454883910885	-1.76835	0.077001789184629	0.983529211521848
LTR82A:ERVL:LTR_21:39910006-39910106:-	5.46889618793498	-1.54582	0.874251515637495	-1.76817	0.0770330331535443	0.983529211521848
CapAeg_1.201:ERVL_MaLR:LTR_24:58702140-58702390:-	14.7490477805356	0.924306618925625	0.522756024240955	1.76814149634664	0.0770372517119144	0.983529211521848
LTR16B:ERVL:LTR_2:131285906-131286074:-	8.26528002310359	1.19190681952514	0.674691859798469	1.76659433816374	0.0772961898744283	0.983529211521848
MLT1A:ERVL_MaLR:LTR_7:86204905-86205256:+	3.05561260024185	-2.20497	1.24825637841634	-1.76644	0.0773225914613347	0.983529211521848
LTR33:ERVL:LTR_2:28356342-28356451:+	2.68746349839868	2.32839824185517	1.31816100241006	1.76639897372024	0.0773289371636994	0.983529211521848
MLT1A:ERVL_MaLR:LTR_10:69186196-69186376:-	29.0667652273771	-0.693694	0.392817901067905	-1.76594	0.0774054258727982	0.983529211521848
LTR53_int:ERVL:LTR_28:32619897-32620142:-	37.6524716142447	0.630095857229534	0.356919207139081	1.76537391271298	0.0775009447675052	0.983529211521848
BTLTR1:ERVK:LTR_21:23904184-23904257:-	1.73762401059321	-3.04886	1.7276253036458	-1.76477	0.0776026770514743	0.983529211521848
MLT1J:ERVL_MaLR:LTR_19:29486045-29486138:-	1.58553548180176	3.2038204206852	1.81547955785048	1.76472404045051	0.0776101561795781	0.983529211521848
CapAeg_5.110:ERV1:LTR_13:32840407-32841101:-	1.6076	3.15461683730518	1.78764934696038	1.76467316852107	0.0776187105246748	0.983529211521848
BTLTR1:ERVK:LTR_8:76684909-76684977:-	8.72010248696643	-1.20736	0.684210855410895	-1.76461	0.0776295889340977	0.983529211521848
MER34A:ERV1:LTR_22:59174207-59174323:-	16.7846849890796	0.844414290844144	0.478816263559964	1.7635455499485	0.0778085219485856	0.983529211521848
MER31_int:ERV1:LTR_3:43724921-43725159:-	17.0690994356582	0.867534241189736	0.491964899393165	1.76340678422349	0.0778319064070311	0.983529211521848
BTLTR1:ERVK:LTR_16:35327363-35327424:-	1.74005365937307	-3.05056	1.73030481217347	-1.76302	0.0778972086919807	0.983529211521848
CapAeg_1.233:ERVK:LTR_12:44171020-44172644:+	1.74005365937307	-3.05056	1.73030481217347	-1.76302	0.0778972086919807	0.983529211521848
MLT1B:ERVL_MaLR:LTR_11:99344373-99344625:-	11.4995671922055	1.05680867888926	0.599519814839871	1.76275854897561	0.0779412212413365	0.983529211521848
MLT1H:ERVL_MaLR:LTR_13:4618808-4619091:-	1.63059336834198	3.20200812453855	1.81669516773987	1.76254562757611	0.077977154401132	0.983529211521848
MLT1A:ERVL_MaLR:LTR_14:34423153-34423484:-	14.7029580452862	-0.988298	0.560738393161516	-1.76249	0.077985785352675	0.983529211521848
MLT1C2:ERVL_MaLR:LTR_11:82319066-82319469:+	1.13176239835339	-3.55234	2.01670624477267	-1.76145	0.0781615497482119	0.983529211521848
MLT1G:ERVL_MaLR:LTR_19:47306711-47306889:+	10.0855961913252	1.09812727859823	0.6235170412268	1.7611824633335	0.078207525222674	0.983529211521848
MLT1D:ERVL_MaLR:LTR_22:40324026-40324385:+	4.88199978871946	-1.61596	0.917849415973781	-1.76059	0.0783076114731068	0.983529211521848
BTLTR1:ERVK:LTR_LWLT01000027.1:16806602-16806675:-	1.75036961157027	-3.02503	1.71838540041654	-1.76039	0.078341531276481	0.983529211521848
BTLTR1:ERVK:LTR_18:64123581-64123649:-	4.10672172496983	-1.8618	1.05775860067625	-1.76013	0.0783849717856158	0.983529211521848
MLT1D:ERVL_MaLR:LTR_26:36121306-36121706:-	4.07108171673688	-1.87721	1.06652396727889	-1.76012	0.0783878223683367	0.983529211521848
MLT1J2:ERVL_MaLR:LTR_9:30025729-30025861:+	2.45461028556173	-2.52667	1.43658610335526	-1.7588	0.0786115528100642	0.983529211521848
BTLTR1:ERVK:LTR_3:27791430-27791494:+	1.78877609733435	-3.08057	1.75154005485241	-1.75878	0.0786151205500571	0.983529211521848
BTLTR1:ERVK:LTR_8:44015678-44015747:-	1.83548928822623	-3.1423	1.78671282292994	-1.75871	0.0786273384464287	0.983529211521848
LTR16:ERVL:LTR_13:72183402-72183755:-	2.58904975725676	-2.60564	1.48203528993902	-1.75815	0.0787217713865039	0.983529211521848
MLT1A:ERVL_MaLR:LTR_4:111459868-111460228:+	37.9136551335177	0.603817804298359	0.343509047816988	1.75779301341738	0.078782734549041	0.983529211521848
CapAeg_1.233:ERVK:LTR_LWLT01000027.1:48146985-48148188:-	1.78340301565604	-3.08056	1.75260443023998	-1.7577	0.0787980536212494	0.983529211521848
BTLTR1:ERVK:LTR_4:91442819-91442867:-	4.11607	1.85740223071026	1.05689143921307	1.75742007343083	0.0788462342877737	0.983529211521848
CapAeg_1.233:ERVK:LTR_LWLT01000568.1:16539-16694:+	7.41328066627132	-1.35921	0.773847212389993	-1.75643	0.0790149478802117	0.983529211521848
MLT1C:ERVL_MaLR:LTR_4:34855815-34856251:-	1.57154108623359	3.15471743294914	1.79620410470419	1.75632458732672	0.0790330013219229	0.983529211521848
MLT1F1:ERVL_MaLR:LTR_18:57197116-57197383:-	1.57154108623359	3.15471743294914	1.79620410470419	1.75632458732672	0.0790330013219229	0.983529211521848
CapAeg_1.271:ERV1:LTR_2:13882485-13882968:+	1.57298497368032	3.12758673424514	1.78130205001966	1.75578686063412	0.0791248087531347	0.983529211521848
MER21C:ERVL:LTR_22:779332-779944:+	1.57298497368032	3.12758673424514	1.78130205001966	1.75578686063412	0.0791248087531347	0.983529211521848
ERVL_B4_int:ERVL:LTR_1:105850628-105851863:-	2.17989757883774	2.64114208390425	1.50430543710713	1.75572195563111	0.0791358960118507	0.983529211521848
MLT1I:ERVL_MaLR:LTR_25:21483693-21483902:+	1.70543713687639	-3.05034	1.73750720092819	-1.75559	0.079159126576841	0.983529211521848
MLT1L:ERVL_MaLR:LTR_2:49905869-49906122:+	66.295646127881	0.49977455528552	0.284695554792027	1.75547017462429	0.0791789179239683	0.983529211521848
BTLTR1:ERVK:LTR_18:22289150-22289219:+	21.9290626022007	0.743638135014236	0.423901521790155	1.75427097282836	0.0793840870924811	0.983529211521848
MLT1G1:ERVL_MaLR:LTR_18:34012860-34013354:+	1.54374153286196	3.10457566865709	1.77044982547906	1.7535519075312	0.0795073177905035	0.983529211521848
MLT1C2:ERVL_MaLR:LTR_13:21263548-21263984:-	1.71575308907359	-3.02528	1.72535998015571	-1.75342	0.0795301333748983	0.983529211521848
MER21C:ERVL:LTR_1:121932937-121933382:+	7.19877841326711	-1.36101	0.776320014623338	-1.75315	0.0795756126630487	0.983529211521848
BTLTR1:ERVK:LTR_19:45976310-45976379:+	2.38393335312164	-2.55362	1.45658543658951	-1.75315	0.0795759488367605	0.983529211521848
BTLTR1:ERVK:LTR_17:7641267-7641333:+	1.71725263452532	-2.99714	1.70986290130104	-1.75286	0.0796266643929394	0.983529211521848
BTLTR1:ERVK:LTR_24:56228145-56228214:+	1.71725263452532	-2.99714	1.70986290130104	-1.75286	0.0796266643929394	0.983529211521848
MLT1C2:ERVL_MaLR:LTR_25:37369429-37369712:+	200.072540494349	0.338701725512248	0.193231438197096	1.75282929461391	0.0796313131008751	0.983529211521848
MLT1B:ERVL_MaLR:LTR_5:111187445-111187513:-	3.01776846993657	2.09708498368311	1.19645718612421	1.75274552905347	0.0796456968457687	0.983529211521848
MER68:ERVL:LTR_7:90736823-90737355:+	4.52971602361085	1.74708611056594	0.99694035397257	1.7524479810695	0.0796968071673512	0.983529211521848
LTR16E1:ERVL:LTR_4:88524389-88524832:-	1.63089816765506	3.23648080988093	1.84701909241956	1.75227252558673	0.0797269579467203	0.983529211521848
MLT1H:ERVL_MaLR:LTR_2:56629981-56630270:+	1.71332344029374	-3.02344	1.72565430754048	-1.75206	0.0797641807341301	0.983529211521848
BTLTR1:ERVK:LTR_17:56524237-56524306:+	8.96211173557756	-1.14973	0.656473017749956	-1.75138	0.0798809050454031	0.983529211521848
BTLTR1:ERVK:LTR_10:54941363-54941436:-	3.69742719899584	1.90779276309115	1.08931525278624	1.75136881468557	0.0798824011476005	0.983529211521848
BTLTR1:ERVK:LTR_8:27121406-27121473:-	3.45754523195089	1.90713474520608	1.08909958540014	1.75111144175616	0.0799267157292606	0.983529211521848
CapAeg_1.233:ERVK:LTR_7:42861119-42862419:+	1.80087276572956	-3.14201	1.79449446799025	-1.75092	0.0799605081873736	0.983529211521848
MLT1J:ERVL_MaLR:LTR_2:77857681-77858019:-	2.92070115133229	-2.17348	1.24220577908719	-1.74969	0.0801712670319751	0.983529211521848
MLT1A:ERVL_MaLR:LTR_16:49978756-49978986:+	33.4078795072185	0.659178292477254	0.376805184928837	1.74938753191983	0.0802240545860876	0.983529211521848
MER92B:ERV1:LTR_19:5771827-5772342:-	3.58299454958342	-2.03187	1.16171668908235	-1.74902	0.0802871038969198	0.983529211521848
LTR16D:ERVL:LTR_6:19027324-19027629:-	2.38486345644976	-2.6309	1.50468121641912	-1.74848	0.0803815029197521	0.983529211521848
LTR86A2:ERVL:LTR_5:10930498-10930820:-	1.14936729689015	-3.53326	2.02116777975079	-1.74813	0.0804420307847536	0.983529211521848
BTLTR1:ERVK:LTR_4:26905915-26905987:-	6.57956621809104	1.41077853054368	0.807131782195637	1.74789118910167	0.080482870828612	0.983529211521848
CapAeg_1.288:ERV1:LTR_9:18968488-18969099:-	1.60615760873027	3.18223893291176	1.82067100336321	1.74783853152679	0.080491991131029	0.983529211521848
ERVL_E_int:ERVL:LTR_12:33425475-33426074:-	1.53692456373691	3.12756292738762	1.79007962052177	1.74716414372451	0.0806088694685483	0.983529211521848
CapAeg_1.233:ERVK:LTR_LWLT01000027.1:5188125-5189840:-	1.70786678565624	-3.05186	1.74695745650403	-1.74696	0.0806443254187494	0.983529211521848
CapAeg_1.288:ERV1:LTR_3:89678689-89679309:-	1.70786678565624	-3.05186	1.74695745650403	-1.74696	0.0806443254187494	0.983529211521848
BTLTR1:ERVK:LTR_17:18199591-18199660:-	1.71968228330518	-2.99914	1.71701790893127	-1.74672	0.0806864175598821	0.983529211521848
BTLTR1:ERVK:LTR_2:74236048-74236121:-	1.71968228330518	-2.99914	1.71701790893127	-1.74672	0.0806864175598821	0.983529211521848
LTR16E1:ERVL:LTR_22:44083734-44084059:+	1.71968228330518	-2.99914	1.71701790893127	-1.74672	0.0806864175598821	0.983529211521848
LTR37B:ERV1:LTR_1:67080784-67080931:-	1.53449491495706	3.12756131084749	1.79068318677911	1.74657434321088	0.0807112009096051	0.983529211521848
MLT1F:ERVL_MaLR:LTR_16:58156810-58157041:+	10.6858441027038	-1.14512	0.655773926991555	-1.7462	0.0807754354967015	0.983529211521848
ERVL_E_int:ERVL:LTR_28:21810052-21811998:+	3.61863864031731	-1.99102	1.14057648358032	-1.74563	0.0808758905090002	0.983529211521848
CapAeg_1.271:ERV1:LTR_5:88740463-88740904:-	1.11330688694674	-3.49484	2.00240056211052	-1.74532	0.0809284836393135	0.983529211521848
CapAeg_1.274:ERV1:LTR_LWLT01000033.1:170350-170733:+	1.11330688694674	-3.49484	2.00240056211052	-1.74532	0.0809284836393135	0.983529211521848
ERVL_B4_int:ERVL:LTR_24:22057840-22058414:+	1.11330688694674	-3.49484	2.00240056211052	-1.74532	0.0809284836393135	0.983529211521848
LTR87:ERVL:LTR_3:21426582-21427108:+	1.11330688694674	-3.49484	2.00240056211052	-1.74532	0.0809284836393135	0.983529211521848
MLT1D:ERVL_MaLR:LTR_16:37178996-37179376:+	1.11330688694674	-3.49484	2.00240056211052	-1.74532	0.0809284836393135	0.983529211521848
LTR40a:ERVL:LTR_10:25569280-25569359:-	4.55474956609003	-1.69401	0.970958955181452	-1.74468	0.0810414482444859	0.983529211521848
BosInd_1.230:ERV1:LTR_1:156863306-156863735:+	1.67726303035033	-2.99731	1.71811075439535	-1.74454	0.0810653023610229	0.983529211521848
MLT1I:ERVL_MaLR:LTR_6:116050764-116051252:-	1.67726303035033	-2.99731	1.71811075439535	-1.74454	0.0810653023610229	0.983529211521848
MLT1A:ERVL_MaLR:LTR_7:1054829-1055192:+	1.71482298574547	-2.99544	1.71759876912346	-1.74397	0.0811640632839818	0.983529211521848
MER34_int:ERV1:LTR_14:90309676-90309800:+	1.50525147413869	3.10442069584169	1.78013100562517	1.7439282199073	0.0811716071218639	0.983529211521848
MLT1C2:ERVL_MaLR:LTR_17:57830689-57831103:+	1.50525147413869	3.10442069584169	1.78013100562517	1.7439282199073	0.0811716071218639	0.983529211521848
CapAeg_1.232:ERV1:LTR_2:18484299-18485057:+	32.5160397945614	-0.688902	0.395079560181456	-1.7437	0.0812108371908323	0.983529211521848
BTLTR1:ERVK:LTR_4:20602879-20602951:+	6.28270203481101	-1.44839	0.830700913269502	-1.74358	0.0812326980003776	0.983529211521848
LTR84b:ERVL:LTR_4:88895887-88896229:+	4.89745620922264	-1.707	0.979069411543935	-1.74349	0.0812480957513998	0.983529211521848
CapAeg_1.274:ERV1:LTR_18:5692101-5692551:-	1.11087723816689	-3.49217	2.00330492439798	-1.74321	0.0812975941296263	0.983529211521848
LTR9A_EC:ERVL:LTR_9:15200076-15200645:+	1.11087723816689	-3.49217	2.00330492439798	-1.74321	0.0812975941296263	0.983529211521848
MER34A:ERV1:LTR_2:45004673-45004851:+	1.11087723816689	-3.49217	2.00330492439798	-1.74321	0.0812975941296263	0.983529211521848
MER34A:ERV1:LTR_26:27701965-27702245:-	1.11087723816689	-3.49217	2.00330492439798	-1.74321	0.0812975941296263	0.983529211521848
MLT1A:ERVL_MaLR:LTR_6:91987091-91987439:+	1.11087723816689	-3.49217	2.00330492439798	-1.74321	0.0812975941296263	0.983529211521848
MLT1A:ERVL_MaLR:LTR_20:2663951-2664289:+	1.11087723816689	-3.49217	2.00330492439798	-1.74321	0.0812975941296263	0.983529211521848
MLT1F2:ERVL_MaLR:LTR_8:86428316-86428544:+	13.2231467497804	-0.967093	0.554875195750124	-1.7429	0.0813507869409248	0.983529211521848
MLT1D:ERVL_MaLR:LTR_10:21089858-21090335:-	1.70944990406716	-2.99546	1.71869750837703	-1.74287	0.0813565596862312	0.983529211521848
CapAeg_1.233:ERVK:LTR_11:59511610-59512921:-	1.86332656600102	-3.13274	1.79778432580553	-1.74255	0.0814115184422908	0.983529211521848
CapAeg_1.233:ERVK:LTR_17:13672134-13673403:-	1.65446372748203	3.22221316467015	1.84954271345248	1.74216747806562	0.0814791429236049	0.983529211521848
MLT1A:ERVL_MaLR:LTR_8:24886100-24886422:-	4.96089577082723	-1.64417	0.943892734775347	-1.7419	0.0815255012348344	0.983529211521848
MLT1F:ERVL_MaLR:LTR_1:44933239-44933288:-	2.5647073800532	-2.59004	1.48690651349954	-1.7419	0.0815261121001944	0.983529211521848
MER90:ERV1:LTR_15:52669586-52670078:+	21.9472065638244	0.793787765173469	0.455754684178219	1.74169963081074	0.0815610171525175	0.983529211521848
LTR67B:ERVL:LTR_LWLT01000078.1:163039-163593:-	1.6622664579402	3.22632766609379	1.85256073503989	1.7415502796049	0.0815871679719396	0.983529211521848
ERVL_B4_int:ERVL:LTR_5:80153726-80154424:-	13.9472309607338	-0.955472	0.548786495000149	-1.74106	0.0816726073744487	0.983529211521848
BTLTR1:ERVK:LTR_5:64087003-64087053:+	3.58947877245813	-2.00358	1.15135683768481	-1.74019	0.0818252704481469	0.983529211521848
MLT1D:ERVL_MaLR:LTR_9:12704190-12704601:-	3.97999160132482	-1.83443	1.05429765865367	-1.73995	0.081867521845831	0.983529211521848
MLT1A:ERVL_MaLR:LTR_22:30280719-30281078:+	13.3773879515333	-0.941405	0.541419033772373	-1.73877	0.0820745336662622	0.983529211521848
LTR68:ERV1:LTR_5:10591784-10592250:+	24.5885477714203	0.751112741325078	0.432059081365977	1.73844914670095	0.0821317032529657	0.983529211521848
MLT1D:ERVL_MaLR:LTR_8:31377919-31378187:-	2.13360478965631	2.70317702552642	1.55552379006785	1.73779214614809	0.0822474450535194	0.983529211521848
BTLTR1:ERVK:LTR_4:95635586-95635653:+	2.93915666273894	-2.20446	1.26900817922225	-1.73715	0.0823610368443196	0.983529211521848
BTLTR1:ERVK:LTR_8:86301693-86301761:+	9.79412788472778	1.0990556807188	0.632712967846286	1.7370525602785	0.0823778938610709	0.983529211521848
BTLTR1:ERVK:LTR_6:68033549-68033601:+	2.48278439208778	-2.56244	1.47548272989827	-1.73668	0.0824434111121809	0.983529211521848
CapAeg_1.288:ERV1:LTR_18:67221053-67221699:-	3.94562811271698	1.78630949598257	1.02859963814455	1.73664215865837	0.0824503531975233	0.983529211521848
BTLTR1:ERVK:LTR_3:54193029-54193107:-	7.60306441134807	-1.31111	0.755128648162792	-1.73628	0.0825146354381866	0.983529211521848
LTR9A_EC:ERVL:LTR_8:38348757-38348829:-	3.62168198419053	1.94099709507185	1.11792607217883	1.73624816826114	0.0825199636192814	0.983529211521848
BTLTR1:ERVK:LTR_10:53999441-53999508:+	1.07481682822348	-3.45368	1.98930376931978	-1.73613	0.0825417234076158	0.983529211521848
CapAeg_1.232:ERV1:LTR_15:34780906-34781197:-	1.07481682822348	-3.45368	1.98930376931978	-1.73613	0.0825417234076158	0.983529211521848
CapAeg_1.233:ERVK:LTR_15:32896187-32897546:+	1.07481682822348	-3.45368	1.98930376931978	-1.73613	0.0825417234076158	0.983529211521848
CapAeg_1.233:ERVK:LTR_20:60144363-60145661:+	1.07481682822348	-3.45368	1.98930376931978	-1.73613	0.0825417234076158	0.983529211521848
CapAeg_1.233:ERVK:LTR_5:79465075-79465410:+	1.07481682822348	-3.45368	1.98930376931978	-1.73613	0.0825417234076158	0.983529211521848
CapAeg_1.233:ERVK:LTR_12:37705028-37706189:-	1.07481682822348	-3.45368	1.98930376931978	-1.73613	0.0825417234076158	0.983529211521848
CapAeg_1.285:ERV1:LTR_9:44229260-44229674:-	1.07481682822348	-3.45368	1.98930376931978	-1.73613	0.0825417234076158	0.983529211521848
ERVL40_int:ERVL:LTR_9:41131070-41131984:+	1.07481682822348	-3.45368	1.98930376931978	-1.73613	0.0825417234076158	0.983529211521848
LTR16B2:ERVL:LTR_7:83324605-83324938:-	1.07481682822348	-3.45368	1.98930376931978	-1.73613	0.0825417234076158	0.983529211521848
LTR78:ERV1:LTR_6:69450003-69450121:-	1.07481682822348	-3.45368	1.98930376931978	-1.73613	0.0825417234076158	0.983529211521848
LTR9A_EC:ERVL:LTR_8:112278186-112278689:-	1.07481682822348	-3.45368	1.98930376931978	-1.73613	0.0825417234076158	0.983529211521848
MLT1C2:ERVL_MaLR:LTR_17:17252118-17252297:-	1.07481682822348	-3.45368	1.98930376931978	-1.73613	0.0825417234076158	0.983529211521848
MLT1F2:ERVL_MaLR:LTR_LWLT01000021.1:48530505-48530980:-	1.07481682822348	-3.45368	1.98930376931978	-1.73613	0.0825417234076158	0.983529211521848
MLT1G1:ERVL_MaLR:LTR_3:33921476-33921814:-	1.07481682822348	-3.45368	1.98930376931978	-1.73613	0.0825417234076158	0.983529211521848
MLT1G3:ERVL_MaLR:LTR_2:31030178-31030726:+	1.07481682822348	-3.45368	1.98930376931978	-1.73613	0.0825417234076158	0.983529211521848
MLT1H:ERVL_MaLR:LTR_1:90815566-90815780:+	1.07481682822348	-3.45368	1.98930376931978	-1.73613	0.0825417234076158	0.983529211521848
CapAeg_1.233:ERVK:LTR_6:63851163-63852435:+	1.74551031401057	-3.0221	1.741	-1.73584	0.0825917658272112	0.983529211521848
Eutr10:ERVL:LTR_9:67709547-67709778:+	1.74551031401057	-3.0221	1.741	-1.73584	0.0825917658272112	0.983529211521848
CapAeg_1.233:ERVK:LTR_1:134406867-134408139:+	1.65152029458357	3.21839197262298	1.85455174840484	1.73540154670325	0.0826697063257944	0.983529211521848
MER31_int:ERV1:LTR_10:49645850-49647683:-	3.0224956231969	-2.18258	1.25809662246097	-1.73482	0.0827721212574069	0.983529211521848
LTR84b:ERVL:LTR_3:70048589-70048769:-	2.91191	-2.22854	1.28479503207351	-1.73455	0.0828200879638903	0.983529211521848
MLT1H_int:ERVL_MaLR:LTR_5:36236429-36236554:+	2.49604377718345	-2.53667	1.4628162019594	-1.7341	0.0829002544249261	0.983529211521848
BTLTR1:ERVK:LTR_4:93675596-93675669:-	11.081285706253	-1.03361	0.596128855724841	-1.73386	0.082942322986443	0.983529211521848
MLT1D:ERVL_MaLR:LTR_2:42296428-42296628:-	5.25407461399167	1.5079065971089	0.869872682329135	1.73347965482878	0.0830104505733811	0.983529211521848
ERVL_E_int:ERVL:LTR_15:64285099-64286291:+	5.50930211131949	-1.55988	0.899939873217221	-1.73332	0.0830391234908368	0.983529211521848
MLT1B:ERVL_MaLR:LTR_26:4514664-4514990:+	31.4331451730107	0.64912878460998	0.374749209699624	1.73216852179697	0.0832435618874905	0.983529211521848
CapAeg_1.233:ERVK:LTR_15:74072197-74073522:-	1.6758191429036	-2.97122	1.71551387496676	-1.73197	0.0832783837157507	0.983529211521848
BTLTR1:ERVK:LTR_17:14284346-14284419:-	1.67876257580206	-2.96935	1.71468963427388	-1.73171	0.0833246873386754	0.983529211521848
CapAeg_1.285:ERV1:LTR_17:50602956-50603391:+	1.67876257580206	-2.96935	1.71468963427388	-1.73171	0.0833246873386754	0.983529211521848
ARLTR2:ERV1:LTR_26:16044699-16045000:-	28.4154129134348	-0.660647	0.381544129649424	-1.73151	0.0833608895610908	0.983529211521848
LTR82A:ERVL:LTR_11:91971612-91971779:-	9.36101476503797	1.13691823403797	0.656835903340911	1.73090147517086	0.083469338492178	0.983529211521848
CapAeg_1.233:ERVK:LTR_20:44754974-44756697:+	1.67338949412375	-2.96935	1.7158188038244	-1.73058	0.0835275907801875	0.983529211521848
LTR37B:ERV1:LTR_27:2393801-2394255:-	1.67338949412375	-2.96935	1.7158188038244	-1.73058	0.0835275907801875	0.983529211521848
MLT1J1:ERVL_MaLR:LTR_20:1106610-1106700:-	1.67338949412375	-2.96935	1.7158188038244	-1.73058	0.0835275907801875	0.983529211521848
BTLTR1:ERVK:LTR_14:7484196-7484265:-	3.98722878224014	1.77210588512379	1.02430170665418	1.73006241580156	0.0836191242946418	0.983529211521848
ARLTR2:ERV1:LTR_17:69083435-69083730:+	8.97191390365616	-1.14316	0.660887559497635	-1.72973	0.0836787940082512	0.983529211521848
LTR78:ERV1:LTR_11:43656400-43656695:-	0.989369040000972	3.60790787559774	2.08586886831578	1.72969064853579	0.0836855603744422	0.983529211521848
LTR82B:ERVL:LTR_4:64637211-64637303:+	0.989369040000972	3.60790787559774	2.08586886831578	1.72969064853579	0.0836855603744422	0.983529211521848
MLT1F_int:ERVL_MaLR:LTR_20:59992301-59992688:+	0.989369040000972	3.60790787559774	2.08586886831578	1.72969064853579	0.0836855603744422	0.983529211521848
MLT1N2:ERVL_MaLR:LTR_27:16658384-16658850:+	0.989369040000972	3.60790787559774	2.08586886831578	1.72969064853579	0.0836855603744422	0.983529211521848
MLT1B:ERVL_MaLR:LTR_1:107573648-107574012:-	5.87985904976524	1.42198500617421	0.822310364776681	1.72925584679987	0.0837633151486305	0.983529211521848
MLT1D:ERVL_MaLR:LTR_5:53058047-53058399:-	4.41932433306187	-1.67215	0.967013445584832	-1.72919	0.0837758511419957	0.983529211521848
MLT1J:ERVL_MaLR:LTR_2:49396365-49396421:-	1.73033506425365	-3.04245	1.75966900130681	-1.72899	0.0838114032613176	0.983529211521848
MLT1H:ERVL_MaLR:LTR_26:41994610-41995788:-	3.51996130781921	1.97696926081186	1.14376503408045	1.72847499434294	0.0839031003674186	0.983529211521848
BTLTR1:ERVK:LTR_14:7519888-7519956:-	5.02434370132013	-1.83032	1.05964722935477	-1.72729	0.0841155398365602	0.983529211521848
BTLTR1:ERVK:LTR_LWLT01000021.1:3427463-3427536:+	10.3285773501686	1.05175188760657	0.609037222088074	1.72690904506732	0.084183999733584	0.983529211521848
MLT1B:ERVL_MaLR:LTR_11:105761554-105761912:-	3.89314365842555	1.78640546223351	1.03469197927977	1.72650943276568	0.0842558037988567	0.983529211521848
MLT2C2:ERVL:LTR_14:74957306-74957714:+	2.61042772294716	2.29558798488713	1.32971771430622	1.72637241738549	0.0842804347221686	0.983529211521848
CapAeg_1.285:ERV1:LTR_25:22830383-22830583:+	1.85301061380382	-3.14968	1.82462070941175	-1.72621	0.0843090244661954	0.983529211521848
MLT1A:ERVL_MaLR:LTR_12:53236567-53236764:+	1.50230804124023	3.10014170162377	1.79633781413921	1.72581219257433	0.0843812056099516	0.983529211521848
MLT1B:ERVL_MaLR:LTR_8:101345504-101345622:+	1.50230804124023	3.10014170162377	1.79633781413921	1.72581219257433	0.0843812056099516	0.983529211521848
MLT1C2:ERVL_MaLR:LTR_13:3233666-3234064:-	1.50230804124023	3.10014170162377	1.79633781413921	1.72581219257433	0.0843812056099516	0.983529211521848
MLT1C2:ERVL_MaLR:LTR_26:17000283-17000522:-	1.50230804124023	3.10014170162377	1.79633781413921	1.72581219257433	0.0843812056099516	0.983529211521848
MLT1J1:ERVL_MaLR:LTR_22:28167283-28167401:-	1.50230804124023	3.10014170162377	1.79633781413921	1.72581219257433	0.0843812056099516	0.983529211521848
ERV3_16A3_I:ERVL:LTR_5:30755742-30756595:-	1.49987839246038	3.10013063477351	1.79696321919237	1.72520539188711	0.0844904643424	0.983529211521848
LTR82A:ERVL:LTR_20:39220277-39220944:+	12.0240470260818	1.15040555668296	0.666882351524522	1.7250502342026	0.0845184199436751	0.983529211521848
MER21C:ERVL:LTR_1:8293485-8293729:+	3.46069355318768	-2.07395	1.20229057001825	-1.725	0.0845273464904771	0.983529211521848
MER67C:ERV1:LTR_3:11393352-11394079:+	4.6388412487191	1.59122095369307	0.922624263508654	1.72466844481393	0.0845872408731945	0.983529211521848
MLT1A:ERVL_MaLR:LTR_22:2747393-2747506:+	1.64120262040692	-2.97125	1.72292073860837	-1.72454	0.084609970287963	0.983529211521848
MER34A:ERV1:LTR_25:28050366-28050432:-	7.3905996157525	1.37321726629657	0.796633381143308	1.72377570260207	0.0847483425495496	0.983529211521848
LTR33:ERVL:LTR_LWLT01000021.1:37598407-37598788:+	3.93859991660718	-1.85231	1.0747213656062	-1.72353	0.0847932441357403	0.983529211521848
BTLTR1:ERVK:LTR_23:39114583-39114651:+	1.63877297162707	-2.96937	1.72324299811289	-1.72313	0.0848649612195365	0.983529211521848
MLT1L:ERVL_MaLR:LTR_28:15525603-15525899:-	11.4584810279366	-1.07186	0.622263991297989	-1.72251	0.0849773217926464	0.983529211521848
MLT1G1:ERVL_MaLR:LTR_14:67083206-67083348:+	13.0927867401383	-1.05286	0.611388278153315	-1.72209	0.085053494732352	0.983529211521848
MLT1F2:ERVL_MaLR:LTR_17:8823699-8823859:-	10.2049258078853	1.14882293826033	0.667264691604432	1.72168998706944	0.0851256921323704	0.983529211521848
ARLTR2:ERV1:LTR_27:35182306-35182372:-	1.07724647700333	-3.4567	2.00781780346669	-1.72162	0.0851387217296688	0.983529211521848
CapAeg_1.233:ERVK:LTR_26:22542821-22544091:-	1.07724647700333	-3.4567	2.00781780346669	-1.72162	0.0851387217296688	0.983529211521848
CapAeg_1.274:ERV1:LTR_13:74039351-74039564:-	1.07724647700333	-3.4567	2.00781780346669	-1.72162	0.0851387217296688	0.983529211521848
CapAeg_1.288:ERV1:LTR_4:56194753-56195239:-	1.07724647700333	-3.4567	2.00781780346669	-1.72162	0.0851387217296688	0.983529211521848
ERVL_E_int:ERVL:LTR_23:32272345-32273068:-	1.07724647700333	-3.4567	2.00781780346669	-1.72162	0.0851387217296688	0.983529211521848
LTR37_int:ERV1:LTR_23:38128909-38129276:+	1.07724647700333	-3.4567	2.00781780346669	-1.72162	0.0851387217296688	0.983529211521848
LTR75:ERVL:LTR_7:8937118-8937593:-	1.07724647700333	-3.4567	2.00781780346669	-1.72162	0.0851387217296688	0.983529211521848
MER92C:ERV1:LTR_6:509855-510394:-	1.07724647700333	-3.4567	2.00781780346669	-1.72162	0.0851387217296688	0.983529211521848
MLT1A:ERVL_MaLR:LTR_29:15077099-15077452:-	1.07724647700333	-3.4567	2.00781780346669	-1.72162	0.0851387217296688	0.983529211521848
MLT1C2:ERVL_MaLR:LTR_18:31626839-31627319:-	1.07724647700333	-3.4567	2.00781780346669	-1.72162	0.0851387217296688	0.983529211521848
MER21C:ERVL:LTR_7:70488806-70489521:-	18.5662772893413	-0.875198	0.508380449648513	-1.72154	0.0851525277461772	0.983529211521848
MLT1C2:ERVL_MaLR:LTR_14:69676344-69676748:+	1.72211193208503	-3.00155	1.74358719709293	-1.72148	0.0851637131792076	0.983529211521848
MLT1K:ERVL_MaLR:LTR_5:21830060-21830643:+	3.05770241610657	2.01182977976398	1.16869616483021	1.72143097607945	0.0851726473297649	0.983529211521848
MLT1F2:ERVL_MaLR:LTR_1:92000649-92001233:-	66.5738344378572	-0.462711	0.268832335190381	-1.72119	0.0852169680013728	0.983529211521848
MLT1H2:ERVL_MaLR:LTR_23:13212790-13212882:+	2.62215964763691	2.35842712388593	1.37057338267491	1.72075946731364	0.0852944803442095	0.983529211521848
LTR40b:ERVL:LTR_21:41024386-41024444:-	7.15701217539506	-1.32143	0.768206552731323	-1.72015	0.0854051816228326	0.983529211521848
CapAeg_1.232:ERV1:LTR_5:67281922-67282229:-	24.4433344661498	0.724033436712968	0.421138410826041	1.71922916100864	0.0855726529518379	0.983529211521848
BTLTR1:ERVK:LTR_19:36470716-36470784:-	14.3142958524468	0.92872921803312	0.54029912577074	1.71891675136117	0.0856295314874679	0.983529211521848
CapAeg_1.232:ERV1:LTR_29:505676-505935:-	14.1033019492573	-0.927565	0.539776278562083	-1.71843	0.085719110744618	0.983529211521848
CapAeg_1.233:ERVK:LTR_9:57867093-57868417:+	2.61244405668136	-2.67777	1.55873940903992	-1.71791	0.0858136385855473	0.983529211521848
LTR75:ERVL:LTR_22:14786592-14786886:+	1.07238717944363	-3.45125	2.00974297960471	-1.71726	0.0859319665852619	0.983529211521848
MLT1C:ERVL_MaLR:LTR_1:143396360-143396501:+	1.07238717944363	-3.45125	2.00974297960471	-1.71726	0.0859319665852619	0.983529211521848
MLT1C2:ERVL_MaLR:LTR_26:28600024-28600423:+	1.07238717944363	-3.45125	2.00974297960471	-1.71726	0.0859319665852619	0.983529211521848
MLT1D:ERVL_MaLR:LTR_3:33793843-33794360:+	1.07238717944363	-3.45125	2.00974297960471	-1.71726	0.0859319665852619	0.983529211521848
MLT1A:ERVL_MaLR:LTR_1:87464147-87464377:+	1.67095984534389	-2.9675	1.72814741064476	-1.71716	0.0859505464458531	0.983529211521848
MLT2C1:ERVL:LTR_21:39797148-39797467:-	7.10928955375424	-1.40884	0.820899609874201	-1.71622	0.0861221639385489	0.983529211521848
MLT1C2:ERVL_MaLR:LTR_1:131842675-131843124:-	19.365281990993	-0.774401	0.451331807897245	-1.71581	0.0861964007268866	0.983529211521848
BTLTR1:ERVK:LTR_8:53070158-53070231:+	6.29153145909485	1.3354895726376	0.778463727427762	1.71554502231002	0.0862453483230582	0.983529211521848
MLT1C:ERVL_MaLR:LTR_6:26591613-26592059:+	53.2060993984797	0.500152099773572	0.291710177308718	1.71455142356675	0.0864275013188319	0.983529211521848
MLT1F2:ERVL_MaLR:LTR_3:3203733-3204034:-	2.45755371846019	-2.51621	1.46774084374756	-1.71434	0.0864661164681367	0.983529211521848
MLT1K:ERVL_MaLR:LTR_25:20490640-20491144:+	2.45755371846019	-2.51621	1.46774084374756	-1.71434	0.0864661164681367	0.983529211521848
MLT1E2:ERVL_MaLR:LTR_8:29833014-29833467:-	3.19079542441497	2.06699715366664	1.20578338248167	1.71423589319375	0.0864854113601212	0.983529211521848
MLT1H1:ERVL_MaLR:LTR_24:38047320-38047516:+	2.61823045340533	2.29406364443631	1.3384867374647	1.71392332865519	0.0865428079659807	0.983529211521848
MLT1J:ERVL_MaLR:LTR_14:19878357-19878641:-	1.64363226918678	-2.97318	1.73486609323511	-1.71378	0.0865690806343085	0.983529211521848
CapAeg_1.232:ERV1:LTR_LWLT01000021.1:9975322-9976049:-	2.60029581278209	-2.67108	1.55935951564692	-1.71294	0.0867242087064684	0.983529211521848
CapAeg_1.233:ERVK:LTR_7:46390780-46392522:-	2.49258656016638	-2.55235	1.49032670633085	-1.71261	0.0867845023071116	0.983529211521848
MER110A:ERV1:LTR_26:15823696-15823790:-	6.21123423000699	-1.36898	0.799746288862171	-1.71176	0.0869399933294302	0.983529211521848
LTR37B:ERV1:LTR_10:53308677-53308983:+	4.05003323038072	1.97463008938197	1.15542601946878	1.70900607750709	0.0874498237201919	0.983529211521848
BTLTR1:ERVK:LTR_27:18476845-18476893:-	2.9967511654507	-2.14855	1.25770041377915	-1.70831	0.0875780486720707	0.983529211521848
MER34_int:ERV1:LTR_6:72849014-72849484:-	37.8260264806611	0.599506168524983	0.350964118984958	1.70816939993423	0.0876049146287076	0.983529211521848
HERV16_int:ERVL:LTR_28:15492258-15492405:-	2.1330910055377	2.69159924683185	1.5764	1.70743773303929	0.0877407220046091	0.983529211521848
CapAeg_1.233:ERVK:LTR_7:4399135-4400840:+	5.89280041412303	-1.42227	0.833640189941769	-1.7061	0.0879894250732364	0.983529211521848
MLT1B:ERVL_MaLR:LTR_1:97333962-97334356:+	6.15456983062335	-1.42208	0.833702261769716	-1.70574	0.0880568316774305	0.983529211521848
CapAeg_1.201:ERVL_MaLR:LTR_1:92110472-92110783:-	33.5280765004537	0.596062662142781	0.349576100068453	1.70510129847568	0.0881755335061971	0.983529211521848
LTR33:ERVL:LTR_16:38656228-38656529:+	6.64433054038133	2.77453643857992	1.62747780733194	1.70480754089572	0.0882303246590619	0.983529211521848
LTR86B2:ERVL:LTR_18:6730451-6730571:+	2.49946	2.27525462546052	1.33510533520746	1.70417611664099	0.0883481897262104	0.983529211521848
BTLTR1:ERVK:LTR_8:86913644-86913713:-	1.03875641828007	-3.41507	2.0040118908432	-1.70412	0.0883593479720905	0.983529211521848
CapAeg_1.232:ERV1:LTR_16:62257008-62257593:+	1.03875641828007	-3.41507	2.0040118908432	-1.70412	0.0883593479720905	0.983529211521848
CapAeg_1.233:ERVK:LTR_6:69685-70700:+	1.03875641828007	-3.41507	2.0040118908432	-1.70412	0.0883593479720905	0.983529211521848
CapAeg_1.288:ERV1:LTR_19:31090846-31091268:+	1.03875641828007	-3.41507	2.0040118908432	-1.70412	0.0883593479720905	0.983529211521848
LTR16A2:ERVL:LTR_LWLT01000021.1:31474540-31474870:+	1.03875641828007	-3.41507	2.0040118908432	-1.70412	0.0883593479720905	0.983529211521848
LTR40c:ERVL:LTR_2:19552020-19552457:-	1.03875641828007	-3.41507	2.0040118908432	-1.70412	0.0883593479720905	0.983529211521848
LTR9A_EC:ERVL:LTR_6:57404785-57405192:-	1.03875641828007	-3.41507	2.0040118908432	-1.70412	0.0883593479720905	0.983529211521848
MER21C:ERVL:LTR_14:77020657-77020868:+	1.03875641828007	-3.41507	2.0040118908432	-1.70412	0.0883593479720905	0.983529211521848
MER77B:ERVL:LTR_2:3180178-3180506:-	1.03875641828007	-3.41507	2.0040118908432	-1.70412	0.0883593479720905	0.983529211521848
MER92_int:ERV1:LTR_5:96166407-96169553:-	1.03875641828007	-3.41507	2.0040118908432	-1.70412	0.0883593479720905	0.983529211521848
MLT1A:ERVL_MaLR:LTR_20:36984075-36984361:-	1.03875641828007	-3.41507	2.0040118908432	-1.70412	0.0883593479720905	0.983529211521848
MLT1C:ERVL_MaLR:LTR_24:7493247-7493671:-	1.03875641828007	-3.41507	2.0040118908432	-1.70412	0.0883593479720905	0.983529211521848
MLT1D:ERVL_MaLR:LTR_14:1617948-1618092:+	1.03875641828007	-3.41507	2.0040118908432	-1.70412	0.0883593479720905	0.983529211521848
MLT1D:ERVL_MaLR:LTR_1:125295998-125296366:-	1.03875641828007	-3.41507	2.0040118908432	-1.70412	0.0883593479720905	0.983529211521848
MLT1F1:ERVL_MaLR:LTR_10:26619193-26619421:+	1.03875641828007	-3.41507	2.0040118908432	-1.70412	0.0883593479720905	0.983529211521848
MLT1G1:ERVL_MaLR:LTR_15:56749656-56750138:+	1.03875641828007	-3.41507	2.0040118908432	-1.70412	0.0883593479720905	0.983529211521848
MLT1G3:ERVL_MaLR:LTR_9:11870269-11870797:-	1.03875641828007	-3.41507	2.0040118908432	-1.70412	0.0883593479720905	0.983529211521848
MLT1H:ERVL_MaLR:LTR_LWLT01000021.1:31446726-31447038:+	1.03875641828007	-3.41507	2.0040118908432	-1.70412	0.0883593479720905	0.983529211521848
MLT1H1:ERVL_MaLR:LTR_LWLT01000053.1:322566-322841:-	1.03875641828007	-3.41507	2.0040118908432	-1.70412	0.0883593479720905	0.983529211521848
MLT1L:ERVL_MaLR:LTR_13:72894316-72894629:+	1.03875641828007	-3.41507	2.0040118908432	-1.70412	0.0883593479720905	0.983529211521848
MLT2D:ERVL:LTR_15:17552171-17552457:+	1.03875641828007	-3.41507	2.0040118908432	-1.70412	0.0883593479720905	0.983529211521848
LTR84a:ERVL:LTR_4:93691656-93691953:-	16.5753213560088	-0.850512	0.499307239436284	-1.70338	0.0884962455904601	0.983529211521848
LTR16A:ERVL:LTR_4:78526108-78526501:+	1.63732908418034	-2.94292	1.72822848467579	-1.70286	0.0885951442209858	0.983529211521848
BTLTR1:ERVK:LTR_23:42775597-42775666:+	1.03632676950022	-3.41229	2.00502749986044	-1.70187	0.0887801480046484	0.983529211521848
BTLTR1:ERVK:LTR_LWLT01000027.1:39353919-39354000:+	1.03632676950022	-3.41229	2.00502749986044	-1.70187	0.0887801480046484	0.983529211521848
CapAeg_1.233:ERVK:LTR_2:36723255-36724664:-	1.03632676950022	-3.41229	2.00502749986044	-1.70187	0.0887801480046484	0.983529211521848
LTR50:ERVL:LTR_6:109049881-109050154:+	1.03632676950022	-3.41229	2.00502749986044	-1.70187	0.0887801480046484	0.983529211521848
LTR9A_EC:ERVL:LTR_16:37875286-37875378:+	1.03632676950022	-3.41229	2.00502749986044	-1.70187	0.0887801480046484	0.983529211521848
MER21C:ERVL:LTR_16:71131400-71131667:+	1.03632676950022	-3.41229	2.00502749986044	-1.70187	0.0887801480046484	0.983529211521848
MER21C:ERVL:LTR_LWLT01000021.1:31061259-31061936:+	1.03632676950022	-3.41229	2.00502749986044	-1.70187	0.0887801480046484	0.983529211521848
MLT1C2:ERVL_MaLR:LTR_10:99450927-99451125:-	1.03632676950022	-3.41229	2.00502749986044	-1.70187	0.0887801480046484	0.983529211521848
MLT1E1A:ERVL_MaLR:LTR_24:59780053-59780679:-	1.03632676950022	-3.41229	2.00502749986044	-1.70187	0.0887801480046484	0.983529211521848
MLT1F2:ERVL_MaLR:LTR_11:8990644-8991061:-	1.03632676950022	-3.41229	2.00502749986044	-1.70187	0.0887801480046484	0.983529211521848
MLT1K:ERVL_MaLR:LTR_3:46751476-46751604:+	1.03632676950022	-3.41229	2.00502749986044	-1.70187	0.0887801480046484	0.983529211521848
MLT1D:ERVL_MaLR:LTR_17:27257316-27257785:-	2.60474984195576	2.26725561538312	1.3322178813552	1.70186547344399	0.0887805894127953	0.983529211521848
CapAeg_1.288:ERV1:LTR_7:106227702-106228351:-	4.64271478494568	1.5595761150128	0.9164108130163	1.70183076504692	0.0887870975077854	0.983529211521848
CapAeg_1.235:ERVL:LTR_1:1964200-1964602:-	2.13210524420458	2.6172571987532	1.53823540790229	1.70146726912391	0.0888552789248117	0.983529211521848
CapAeg_1.233:ERVK:LTR_18:25556349-25557620:-	23.0016515673581	0.719887212447956	0.423126758480355	1.70135118618687	0.0888770616422773	0.983529211521848
ERVL_E_int:ERVL:LTR_21:34178714-34179174:+	1.64513181463851	-2.94478	1.73125296648482	-1.70095	0.0889515008488811	0.983529211521848
MLT1F1:ERVL_MaLR:LTR_29:47956148-47956606:+	2.14203282412951	2.58285337549306	1.51897349402516	1.70039397372808	0.0890568445985441	0.983529211521848
BTLTR1:ERVK:LTR_28:26019101-26019166:+	18.4954148287592	-0.778347	0.457814221040009	-1.70014	0.0891052526969774	0.983529211521848
ARLTR2:ERV1:LTR_7:30210768-30211094:-	2.84858033144548	-2.14149	1.25961588325466	-1.70011	0.0891101342892929	0.983529211521848
MLT2D:ERVL:LTR_16:66630738-66631059:+	3.38973545000132	-1.94945	1.14671931447078	-1.70003	0.0891258535628611	0.983529211521848
BTLTR1:ERVK:LTR_11:93815559-93815632:-	8.17424985208389	1.16365184028995	0.684828944056059	1.69918612580529	0.0892841196886326	0.983529211521848
MLT1N2:ERVL_MaLR:LTR_4:20600332-20600434:+	7.65389760293978	-1.23335	0.725907979599289	-1.69904	0.0893113925368382	0.983529211521848
BTLTR1:ERVK:LTR_4:52219658-52219727:-	15.6120918388844	-0.87894	0.517578420181838	-1.69818	0.0894742574688517	0.983529211521848
BTLTR1:ERVK:LTR_10:94724419-94724488:+	1.6402725170788	-2.94097	1.73191	-1.69811	0.0894871596465234	0.983529211521848
ARLTR2:ERV1:LTR_10:100569590-100569790:-	17.087895858278	-0.835274	0.492100669636638	-1.69736	0.0896279381519308	0.983529211521848
MLT1J:ERVL_MaLR:LTR_17:19598368-19598865:+	2.12885701199303	2.58129335468903	1.52079840116002	1.69732776725705	0.0896347103957128	0.983529211521848
MLT1J:ERVL_MaLR:LTR_10:87743072-87743608:+	3.44892391806104	1.87842075325325	1.1069437581934	1.69694326324125	0.0897073876462762	0.983529211521848
MLT1J1:ERVL_MaLR:LTR_14:50664257-50664339:-	1.63489943540048	-2.94095	1.73308742958193	-1.69694	0.0897076885388153	0.983529211521848
MLT1A:ERVL_MaLR:LTR_3:22515986-22516326:-	9.21950942764524	1.09466865817046	0.645115324978815	1.69685731494041	0.089723639700506	0.983529211521848
MLT1F2:ERVL_MaLR:LTR_21:3689011-3689521:-	3.37969087306768	1.85064342023098	1.09086544058387	1.69649101656429	0.0897929300252286	0.983529211521848
MLT1C2:ERVL_MaLR:LTR_8:99331102-99331554:+	15.939539659301	-0.913776	0.538683746228816	-1.69631	0.0898265489636489	0.983529211521848
MLT1G:ERVL_MaLR:LTR_13:72875774-72876148:+	3.83021379843863	1.72115065211115	1.0146975492545	1.69622036968127	0.0898441542362008	0.983529211521848
ERVL_E_int:ERVL:LTR_1:67708536-67709738:+	2.13128666077289	2.57680512289608	1.51981010681727	1.69547834386516	0.0899847150460035	0.983529211521848
MER21C:ERVL:LTR_LWLT01000021.1:23869998-23870707:+	2.13128666077289	2.57680512289608	1.51981010681727	1.69547834386516	0.0899847150460035	0.983529211521848
CapAeg_1.233:ERVK:LTR_2:81682533-81684172:-	1.60271256168366	-2.94282	1.7359630278253	-1.69521	0.0900363376201586	0.983529211521848
ERV3_16A3_I:ERVL:LTR_1:131999661-132000574:-	1.60271256168366	-2.94282	1.7359630278253	-1.69521	0.0900363376201586	0.983529211521848
MLT2C1:ERVL:LTR_4:89211598-89211944:+	3.63548714199399	1.97036925462585	1.16238010672474	1.69511611840794	0.0900533951214547	0.983529211521848
MER34B_int:ERV1:LTR_18:62324671-62325144:-	35.0328050655162	0.576450566973275	0.340094727122792	1.69497060965943	0.0900809963106349	0.983529211521848
MLT1H:ERVL_MaLR:LTR_14:66294360-66294758:+	1.47063495164201	3.07601389382981	1.81481484355111	1.69494640445571	0.0900855883953933	0.983529211521848
MLT1C2:ERVL_MaLR:LTR_25:40963400-40963589:-	10.1850669605952	-1.09608	0.646903754501859	-1.69434	0.0902005564226033	0.983529211521848
MLT1E:ERVL_MaLR:LTR_1:120101378-120101943:-	2.10204321995452	2.55942454355309	1.51075664086848	1.69413423334798	0.0902397785011976	0.983529211521848
MLT1E1A:ERVL_MaLR:LTR_23:18238124-18238417:+	3.42211012602253	1.8642531767079	1.10062651237723	1.69381089383474	0.0903012233514191	0.983529211521848
LTR16:ERVL:LTR_18:60702997-60703160:+	2.09424048949636	2.56081234489289	1.5121702423158	1.69346828368422	0.0903663669695059	0.983529211521848
CapAeg_1.233:ERVK:LTR_2:130437546-130438900:+	9.22663523773531	1.12414694537017	0.663963588066497	1.69308523174253	0.0904392449226771	0.983529211521848
CapAeg_1.233:ERVK:LTR_4:76148092-76148322:-	2.02893663873458	2.59861073377816	1.5351111231467	1.69278346993635	0.0904966902278792	0.983529211521848
CapAeg_1.285:ERV1:LTR_7:98370070-98370608:+	2.02893663873458	2.59861073377816	1.5351111231467	1.69278346993635	0.0904966902278792	0.983529211521848
BTLTR1:ERVK:LTR_16:35510001-35510074:-	1.46769151874356	3.07189208435979	1.81524295641002	1.69227599727753	0.090593362155162	0.983529211521848
MLT1K:ERVL_MaLR:LTR_7:107409288-107409558:+	1.46769151874356	3.07189208435979	1.81524295641002	1.69227599727753	0.090593362155162	0.983529211521848
LTR101_Mam:ERVL:LTR_22:4590155-4590396:+	2.17127626494788	2.60028817079598	1.53682383109585	1.69198844928231	0.0906481759947584	0.983529211521848
BTLTR1:ERVK:LTR_1:91967502-91967574:-	16.6071434860201	-0.820266	0.484876996285054	-1.6917	0.0907033264211226	0.983529211521848
BTLTR1:ERVK:LTR_13:30980924-30980991:-	1.4652618699637	3.0718712928816	1.81589496107457	1.69165692880374	0.0907114051956265	0.983529211521848
MLT1H1:ERVL_MaLR:LTR_16:31906285-31906744:-	2.09667013827621	2.55640012983122	1.51118495283962	1.69165271598792	0.0907122089125917	0.983529211521848
LTR16A2:ERVL:LTR_1:118211907-118212150:+	10.1041312340391	1.06192422541683	0.627772945541521	1.69157373371802	0.0907272781346904	0.983529211521848
MLT1F:ERVL_MaLR:LTR_7:29938439-29938633:-	5.80442111823709	-1.47471	0.871833323060805	-1.69151	0.0907398816697604	0.983529211521848
MLT1L:ERVL_MaLR:LTR_1:71168684-71168814:-	15.0656535502559	0.857901146421891	0.507329379988082	1.69101412270278	0.0908341053824233	0.983529211521848
BTLTR1:ERVK:LTR_5:9125033-9125106:-	13.962944470744	0.879341844031439	0.520114703058949	1.69066907522469	0.0909000238095764	0.983529211521848
ERV3_16A3_I:ERVL:LTR_20:11961033-11963119:+	3.31368543588292	-1.9695	1.16503847036696	-1.69051	0.0909313437244826	0.983529211521848
CapAeg_1.233:ERVK:LTR_5:58997961-58998873:-	18.416155715449	0.818393307106976	0.48418526597419	1.69024826779963	0.0909804676018084	0.983529211521848
MLT2B1:ERVL:LTR_6:12576437-12576872:-	3.38656350019772	1.90198680065932	1.12545024872892	1.68997856885047	0.0910320547875532	0.983529211521848
CapAeg_1.232:ERV1:LTR_LWLT01000510.1:8628-9376:-	5.9227791012834	-1.62631	0.962417763427807	-1.68982	0.0910620185882466	0.983529211521848
MLT1C2:ERVL_MaLR:LTR_10:42908249-42908672:-	8.11551	-1.24825	0.738844013469292	-1.68947	0.0911293781406377	0.983529211521848
MLT1F:ERVL_MaLR:LTR_2:49906469-49906956:+	82.746840657881	0.4364115220926	0.258315295278814	1.68945288981652	0.0911326726570031	0.983529211521848
BTLTR1:ERVK:LTR_7:1858019-1858088:-	1.60028291290381	-2.94083	1.74085564835547	-1.6893	0.0911612557660347	0.983529211521848
MLT1E2:ERVL_MaLR:LTR_1:89992410-89992944:+	1.60028291290381	-2.94083	1.74085564835547	-1.6893	0.0911612557660347	0.983529211521848
MLT1O:ERVL_MaLR:LTR_2:93973856-93974060:+	2.80760496593736	-2.23778	1.32469677767287	-1.68928	0.0911663594036594	0.983529211521848
LTR83:ERVL:LTR_6:19530205-19530944:-	7.51790701028895	-1.25118	0.740981712200337	-1.68854	0.0913070064038005	0.983529211521848
BTLTR1:ERVK:LTR_3:94744474-94744543:+	7.6597844687367	-1.22928	0.728076015252226	-1.68839	0.0913361030865319	0.983529211521848
MLT1B:ERVL_MaLR:LTR_4:45368350-45368606:-	4.53428480761399	-1.69401	1.00350658853941	-1.68809	0.0913933999064669	0.983529211521848
CapAeg_5.110:ERV1:LTR_15:32314400-32314977:-	2.01819047537795	2.59253390803485	1.5360614748569	1.68778004687369	0.0914534591893535	0.983529211521848
BTLTR1:ERVK:LTR_27:37982384-37982453:+	1.64756146341836	-2.94651	1.7461824968433	-1.6874	0.0915263102865791	0.983529211521848
LTR16A1:ERVL:LTR_9:53396083-53396493:-	13.0871947291006	0.919908692116931	0.54529659911295	1.68698776704893	0.0916057041968307	0.983529211521848
MER21C:ERVL:LTR_9:54994253-54994731:-	4.4421671648137	-1.72216	1.02089832659844	-1.6869	0.0916217047840734	0.983529211521848
MER74A:ERVL:LTR_13:51573302-51573475:-	3.43308480628429	-1.96747	1.16647042836269	-1.68669	0.0916634797168021	0.983529211521848
BosInd_1.230:ERV1:LTR_12:74681418-74681906:-	1.64218838174005	-2.9465	1.74736638435532	-1.68625	0.0917477008100292	0.983529211521848
ERV3_16A3_I:ERVL:LTR_3:101133925-101134691:+	3.58769480736084	1.9552635520597	1.15979650190005	1.68586777840464	0.0918212693616179	0.983529211521848
ERVL_E_int:ERVL:LTR_12:30622845-30623525:-	2.10498665285298	2.56654799385558	1.5225782930988	1.68565912537217	0.0918614739924381	0.983529211521848
BTLTR1:ERVK:LTR_13:1049892-1049966:+	5.89178673783572	-1.40621	0.834439564990945	-1.68522	0.0919460531987476	0.983529211521848
MLT1J_int:ERVL_MaLR:LTR_10:69071692-69071984:-	18.9852552695452	0.842256680507127	0.499815623392907	1.68513475987329	0.0919625746064627	0.983529211521848
MLT1L:ERVL_MaLR:LTR_28:17734256-17734373:+	38.0944736033392	0.568099706920188	0.337243044625328	1.68454091485071	0.0920771791884422	0.983529211521848
LTR33:ERVL:LTR_24:58784160-58784576:-	14.3489280803324	0.900553775783436	0.534689851112297	1.68425447745089	0.0921324989870755	0.983529211521848
BTLTR1:ERVK:LTR_28:27866891-27866964:-	4.39652330821413	-1.64209	0.975175281459458	-1.68389	0.0922020914277739	0.983529211521848
BTLTR1:ERVK:LTR_2:22732487-22732554:+	4.27661015369415	-1.64534	0.977276842983823	-1.68359	0.092260579096756	0.983529211521848
MLT1H:ERVL_MaLR:LTR_3:99698935-99699410:+	6.3282728310583	1.32679560761158	0.788177787367495	1.6833709714696	0.0923032991308717	0.983529211521848
BTLTR1:ERVK:LTR_14:7608636-7608709:-	6.37961819721608	1.36585263139196	0.81139836674515	1.68333174846155	0.0923108876484622	0.983529211521848
LTR16A:ERVL:LTR_22:10930411-10930574:+	2.2758356962506	-2.47672	1.47155599752093	-1.68306	0.0923632325832807	0.983529211521848
MLT1F:ERVL_MaLR:LTR_15:32187487-32187546:+	2.2758356962506	-2.47672	1.47155599752093	-1.68306	0.0923632325832807	0.983529211521848
BTLTR1:ERVK:LTR_13:33437278-33437346:-	1.04118606705993	-3.41789	2.03132872399213	-1.68259	0.0924550682464526	0.983529211521848
BTLTR1:ERVK:LTR_18:14331405-14331484:-	1.04118606705993	-3.41789	2.03132872399213	-1.68259	0.0924550682464526	0.983529211521848
BTLTR1:ERVK:LTR_26:45570219-45570299:-	1.04118606705993	-3.41789	2.03132872399213	-1.68259	0.0924550682464526	0.983529211521848
BTLTR1:ERVK:LTR_5:8373136-8374441:-	1.04118606705993	-3.41789	2.03132872399213	-1.68259	0.0924550682464526	0.983529211521848
BTLTR1:ERVK:LTR_8:64222375-64222444:-	1.04118606705993	-3.41789	2.03132872399213	-1.68259	0.0924550682464526	0.983529211521848
BTLTR1:ERVK:LTR_LWLT01000027.1:28235674-28235747:-	1.04118606705993	-3.41789	2.03132872399213	-1.68259	0.0924550682464526	0.983529211521848
CapAeg_1.233:ERVK:LTR_LWLT01011997.1:3087-3274:-	1.04118606705993	-3.41789	2.03132872399213	-1.68259	0.0924550682464526	0.983529211521848
CapAeg_1.233:ERVK:LTR_26:22435287-22436569:-	1.04118606705993	-3.41789	2.03132872399213	-1.68259	0.0924550682464526	0.983529211521848
CapAeg_1.233:ERVK:LTR_5:40755006-40756655:-	1.04118606705993	-3.41789	2.03132872399213	-1.68259	0.0924550682464526	0.983529211521848
CapAeg_1.233:ERVK:LTR_LWLT01000021.1:53395604-53396853:-	1.04118606705993	-3.41789	2.03132872399213	-1.68259	0.0924550682464526	0.983529211521848
HERV16_int:ERVL:LTR_23:21344080-21345227:+	1.04118606705993	-3.41789	2.03132872399213	-1.68259	0.0924550682464526	0.983529211521848
HERV16_int:ERVL:LTR_LWLT01001547.1:9738-10210:-	1.04118606705993	-3.41789	2.03132872399213	-1.68259	0.0924550682464526	0.983529211521848
LTR33:ERVL:LTR_7:54456021-54456262:-	1.04118606705993	-3.41789	2.03132872399213	-1.68259	0.0924550682464526	0.983529211521848
LTR33A_v:ERVL:LTR_29:15940254-15940517:-	1.04118606705993	-3.41789	2.03132872399213	-1.68259	0.0924550682464526	0.983529211521848
LTR33B:ERVL:LTR_10:25293722-25294158:+	1.04118606705993	-3.41789	2.03132872399213	-1.68259	0.0924550682464526	0.983529211521848
LTR78:ERV1:LTR_8:104488264-104488699:+	1.04118606705993	-3.41789	2.03132872399213	-1.68259	0.0924550682464526	0.983529211521848
MLT1C2:ERVL_MaLR:LTR_1:86545434-86545826:-	1.04118606705993	-3.41789	2.03132872399213	-1.68259	0.0924550682464526	0.983529211521848
MLT1D:ERVL_MaLR:LTR_16:4867990-4868438:-	1.04118606705993	-3.41789	2.03132872399213	-1.68259	0.0924550682464526	0.983529211521848
MLT1E3:ERVL_MaLR:LTR_26:26664426-26664995:-	1.04118606705993	-3.41789	2.03132872399213	-1.68259	0.0924550682464526	0.983529211521848
MLT1J:ERVL_MaLR:LTR_10:85126145-85126327:+	1.04118606705993	-3.41789	2.03132872399213	-1.68259	0.0924550682464526	0.983529211521848
MLT1O:ERVL_MaLR:LTR_15:42326057-42326489:+	17.8950961529339	-0.824916	0.490275761083674	-1.68256	0.0924611613262703	0.983529211521848
BTLTR1:ERVK:LTR_26:42405675-42405744:-	1.63596645002029	3.20888014272174	1.90770011497892	1.68206738445219	0.0925557740336862	0.983529211521848
MER67A:ERV1:LTR_21:30259065-30259605:-	17.3852110401578	0.818589784773443	0.486680507656593	1.68198596799165	0.0925715609142115	0.983529211521848
MLT1J:ERVL_MaLR:LTR_18:18266137-18266579:-	13.9922190934327	-0.922788	0.548693134786988	-1.68179	0.0926089888423756	0.983529211521848
BTLTR1:ERVK:LTR_29:49616522-49616591:+	4.00289009108165	-1.81078	1.07675858472751	-1.6817	0.0926279670817034	0.983529211521848
CapAeg_1.274:ERV1:LTR_6:98173931-98174022:+	5.5721338767212	1.42891942877762	0.84972078354484	1.68163408080534	0.0926398176968533	0.983529211521848
ERVL_B4_int:ERVL:LTR_24:61661665-61662105:-	6.5441769607187	1.42462395953773	0.84752245894362	1.68092767867583	0.0927769629561459	0.983529211521848
MLT1E1A:ERVL_MaLR:LTR_5:71065595-71066094:-	12.2852437207912	-0.976414	0.580989065955795	-1.68061	0.0928392974897132	0.983529211521848
LTR41:ERVL:LTR_25:26684409-26684586:-	3.96007835137053	-1.88648	1.12279223255106	-1.68017	0.0929248097564781	0.983529211521848
CapAeg_1.288:ERV1:LTR_10:96739841-96740545:-	5.03388062889516	1.45840691892682	0.868187189105517	1.67983003806978	0.0929903890134071	0.983529211521848
BTLTR1:ERVK:LTR_9:27311282-27311355:-	13.1528033791755	0.924906798806367	0.550688616430973	1.67954588348078	0.0930457044077354	0.983529211521848
CapAeg_1.233:ERVK:LTR_16:72296947-72298134:+	9.33295217840835	1.14621777567496	0.68286958460828	1.67853101311061	0.0932434813495568	0.983529211521848
BTLTR1:ERVK:LTR_21:54631478-54631546:+	2.05575043077309	2.62312758240779	1.56279477746089	1.67848499383243	0.0932524575303313	0.983529211521848
MLT1A:ERVL_MaLR:LTR_17:13266127-13266411:-	2.05575043077309	2.62312758240779	1.56279477746089	1.67848499383243	0.0932524575303313	0.983529211521848
CapAeg_1.201:ERVL_MaLR:LTR_28:16357116-16357494:-	12.8993390902335	0.93775890053157	0.558834501718948	1.67806192646851	0.0933350104201379	0.983529211521848
CapAeg_1.233:ERVK:LTR_2:107713456-107713708:+	2.2398283479212	2.5902094628411	1.54374891463064	1.67786965761906	0.0933725471043585	0.983529211521848
LTR82B:ERVL:LTR_5:34826441-34826769:-	2.29816474388382	-2.58775	1.5424888539766	-1.67764	0.0934166120330852	0.983529211521848
MLT1J:ERVL_MaLR:LTR_13:66953336-66953733:-	2.46726951330217	2.25477372793715	1.34413476707111	1.67749081652752	0.0934465437677497	0.983529211521848
LTR16C:ERVL:LTR_25:22964488-22964840:+	3.60925279144823	-2.04798	1.22093749271757	-1.67738	0.093468178445645	0.983529211521848
CapAeg_1.233:ERVK:LTR_5:99987196-99988895:+	3.0575284649031	-2.2077	1.31697859043004	-1.67634	0.0936716213821794	0.983529211521848
CapAeg_1.233:ERVK:LTR_12:29954684-29955965:+	1.03389712072036	-3.40948	2.03443733074928	-1.67589	0.093760625240426	0.983529211521848
LTR16:ERVL:LTR_18:10270863-10271248:+	1.03389712072036	-3.40948	2.03443733074928	-1.67589	0.093760625240426	0.983529211521848
LTR37B:ERV1:LTR_21:2221897-2222102:+	1.03389712072036	-3.40948	2.03443733074928	-1.67589	0.093760625240426	0.983529211521848
LTR79:ERVL:LTR_4:33238862-33239012:+	1.03389712072036	-3.40948	2.03443733074928	-1.67589	0.093760625240426	0.983529211521848
MLT1O:ERVL_MaLR:LTR_27:28500803-28501050:+	1.03389712072036	-3.40948	2.03443733074928	-1.67589	0.093760625240426	0.983529211521848
MLT1A:ERVL_MaLR:LTR_16:28806644-28806917:-	9.33333641461857	-1.08053	0.644756737639124	-1.67587	0.0937633841960069	0.983529211521848
BTLTR1:ERVK:LTR_14:17791373-17791442:-	11.6689559326475	0.972605512418883	0.580486775934993	1.67549986104731	0.0938361983184693	0.983529211521848
MLT1C:ERVL_MaLR:LTR_22:4205879-4206335:+	22.7838650745792	-0.73359	0.43793332758214	-1.67512	0.0939110359829678	0.983529211521848
BTLTR1:ERVK:LTR_14:48170233-48170302:+	7.46540441850924	-1.20497	0.719339110197328	-1.67511	0.0939123364428999	0.983529211521848
BTLTR1:ERVK:LTR_28:40885016-40885085:-	2.28606807548862	-2.47351	1.47691924134105	-1.67478	0.0939782962539808	0.983529211521848
MLT1N2:ERVL_MaLR:LTR_4:37465888-37466055:+	5.58288	-1.59212	0.950674130572922	-1.67472	0.0939884974036347	0.983529211521848
BTLTR1:ERVK:LTR_6:37465928-37467215:+	2.31483953909247	-2.48933	1.48646007296634	-1.67467	0.0939995663352596	0.983529211521848
LTR53:ERVL:LTR_5:47453202-47453476:+	6.38177587770053	-1.39456	0.833149450132039	-1.67384	0.0941617723168305	0.983529211521848
MLT1K:ERVL_MaLR:LTR_26:33455207-33455297:-	12.4655916190643	-0.982054	0.586940983894478	-1.67317	0.0942932467851962	0.983529211521848
BTLTR1:ERVK:LTR_7:47451474-47451543:+	1.59785326412395	-2.93868	1.7565692151513	-1.67297	0.09433393427267	0.983529211521848
MLT1C2:ERVL_MaLR:LTR_14:16167774-16168196:-	5.20005905144899	-1.47116	0.879744853142552	-1.67226	0.0944735889740851	0.983529211521848
MLT1E:ERVL_MaLR:LTR_8:1375087-1375412:-	8.51034402062317	1.23807165023302	0.74045615205581	1.67203911642252	0.0945166089256506	0.983529211521848
MLT2C2:ERVL:LTR_12:3894658-3894983:-	2.06499704867799	2.54267712585338	1.52142386156637	1.67124835496901	0.0946726327398952	0.983529211521848
MLT1D:ERVL_MaLR:LTR_1:45869744-45869931:+	3.89773178460813	-1.77702	1.0635617496084	-1.67082	0.09475758328688	0.983529211521848
MLT1K:ERVL_MaLR:LTR_2:31658079-31658198:-	26.1633208642767	0.656338681850501	0.393026159788316	1.66996182188994	0.094926917421716	0.983529211521848
CapAeg_1.233:ERVK:LTR_8:35470720-35471988:-	1.56373835577542	3.1514808536223	1.88771574994171	1.66946790252696	0.0950246863750436	0.983529211521848
MLT1A:ERVL_MaLR:LTR_19:41605295-41605518:+	1.56373835577542	3.1514808536223	1.88771574994171	1.66946790252696	0.0950246863750436	0.983529211521848
MER34A:ERV1:LTR_4:1687388-1687470:-	1.63684493699537	3.17982626749884	1.90480955391807	1.66936702987348	0.0950446635461022	0.983529211521848
MER31_int:ERV1:LTR_14:7761750-7762440:-	34.397	-0.612135	0.36672038049685	-1.66922	0.0950747388423402	0.983529211521848
MLT1F1:ERVL_MaLR:LTR_20:32154484-32155064:-	17.9699598217851	-0.88522	0.530432190647363	-1.66886	0.0951441630819699	0.983529211521848
LTR102_Mam:ERVL:LTR_11:78622342-78622829:-	2.08205	2.63494838282675	1.57938171939898	1.66834170008593	0.0952479143825064	0.983529211521848
BosInd_1.230:ERV1:LTR_13:54916915-54916977:-	2.04743391619632	2.61254414077856	1.56595267155632	1.66834169910262	0.0952479145775948	0.983529211521848
MLT1A:ERVL_MaLR:LTR_10:80680634-80680977:+	12.6042176512165	0.982167406635832	0.588878316286937	1.66786138913843	0.0953432459485885	0.983529211521848
LTR50:ERVL:LTR_21:66953517-66953612:-	6.21128988801199	-1.32283	0.793314768186535	-1.66747	0.0954205401944694	0.983529211521848
MLT1A:ERVL_MaLR:LTR_14:33896180-33896486:+	2.81797657613957	-2.10154	1.26052542622993	-1.66719	0.0954764867658297	0.983529211521848
MLT1C2:ERVL_MaLR:LTR_21:69270343-69270771:+	2.24121917375392	-2.52748	1.51642402710282	-1.66674	0.0955666914822959	0.983529211521848
MLT1L:ERVL_MaLR:LTR_21:48556064-48556218:-	73.0560367041216	0.435757710383744	0.261500629792044	1.66637346430208	0.095639052664771	0.983529211521848
MLT1J:ERVL_MaLR:LTR_17:31286157-31286423:-	1.98357395288128	2.5717009146354	1.54351738331294	1.66613019227267	0.0956874861468902	0.983529211521848
BTLTR1:ERVK:LTR_13:21569725-21569794:-	6.80359621889742	1.27579541300616	0.765743654713093	1.66608682312121	0.0956961226542506	0.983529211521848
LTR86B1:ERVL:LTR_26:37599646-37599824:-	10.6600075178902	1.02952083457245	0.61801424992765	1.6658529066166	0.0957427154107851	0.983529211521848
BTLTR1:ERVK:LTR_3:80472057-80472954:+	1.75522890912998	-3.03199	1.82015060280648	-1.66579	0.095754914378767	0.983529211521848
MLT1E1A:ERVL_MaLR:LTR_LWLT01000027.1:28845867-28846119:-	2.37468673521674	-2.48918	1.49444243489904	-1.66562	0.0957885982261098	0.983529211521848
MLT1B:ERVL_MaLR:LTR_3:90404635-90405033:+	5.35917297607281	1.48540825556358	0.891831395891714	1.66557071483043	0.0957989480674522	0.983529211521848
MLT1A:ERVL_MaLR:LTR_19:48399808-48400035:-	17.9278524687744	-0.802146	0.481771565152024	-1.66499	0.0959142883488781	0.983529211521848
MER21C:ERVL:LTR_21:54713515-54713631:-	16.7848505574285	0.819109903509466	0.492071388577526	1.66461599378362	0.0959893924078755	0.983529211521848
MER90:ERV1:LTR_21:33658373-33658920:+	15.2768476266562	0.883049904487872	0.53057607415159	1.66432288885227	0.0960479206884201	0.983529211521848
LTR16B2:ERVL:LTR_3:28080292-28080631:-	3.89458754587228	1.74871097271325	1.05082896036135	1.6641252179726	0.09608740846712	0.983529211521848
MLT1E2:ERVL_MaLR:LTR_28:21946249-21946509:+	2.34552686735756	-2.51707	1.51294947735587	-1.66368	0.0961757264075084	0.983529211521848
LTR16E1:ERVL:LTR_LWLT01000021.1:31396188-31396660:+	5.88192891175212	-1.46357	0.87988307181969	-1.66337	0.096238550236028	0.983529211521848
CapAeg_1.288:ERV1:LTR_22:585756-586147:-	7.72089076817254	1.21773475050952	0.732313726763629	1.66285938117144	0.0963405868055373	0.983529211521848
MLT1C2:ERVL_MaLR:LTR_2:128499847-128500276:+	21.7341721670792	-0.773112	0.465031592923116	-1.66249	0.0964136550303242	0.983529211521848
BTLTR1:ERVK:LTR_2:42961987-42962060:-	34.1597659255071	-0.589204	0.35445963075744	-1.66226	0.0964607984701583	0.983529211521848
BTLTR1:ERVK:LTR_5:64139399-64139467:+	1.76396582541721	-3.06474	1.84401439622777	-1.662	0.0965136917315042	0.983529211521848
MLT1E2:ERVL_MaLR:LTR_23:46002420-46002978:-	1.52912183327875	3.12315651322634	1.87921031469661	1.66195155954674	0.0965224874529548	0.983529211521848
BTLTR1:ERVK:LTR_9:79081332-79081401:+	2.31582530042559	-2.4234	1.45824800105793	-1.66185	0.0965420874168293	0.983529211521848
BTLTR1:ERVK:LTR_1:67229524-67229593:+	2.2451483679855	-2.45084	1.47613048261919	-1.66031	0.0968514680904916	0.983529211521848
MLT1F2:ERVL_MaLR:LTR_4:21458025-21458596:+	14.7691701871988	0.887311154290013	0.53466133409426	1.65957606751788	0.0969997662038466	0.983529211521848
CapAeg_1.201:ERVL_MaLR:LTR_12:10379686-10380052:+	3.26889219215322	-1.90778	1.14957942451137	-1.65954	0.0970065371190314	0.983529211521848
MLT1G3:ERVL_MaLR:LTR_15:43351868-43352143:-	7.50165455662291	1.34797380805577	0.812470445689684	1.65910503601336	0.0970946286693001	0.983529211521848
MLT1E2:ERVL_MaLR:LTR_29:1634309-1634587:-	3.37044425516278	1.89776951985152	1.14393262399247	1.65898714666259	0.097118382365811	0.983529211521848
BosInd_1.230:ERV1:LTR_5:28537091-28537352:+	10.7644070938258	-1.00622	0.606616542746289	-1.65874	0.0971678603211258	0.983529211521848
MLT1C2:ERVL_MaLR:LTR_9:84598323-84598705:-	2.77798697196457	-2.14368	1.29235901747473	-1.65873	0.0971694022706335	0.983529211521848
MLT1I:ERVL_MaLR:LTR_27:24021689-24021946:+	13.7728157359647	-0.913649	0.550820434900969	-1.65871	0.0971750344937637	0.983529211521848
MLT1D:ERVL_MaLR:LTR_13:5250491-5250771:+	8.45672068208453	1.15438304451057	0.696059669781914	1.65845414499056	0.0972258356447769	0.983529211521848
BTLTR1:ERVK:LTR_21:68529274-68529343:+	22.6954799473692	0.728161755500368	0.439116698443885	1.65824200737705	0.0972686290781163	0.983529211521848
LTR40c:ERVL:LTR_11:10870645-10870853:-	6.55110788183959	1.31526736065288	0.793175308104991	1.65823033976593	0.0972709831622914	0.983529211521848
LTR16C:ERVL:LTR_27:6359948-6360169:+	2.72027567613055	2.25177982291375	1.35819449026413	1.65792148256753	0.0973333154666028	0.983529211521848
BTLTR1:ERVK:LTR_13:10904229-10904296:+	2.02599320583612	2.59264767672714	1.56384369874844	1.65786880031685	0.0973439507712832	0.983529211521848
CapAeg_1.288:ERV1:LTR_2:6813403-6814030:+	12.0057214576443	0.950694911779828	0.573449042866185	1.65785421321502	0.0973468957275331	0.983529211521848
LTR53:ERVL:LTR_2:131998232-131998696:-	10.9145255085677	1.00221143024917	0.604551794229452	1.65777595867789	0.0973626955709309	0.983529211521848
LTR78:ERV1:LTR_27:28556661-28557113:-	4.27226464025305	-1.63953	0.98928824105609	-1.65729	0.0974616117663786	0.983529211521848
LTR79:ERVL:LTR_7:64196609-64196734:-	8.34076463675033	1.18631824721672	0.715871637729057	1.65716615199346	0.0974858877442666	0.983529211521848
LTR33:ERVL:LTR_20:24696792-24697221:-	5.62445343318884	-1.51555	0.914839477326566	-1.65663	0.0975936898365775	0.983529211521848
LTR33A:ERVL:LTR_1:107473539-107473928:-	3.02551554238974	1.99156140297692	1.20288371458302	1.65565580349328	0.0977915423874384	0.983529211521848
CapAeg_1.288:ERV1:LTR_19:46845589-46846019:-	1.60126867423693	-2.91527	1.76105194811982	-1.65542	0.0978403045000648	0.983529211521848
MLT1E2:ERVL_MaLR:LTR_25:23103440-23104048:+	1.60126867423693	-2.91527	1.76105194811982	-1.65542	0.0978403045000648	0.983529211521848
BosInd_1.230:ERV1:LTR_29:12255965-12256167:-	2.93841456560163	1.97929742890924	1.19583637820586	1.65515739860567	0.0978925742493927	0.983529211521848
ARLTR2:ERV1:LTR_25:41823151-41823455:-	4.98901358967217	1.59665463869924	0.964664266283428	1.65514023324476	0.0978960553318579	0.983529211521848
MLT1L:ERVL_MaLR:LTR_8:69443910-69444121:+	10.5309635010995	-1.04116	0.629082708989279	-1.65504	0.0979163510072451	0.983529211521848
LTR78B:ERV1:LTR_23:13850411-13850621:+	6.01403548820229	1.36455855467864	0.824527296207921	1.65495861805228	0.097932892394332	0.983529211521848
ERVL_E_int:ERVL:LTR_7:38614610-38615763:-	4.73576253107409	1.52350194285558	0.920623348059392	1.65485911916857	0.0979530784770273	0.983529211521848
MER34A:ERV1:LTR_5:114999584-114999810:+	7.20200030809394	-1.2579	0.760228780764535	-1.65464	0.0979977913946896	0.983529211521848
LTR16C:ERVL:LTR_3:61068213-61068431:-	1.59883902545708	-2.91331	1.76141570628055	-1.65396	0.0981356674280808	0.983529211521848
BTLTR1:ERVK:LTR_3:38901004-38901077:+	27.991232632439	0.631488270456817	0.381806709712871	1.65394754568801	0.0981381709807393	0.983529211521848
MLT1E2:ERVL_MaLR:LTR_20:68492630-68492942:-	8.0849499856003	1.38044810728408	0.835293018795143	1.65265131663052	0.0984018477165687	0.983529211521848
MER57LA:ERV1:LTR_8:86385995-86386099:-	2.03136628751443	2.59616820014626	1.57107705024361	1.65247668772433	0.0984374136390339	0.983529211521848
CapAeg_1.233:ERVK:LTR_2:93663895-93665250:-	1.00026635955681	-3.37233	2.04081708363603	-1.65244	0.0984443315221973	0.983529211521848
LTR41C:ERVL:LTR_27:22276231-22276942:+	1.00026635955681	-3.37233	2.04081708363603	-1.65244	0.0984443315221973	0.983529211521848
MLT1C2:ERVL_MaLR:LTR_7:97554537-97554852:+	1.00026635955681	-3.37233	2.04081708363603	-1.65244	0.0984443315221973	0.983529211521848
MLT1E1A:ERVL_MaLR:LTR_24:20568579-20568768:+	1.00026635955681	-3.37233	2.04081708363603	-1.65244	0.0984443315221973	0.983529211521848
MLT1E2:ERVL_MaLR:LTR_8:100135221-100135261:-	1.00026635955681	-3.37233	2.04081708363603	-1.65244	0.0984443315221973	0.983529211521848
MLT1G1:ERVL_MaLR:LTR_1:71355334-71355834:+	1.00026635955681	-3.37233	2.04081708363603	-1.65244	0.0984443315221973	0.983529211521848
LTR16A1:ERVL:LTR_7:86448353-86448700:+	12.4739358766919	-0.938424	0.567988081805097	-1.65219	0.0984958204573357	0.983529211521848
CapAeg_1.233:ERVK:LTR_25:37438702-37440434:-	2.78284626952428	-2.14683	1.29991926735911	-1.65151	0.0986343034068205	0.983529211521848
CapAeg_1.285:ERV1:LTR_13:306385-306964:+	46.6858951754045	1.01757688756086	0.616269377580699	1.65118846494626	0.0987000977451439	0.983529211521848
MLT1B:ERVL_MaLR:LTR_3:41504356-41504717:+	2.2446345838669	-2.46023	1.4900214983063	-1.65114	0.0987102023657064	0.983529211521848
MLT1D:ERVL_MaLR:LTR_24:35473935-35474292:+	2.90379804310495	1.96357392359581	1.18932602720612	1.65099718553078	0.0987391495915578	0.983529211521848
BTLTR1:ERVK:LTR_4:16910719-16911720:+	8.14645029871226	1.14135705888319	0.691571885441553	1.6503809407383	0.0988650467987504	0.983529211521848
CapAeg_1.201:ERVL_MaLR:LTR_6:77403462-77403623:+	7.1039767875969	1.24038692287589	0.751816312517919	1.6498536972704	0.0989728629544241	0.983529211521848
BTLTR1:ERVK:LTR_16:846043-846109:+	5.27760861101912	-1.43275	0.868569755999427	-1.64955	0.099034985559485	0.983529211521848
ERVL_E_int:ERVL:LTR_27:37173690-37174226:-	1.60369832301678	-2.91702	1.76842010987159	-1.64951	0.09904407354138	0.983529211521848
LTR40c:ERVL:LTR_1:94994101-94994323:+	1.60369832301678	-2.91702	1.76842010987159	-1.64951	0.09904407354138	0.983529211521848
BTLTR1:ERVK:LTR_22:32220524-32220597:+	1.63541321951909	-2.93639	1.78017619124172	-1.64949	0.099046334957792	0.983529211521848
ERV3_16A3_I:ERVL:LTR_1:52488773-52489970:-	1.61000150802322	-2.94802	1.78723526128629	-1.64948	0.0990484338751051	0.983529211521848
MLT1H:ERVL_MaLR:LTR_1:50074637-50075128:+	14.505511243422	0.899778013253167	0.545517160253921	1.64940368298286	0.0990649607112021	0.983529211521848
ARLTR2:ERV1:LTR_LWLT01000021.1:58605716-58605912:+	4.77933087153173	-1.50938	0.915176184072412	-1.64928	0.0990906224696494	0.983529211521848
BTLTR1:ERVK:LTR_4:80274409-80274479:-	2.84423481800438	-2.13062	1.29194459775979	-1.64916	0.0991150009828082	0.983529211521848
CapAeg_5.110:ERV1:LTR_8:70296954-70297271:-	4.28772	1.67258966962937	1.01436106375387	1.64890957411119	0.0991661614192155	0.983529211521848
BTLTR1:ERVK:LTR_12:37519336-37519403:+	3.82897479933022	-1.77653	1.07764305407237	-1.64853	0.0992434765295405	0.983529211521848
LTR40b:ERVL:LTR_7:86171586-86171954:+	25.3208081188677	-0.704623	0.427433149325518	-1.6485	0.0992505984576016	0.983529211521848
BTLTR1:ERVK:LTR_5:22993560-22993649:-	5.6418214319659	-1.38452	0.840019996377421	-1.6482	0.099311017335932	0.983529211521848
BosInd_1.230:ERV1:LTR_24:13386151-13386516:-	1.00269600833666	-3.37508	2.04840990853193	-1.64766	0.0994224112020644	0.983529211521848
BTLTR1:ERVK:LTR_4:66032429-66032502:+	1.00269600833666	-3.37508	2.04840990853193	-1.64766	0.0994224112020644	0.983529211521848
CapAeg_1.233:ERVK:LTR_24:9816431-9817723:+	1.00269600833666	-3.37508	2.04840990853193	-1.64766	0.0994224112020644	0.983529211521848
CapAeg_1.233:ERVK:LTR_26:50536302-50537916:+	1.00269600833666	-3.37508	2.04840990853193	-1.64766	0.0994224112020644	0.983529211521848
CapAeg_1.274:ERV1:LTR_1:48909268-48909812:+	1.00269600833666	-3.37508	2.04840990853193	-1.64766	0.0994224112020644	0.983529211521848
ERV3_16A3_I:ERVL:LTR_9:20859278-20859954:+	1.00269600833666	-3.37508	2.04840990853193	-1.64766	0.0994224112020644	0.983529211521848
ERVL_E_int:ERVL:LTR_1:76036991-76037800:+	1.00269600833666	-3.37508	2.04840990853193	-1.64766	0.0994224112020644	0.983529211521848
ERVL40_int:ERVL:LTR_8:6437517-6438172:-	1.00269600833666	-3.37508	2.04840990853193	-1.64766	0.0994224112020644	0.983529211521848
LTR16E1:ERVL:LTR_2:43285552-43285947:+	1.00269600833666	-3.37508	2.04840990853193	-1.64766	0.0994224112020644	0.983529211521848
LTR16E2:ERVL:LTR_11:11787142-11787454:-	1.00269600833666	-3.37508	2.04840990853193	-1.64766	0.0994224112020644	0.983529211521848
MER21C:ERVL:LTR_LWLT01000021.1:56197226-56197865:+	1.00269600833666	-3.37508	2.04840990853193	-1.64766	0.0994224112020644	0.983529211521848
MER21C:ERVL:LTR_LWLT01000027.1:10043405-10043769:+	1.00269600833666	-3.37508	2.04840990853193	-1.64766	0.0994224112020644	0.983529211521848
MER34A:ERV1:LTR_8:52465027-52465147:+	1.00269600833666	-3.37508	2.04840990853193	-1.64766	0.0994224112020644	0.983529211521848
MLT1A:ERVL_MaLR:LTR_2:110530367-110530622:+	1.00269600833666	-3.37508	2.04840990853193	-1.64766	0.0994224112020644	0.983529211521848
MLT1D:ERVL_MaLR:LTR_6:104559825-104560132:-	1.00269600833666	-3.37508	2.04840990853193	-1.64766	0.0994224112020644	0.983529211521848
MLT1J2:ERVL_MaLR:LTR_5:60709521-60709683:-	1.00269600833666	-3.37508	2.04840990853193	-1.64766	0.0994224112020644	0.983529211521848
MER21C:ERVL:LTR_26:40192263-40192734:+	1.56665215174025	-2.91503	1.76949989095097	-1.64738	0.0994806426364056	0.983529211521848
ERV3_16A3_LTR:ERVL:LTR_14:34122322-34122590:-	2.02062012415781	2.58990548252004	1.57216278131041	1.64735198753486	0.0994857179269993	0.983529211521848
MER74C:ERVL:LTR_18:66029314-66029739:+	10.484	1.05574758421081	0.640962459485878	1.64712857763563	0.0995316202889319	0.983529211521848
MLT1C2:ERVL_MaLR:LTR_7:66539260-66539423:+	27.0372244542512	0.639090199061295	0.388084093126379	1.64678277306557	0.0996027034835787	0.983529211521848
MLT1H:ERVL_MaLR:LTR_7:96847131-96847637:-	2.02501	2.51814322034451	1.52914180313123	1.64676893613666	0.0996055486293836	0.983529211521848
MLT1L:ERVL_MaLR:LTR_8:26160175-26160387:-	1.66208778059342	-3.01568	1.83183446168607	-1.64626	0.0997099217533536	0.983529211521848
MLT1D:ERVL_MaLR:LTR_4:13523845-13524147:+	3.37819132761595	1.8041	1.09594785431879	1.64615270771654	0.099732323109653	0.983529211521848
MLT1K:ERVL_MaLR:LTR_12:72791503-72791903:+	1.5642225029604	-2.91306	1.76988292066174	-1.64591	0.0997828416979312	0.983529211521848
MER21C:ERVL:LTR_3:31774892-31775654:-	2.51113265370375	2.21006102179325	1.34304475504981	1.64556021940704	0.0998543349467031	0.983529211521848
MLT1C2:ERVL_MaLR:LTR_7:66858282-66858619:-	1.46588717397874	2.99336727437234	1.81907320812258	1.64554524853989	0.0998574194568821	0.983529211521848
CapAeg_1.274:ERV1:LTR_4:58004997-58005244:+	4.7747848277176	3.98772917658115	2.42340661940177	1.64550560547926	0.0998655876489829	0.983529211521848
MLT1I:ERVL_MaLR:LTR_15:63688471-63688596:-	2.11185927998302	2.66210585068108	1.61800726639934	1.64529907001298	0.0999081515445076	0.983529211521848
BTLTR1:ERVK:LTR_15:39595209-39595247:-	1.59640937667722	-2.91111	1.76951935174394	-1.64514	0.0999401756453306	0.983529211521848
MLT1C2:ERVL_MaLR:LTR_18:11984405-11984804:-	4.09168570617711	-1.78016	1.0821458060109	-1.64503	0.0999646064281134	0.983529211521848
CapAeg_1.285:ERV1:LTR_25:16975304-16975871:+	1.49693495956192	3.09456309903102	1.88128284156028	1.64492176862916	0.0999859451165538	0.983529211521848
MLT1A:ERVL_MaLR:LTR_13:29778964-29779066:-	1.49693495956192	3.09456309903102	1.88128284156028	1.64492176862916	0.0999859451165538	0.983529211521848
MLT1F2:ERVL_MaLR:LTR_16:56339555-56340011:-	1.49693495956192	3.09456309903102	1.88128284156028	1.64492176862916	0.0999859451165538	0.983529211521848
MLT1C2:ERVL_MaLR:LTR_20:57473455-57473827:+	2.02743709328285	2.5136111083169	1.52813439630355	1.64488877051465	0.0999927511017321	0.983529211521848
MER21C:ERVL:LTR_1:36167313-36167902:+	4.80142683915395	1.59080109904002	0.967313588603748	1.6445557239987	0.100061463880328	0.983529211521848
MER31B:ERV1:LTR_6:2395327-2395510:-	2.24850812009348	-2.53499	1.54171539507564	-1.64426	0.10012152574316	0.983529211521848
MER110_int:ERV1:LTR_10:59697330-59698481:-	2.08592397491958	2.54859163742362	1.5509161921878	1.64328133928916	0.100324737390277	0.983529211521848
BosInd_1.230:ERV1:LTR_2:47367267-47367495:-	0.997836710776955	-3.36933	2.05063524011806	-1.64307	0.100369161085102	0.983529211521848
BosInd_1.230:ERV1:LTR_9:4863552-4863931:+	0.997836710776955	-3.36933	2.05063524011806	-1.64307	0.100369161085102	0.983529211521848
BTLTR1:ERVK:LTR_23:42185742-42185811:+	0.997836710776955	-3.36933	2.05063524011806	-1.64307	0.100369161085102	0.983529211521848
BTLTR1:ERVK:LTR_LWLT01000021.1:38109266-38109335:+	0.997836710776955	-3.36933	2.05063524011806	-1.64307	0.100369161085102	0.983529211521848
CapAeg_1.233:ERVK:LTR_3:8498483-8499730:-	0.997836710776955	-3.36933	2.05063524011806	-1.64307	0.100369161085102	0.983529211521848
CapAeg_1.285:ERV1:LTR_29:9705179-9705773:+	0.997836710776955	-3.36933	2.05063524011806	-1.64307	0.100369161085102	0.983529211521848
ERVL_E_int:ERVL:LTR_LWLT01000021.1:20548434-20548608:-	0.997836710776955	-3.36933	2.05063524011806	-1.64307	0.100369161085102	0.983529211521848
LTR40a:ERVL:LTR_28:8720774-8721249:-	0.997836710776955	-3.36933	2.05063524011806	-1.64307	0.100369161085102	0.983529211521848
MER21C:ERVL:LTR_8:107513711-107514452:-	0.997836710776955	-3.36933	2.05063524011806	-1.64307	0.100369161085102	0.983529211521848
MLT1C2:ERVL_MaLR:LTR_9:78346920-78347373:-	0.997836710776955	-3.36933	2.05063524011806	-1.64307	0.100369161085102	0.983529211521848
MLT1C2:ERVL_MaLR:LTR_1:51982290-51982556:-	0.997836710776955	-3.36933	2.05063524011806	-1.64307	0.100369161085102	0.983529211521848
MLT1D:ERVL_MaLR:LTR_18:340653-341031:-	0.997836710776955	-3.36933	2.05063524011806	-1.64307	0.100369161085102	0.983529211521848
MLT1D:ERVL_MaLR:LTR_28:43795151-43795327:+	0.997836710776955	-3.36933	2.05063524011806	-1.64307	0.100369161085102	0.983529211521848
MLT1G:ERVL_MaLR:LTR_13:57745405-57745703:-	0.997836710776955	-3.36933	2.05063524011806	-1.64307	0.100369161085102	0.983529211521848
MLT2B1:ERVL:LTR_6:22441739-22442059:-	0.997836710776955	-3.36933	2.05063524011806	-1.64307	0.100369161085102	0.983529211521848
BTLTR1:ERVK:LTR_11:29796535-29796608:-	28.3297515377061	-0.641439	0.390420871341713	-1.64294	0.100394969964226	0.983529211521848
MER21C:ERVL:LTR_19:35198751-35199575:-	2.96946235118481	2.07680465575977	1.26413618801052	1.64286464975599	0.100410940447762	0.983529211521848
BTLTR1:ERVK:LTR_3:90722624-90722664:+	1.5690818005201	-2.9168	1.77665351965164	-1.64174	0.100644451061239	0.983529211521848
BTLTR1:ERVK:LTR_2:111523240-111523305:+	18.6191374606684	0.789545247534297	0.480963399886755	1.64159112256816	0.100674768662629	0.983529211521848
MLT1C2:ERVL_MaLR:LTR_10:22770328-22770796:+	2.86183971654114	-2.11505	1.28849172791836	-1.64149	0.100694713966412	0.983529211521848
BTLTR1:ERVK:LTR_11:14587439-14587528:+	16.4727380640393	0.813761439666602	0.495775966564705	1.64138944714335	0.100716599050995	0.983529211521848
MLT1E1A:ERVL_MaLR:LTR_6:114746406-114746786:-	4.26023015842945	1.64504116594107	1.00234953763519	1.64118513968906	0.100758989481821	0.983529211521848
BTLTR1:ERVK:LTR_4:37440630-37440699:-	5.86957101252223	1.37185014594017	0.835912692052417	1.64114046716035	0.100768260189488	0.983529211521848
BTLTR1:ERVK:LTR_1:146572171-146572240:+	1.43307499624688	3.04197928604185	1.85365474333861	1.64107113095017	0.10078265059656	0.983529211521848
MER34B_int:ERV1:LTR_6:36581754-36582180:-	3.50526128417611	-1.90117	1.15858627754806	-1.64094	0.10081073953028	0.983529211521848
BTLTR1:ERVK:LTR_13:63494523-63494602:-	2.84866390440466	-2.12405	1.29480189886368	-1.64045	0.100912670014095	0.983529211521848
ERVL_B4_int:ERVL:LTR_7:87889258-87890211:+	2.84866390440466	-2.12405	1.29480189886368	-1.64045	0.100912670014095	0.983529211521848
LTR16D:ERVL:LTR_5:6765424-6765564:+	7.01861559451425	-1.27366	0.776511369380401	-1.64023	0.100956415915033	0.983529211521848
BTLTR1:ERVK:LTR_LWLT01000021.1:12938121-12938194:+	2.42727990912718	2.2349949880231	1.36386119246713	1.63872614043673	0.101270307407491	0.983529211521848
MER57LA:ERV1:LTR_7:92116390-92116528:+	53.6827206923315	0.512178148507084	0.31259227551461	1.63848626030155	0.101320297901788	0.983529211521848
LTR87:ERVL:LTR_18:46491645-46491744:-	2.34651262869069	-2.44767	1.49413036760307	-1.63819	0.101381716815899	0.983529211521848
MLT1H1:ERVL_MaLR:LTR_5:50261129-50261629:-	2.74342610747289	-2.06711	1.26217684086425	-1.63774	0.101476902814759	0.983529211521848
MLT2F:ERVL:LTR_5:28620962-28621477:+	1.61158462643414	-2.88668	1.76295192802156	-1.63741	0.10154449126024	0.983529211521848
MLT2B1:ERVL:LTR_9:73175021-73175499:-	2.17272015239461	2.51882388192386	1.53832066335516	1.63738545670327	0.101549955048428	0.983529211521848
MLT1C2:ERVL_MaLR:LTR_12:65651137-65651558:+	1.56179285418054	-2.91087	1.77781238400362	-1.63733	0.101561130972903	0.983529211521848
MER34B_int:ERV1:LTR_7:2156145-2156361:+	1.43127065148206	2.96321242204786	1.80990820214961	1.63721696963884	0.101585142516409	0.983529211521848
MLT1E2:ERVL_MaLR:LTR_20:70388114-70388367:-	1.43127065148206	2.96321242204786	1.80990820214961	1.63721696963884	0.101585142516409	0.983529211521848
MLT1F2:ERVL_MaLR:LTR_5:100216857-100217252:-	1.43127065148206	2.96321242204786	1.80990820214961	1.63721696963884	0.101585142516409	0.983529211521848
MLT2C2:ERVL:LTR_13:10682744-10682898:-	1.43127065148206	2.96321242204786	1.80990820214961	1.63721696963884	0.101585142516409	0.983529211521848
MLT1A:ERVL_MaLR:LTR_12:61969084-61969346:-	2.80228754226405	-2.12639	1.29885602483642	-1.63713	0.101603762458526	0.983529211521848
MLT1E1A:ERVL_MaLR:LTR_24:29598251-29598525:+	1.42982676403533	2.99365826651581	1.8289308284535	1.63683514977281	0.101664919133289	0.983529211521848
MLT2B4:ERVL:LTR_29:10295463-10295980:+	4.26282313337897	-1.77319	1.08345060356767	-1.63662	0.101710422676606	0.983529211521848
BTLTR1:ERVK:LTR_1:80698198-80698267:+	1.42739711525548	2.99367795408963	1.82960779549813	1.63624027043161	0.101789311327508	0.983529211521848
LTR16A1:ERVL:LTR_4:55015026-55015386:+	1.42739711525548	2.99367795408963	1.82960779549813	1.63624027043161	0.101789311327508	0.983529211521848
MLT1F:ERVL_MaLR:LTR_1:58171642-58171911:+	1.42739711525548	2.99367795408963	1.82960779549813	1.63624027043161	0.101789311327508	0.983529211521848
MER21C:ERVL:LTR_11:97930755-97931408:-	13.5605734897564	-0.906057	0.553764045232056	-1.63618	0.101802142081783	0.983529211521848
MLT1G1:ERVL_MaLR:LTR_11:24204628-24205137:-	3.73203962502533	-1.76655	1.07981470033573	-1.63597	0.10184549407561	0.983529211521848
CapAeg_1.233:ERVK:LTR_12:71132035-71133098:+	1.46051409230043	2.98922989378074	1.82783996285994	1.63538928709252	0.101967466736402	0.983529211521848
CapAeg_1.274:ERV1:LTR_2:15745569-15745751:+	1.46051409230043	2.98922989378074	1.82783996285994	1.63538928709252	0.101967466736402	0.983529211521848
MLT2C2:ERVL:LTR_23:1592883-1593131:-	1.46051409230043	2.98922989378074	1.82783996285994	1.63538928709252	0.101967466736402	0.983529211521848
ARLTR2:ERV1:LTR_7:103847131-103847442:-	5.77626427478777	1.5241938521361	0.93201382291508	1.63537687388461	0.101970067306781	0.983529211521848
MLT1G:ERVL_MaLR:LTR_4:26943093-26943433:-	12.9348439500032	0.903511605461621	0.552498172130901	1.63532053323709	0.101981871351104	0.983529211521848
BTLTR1:ERVK:LTR_9:20460409-20460478:+	4.31225424442804	-1.61511	0.987795087301574	-1.63506	0.102035885410749	0.983529211521848
MLT1J:ERVL_MaLR:LTR_5:58932708-58933160:+	3.98383722259721	-1.80219	1.10244740184487	-1.63471	0.102109103390061	0.983529211521848
MLT1C:ERVL_MaLR:LTR_3:26771171-26771381:+	5.74711488690267	-1.36319	0.833922626943742	-1.63467	0.102117734904161	0.983529211521848
CapAeg_1.233:ERVK:LTR_1:57321299-57322564:-	8.29616623134019	-1.20872	0.739518909277616	-1.63446	0.102161844181595	0.983529211521848
BTLTR1:ERVK:LTR_13:80344337-80344405:+	1.65965813181356	-3.01335	1.84387142340618	-1.63425	0.102206393047982	0.983529211521848
MLT1A:ERVL_MaLR:LTR_14:49446613-49446891:-	2.0513074524229	2.5274782104945	1.54660379504657	1.63421182502555	0.102214380446908	0.983529211521848
BTLTR1:ERVK:LTR_21:6269589-6269654:-	15.811187637337	-0.830873	0.50847822370325	-1.63404	0.102250881275994	0.983529211521848
BTLTR1:ERVK:LTR_1:132286167-132286239:+	10.1538575708218	1.00181236680215	0.613106480938022	1.63399409066665	0.102260091411514	0.983529211521848
MLT1_int:ERVL_MaLR:LTR_29:51040358-51040999:+	17.4795257183656	0.772353148896576	0.472698587445345	1.63392311593459	0.102274995300972	0.983529211521848
CapAeg_1.233:ERVK:LTR_15:1712427-1713715:-	1.42589756980375	2.95884334593794	1.81100791449746	1.63381027893464	0.102298693350699	0.983529211521848
MER68:ERVL:LTR_6:37151619-37152167:+	1.42589756980375	2.95884334593794	1.81100791449746	1.63381027893464	0.102298693350699	0.983529211521848
MLT1L:ERVL_MaLR:LTR_13:75820621-75820844:+	1.42589756980375	2.95884334593794	1.81100791449746	1.63381027893464	0.102298693350699	0.983529211521848
LTR67B:ERVL:LTR_1:117890474-117890602:+	1.43519984571365	2.99826112841887	1.83550544321913	1.63347983493881	0.102368118401228	0.983529211521848
MLT1C2:ERVL_MaLR:LTR_24:4036341-4036721:-	1.43519984571365	2.99826112841887	1.83550544321913	1.63347983493881	0.102368118401228	0.983529211521848
MLT1O:ERVL_MaLR:LTR_11:98621010-98621232:-	1.6500746851574	-2.91831	1.78740176235865	-1.63271	0.102530361325887	0.983529211521848
LTR33:ERVL:LTR_29:21579802-21579942:-	1.65301811805586	-2.91623	1.78653829952365	-1.63234	0.10260832025741	0.983529211521848
MLT2C1:ERVL:LTR_15:32571596-32571959:-	74.5424376745553	0.420795662887696	0.257825518386388	1.6320947031204	0.102659537442992	0.983529211521848
MLT1D:ERVL_MaLR:LTR_20:58495031-58495555:-	58.0285864273216	0.465361958360981	0.285190644405083	1.63175744888736	0.102730592451382	0.983529211521848
MLT1F2:ERVL_MaLR:LTR_14:17865926-17866481:+	1.98651738577974	2.58120042960931	1.58207121778613	1.63153238652639	0.102778031875042	0.983529211521848
MLT1C2:ERVL_MaLR:LTR_29:1475739-1476113:-	3.34114515633942	1.79260826365707	1.09881728420578	1.63139794888898	0.102806377417379	0.983529211521848
MLT1L:ERVL_MaLR:LTR_29:44637699-44637815:+	6.23754812987679	-1.33788	0.8201475603526	-1.63126	0.102835137559845	0.983529211521848
MLT1J2:ERVL_MaLR:LTR_11:75612663-75612876:+	2.76575515510612	-2.15593	1.32179249154993	-1.63106	0.102877310993592	0.983529211521848
MLT1A:ERVL_MaLR:LTR_1:17726388-17726736:-	5.69062744288637	-1.38171	0.847177129561472	-1.63096	0.102898900518815	0.983529211521848
MER67D:ERV1:LTR_5:114873360-114873927:-	2.85993490270338	2.00076706780733	1.22675064689954	1.63094845139395	0.102901196998326	0.983529211521848
MLT1F1:ERVL_MaLR:LTR_25:21141805-21142063:-	38.5272848107917	0.614091782181067	0.376587067102687	1.63067676993171	0.102958540759482	0.983529211521848
BTLTR1:ERVK:LTR_LWLT01001463.1:15473-15882:-	8.4714458792311	-1.21468	0.745014470207844	-1.63041	0.10301425168338	0.983529211521848
BTLTR1:ERVK:LTR_28:31493120-31493189:-	7.50339458506379	-1.19879	0.735287290915461	-1.63037	0.103023325679877	0.983529211521848
MLT2B4:ERVL:LTR_3:62761856-62762291:+	8.35336234844427	-1.11164	0.682369036526234	-1.62909	0.103293496248341	0.983529211521848
MER31_BT:ERV1:LTR_10:31496721-31497181:+	2.7034365032979	-2.10857	1.29441422697911	-1.62898	0.103317653799137	0.983529211521848
BTLTR1:ERVK:LTR_10:49511973-49512045:-	16.687080928315	-0.818501	0.502527512990156	-1.62877	0.103361938012524	0.983529211521848
ARLTR2:ERV1:LTR_17:30792237-30792444:+	1.39521024153865	2.96335500464306	1.81994277732473	1.62826822994903	0.103468022880078	0.983529211521848
CapAeg_1.271:ERV1:LTR_26:20881335-20881625:+	1.39521024153865	2.96335500464306	1.81994277732473	1.62826822994903	0.103468022880078	0.983529211521848
MER74A:ERVL:LTR_3:70301253-70301780:-	1.39521024153865	2.96335500464306	1.81994277732473	1.62826822994903	0.103468022880078	0.983529211521848
MLT1A:ERVL_MaLR:LTR_20:24856310-24856486:-	1.39521024153865	2.96335500464306	1.81994277732473	1.62826822994903	0.103468022880078	0.983529211521848
MLT1L:ERVL_MaLR:LTR_16:72202142-72202545:+	2.81060405684082	-2.11487	1.29886995321657	-1.62824	0.103473522992822	0.983529211521848
BosInd_1.230:ERV1:LTR_17:47751284-47751718:-	1.3927805927588	2.96336468403063	1.8206343389098	1.62765505444937	0.103598048344348	0.983529211521848
MLT1J:ERVL_MaLR:LTR_LWLT01000021.1:56639217-56639473:-	1.3927805927588	2.96336468403063	1.8206343389098	1.62765505444937	0.103598048344348	0.983529211521848
CapAeg_1.233:ERVK:LTR_13:82884099-82885174:-	1.59397972789737	-2.90862	1.7870180734134	-1.62764	0.103601025262978	0.983529211521848
CapAeg_1.285:ERV1:LTR_16:36341168-36341741:+	1.59397972789737	-2.90862	1.7870180734134	-1.62764	0.103601025262978	0.983529211521848
BosInd_1.230:ERV1:LTR_6:74349050-74349385:-	0.911514681117758	3.45861318669525	2.12511315497839	1.6274960129031	0.103631794721084	0.983529211521848
BosInd_1.230:ERV1:LTR_14:87375492-87375949:+	0.911514681117758	3.45861318669525	2.12511315497839	1.6274960129031	0.103631794721084	0.983529211521848
BTLTR1:ERVK:LTR_3:83170559-83170628:-	0.911514681117758	3.45861318669525	2.12511315497839	1.6274960129031	0.103631794721084	0.983529211521848
BTLTR1:ERVK:LTR_5:80337731-80337792:+	0.911514681117758	3.45861318669525	2.12511315497839	1.6274960129031	0.103631794721084	0.983529211521848
BTLTR1:ERVK:LTR_6:82230403-82230472:-	0.911514681117758	3.45861318669525	2.12511315497839	1.6274960129031	0.103631794721084	0.983529211521848
CapAeg_1.201:ERVL_MaLR:LTR_6:73257100-73257532:-	0.911514681117758	3.45861318669525	2.12511315497839	1.6274960129031	0.103631794721084	0.983529211521848
CapAeg_1.232:ERV1:LTR_18:48448719-48449143:+	0.911514681117758	3.45861318669525	2.12511315497839	1.6274960129031	0.103631794721084	0.983529211521848
CapAeg_1.232:ERV1:LTR_28:39443398-39443487:-	0.911514681117758	3.45861318669525	2.12511315497839	1.6274960129031	0.103631794721084	0.983529211521848
CapAeg_1.233:ERVK:LTR_14:66404763-66404919:+	0.911514681117758	3.45861318669525	2.12511315497839	1.6274960129031	0.103631794721084	0.983529211521848
CapAeg_1.233:ERVK:LTR_5:32798660-32798886:-	0.911514681117758	3.45861318669525	2.12511315497839	1.6274960129031	0.103631794721084	0.983529211521848
CapAeg_1.271:ERV1:LTR_10:21149186-21149662:-	0.911514681117758	3.45861318669525	2.12511315497839	1.6274960129031	0.103631794721084	0.983529211521848
CapAeg_1.285:ERV1:LTR_18:22860914-22861129:-	0.911514681117758	3.45861318669525	2.12511315497839	1.6274960129031	0.103631794721084	0.983529211521848
CapAeg_1.285:ERV1:LTR_23:44351136-44351649:-	0.911514681117758	3.45861318669525	2.12511315497839	1.6274960129031	0.103631794721084	0.983529211521848
ERV3_16A3_I:ERVL:LTR_29:41498462-41498897:-	0.911514681117758	3.45861318669525	2.12511315497839	1.6274960129031	0.103631794721084	0.983529211521848
ERVL_E_int:ERVL:LTR_4:46134250-46134772:+	0.911514681117758	3.45861318669525	2.12511315497839	1.6274960129031	0.103631794721084	0.983529211521848
LTR16:ERVL:LTR_4:70806033-70806439:+	0.911514681117758	3.45861318669525	2.12511315497839	1.6274960129031	0.103631794721084	0.983529211521848
LTR16C:ERVL:LTR_13:38429184-38429433:+	0.911514681117758	3.45861318669525	2.12511315497839	1.6274960129031	0.103631794721084	0.983529211521848
LTR16D:ERVL:LTR_6:27857362-27857746:+	0.911514681117758	3.45861318669525	2.12511315497839	1.6274960129031	0.103631794721084	0.983529211521848
LTR33:ERVL:LTR_29:9385952-9386402:-	0.911514681117758	3.45861318669525	2.12511315497839	1.6274960129031	0.103631794721084	0.983529211521848
LTR33:ERVL:LTR_4:91531800-91532205:-	0.911514681117758	3.45861318669525	2.12511315497839	1.6274960129031	0.103631794721084	0.983529211521848
MER21C:ERVL:LTR_7:19851541-19852075:-	0.911514681117758	3.45861318669525	2.12511315497839	1.6274960129031	0.103631794721084	0.983529211521848
MER21C:ERVL:LTR_8:87767474-87767946:+	0.911514681117758	3.45861318669525	2.12511315497839	1.6274960129031	0.103631794721084	0.983529211521848
MER74A:ERVL:LTR_11:96663312-96663767:-	0.911514681117758	3.45861318669525	2.12511315497839	1.6274960129031	0.103631794721084	0.983529211521848
MLT1B:ERVL_MaLR:LTR_1:8943903-8943950:-	0.911514681117758	3.45861318669525	2.12511315497839	1.6274960129031	0.103631794721084	0.983529211521848
MLT1C:ERVL_MaLR:LTR_4:19045007-19045416:+	0.911514681117758	3.45861318669525	2.12511315497839	1.6274960129031	0.103631794721084	0.983529211521848
MLT1D:ERVL_MaLR:LTR_16:49141833-49142042:+	0.911514681117758	3.45861318669525	2.12511315497839	1.6274960129031	0.103631794721084	0.983529211521848
MLT1D:ERVL_MaLR:LTR_21:34164185-34164646:+	0.911514681117758	3.45861318669525	2.12511315497839	1.6274960129031	0.103631794721084	0.983529211521848
MLT1D:ERVL_MaLR:LTR_28:42887884-42888341:+	0.911514681117758	3.45861318669525	2.12511315497839	1.6274960129031	0.103631794721084	0.983529211521848
MLT1E2:ERVL_MaLR:LTR_7:91073694-91073888:+	0.911514681117758	3.45861318669525	2.12511315497839	1.6274960129031	0.103631794721084	0.983529211521848
MLT1F2:ERVL_MaLR:LTR_19:40413971-40414097:-	0.911514681117758	3.45861318669525	2.12511315497839	1.6274960129031	0.103631794721084	0.983529211521848
MLT1G3:ERVL_MaLR:LTR_9:57031352-57031772:+	0.911514681117758	3.45861318669525	2.12511315497839	1.6274960129031	0.103631794721084	0.983529211521848
MLT1I:ERVL_MaLR:LTR_15:58502431-58502708:+	0.911514681117758	3.45861318669525	2.12511315497839	1.6274960129031	0.103631794721084	0.983529211521848
MLT1L:ERVL_MaLR:LTR_7:44934883-44935145:+	0.911514681117758	3.45861318669525	2.12511315497839	1.6274960129031	0.103631794721084	0.983529211521848
MLT2D:ERVL:LTR_23:8122338-8122781:+	0.911514681117758	3.45861318669525	2.12511315497839	1.6274960129031	0.103631794721084	0.983529211521848
MLT1N2:ERVL_MaLR:LTR_2:129153124-129153192:+	37.7730034387482	-0.568334	0.349228840772202	-1.6274	0.103652622115261	0.983529211521848
BTLTR1:ERVK:LTR_12:46260647-46260715:+	1.57552421649073	-2.85797	1.75624946779647	-1.62731	0.103670869147215	0.983529211521848
BTLTR1:ERVK:LTR_LWLT01000021.1:52181337-52181406:+	1.57846764938919	-2.8559	1.75534818411284	-1.62697	0.103743481267881	0.983529211521848
BTLTR1:ERVK:LTR_6:9122769-9122838:-	1.42445368235702	2.98948989614468	1.83776510692511	1.6266985834477	0.103801129764151	0.983529211521848
ERVL_B4_int:ERVL:LTR_3:119099555-119099997:-	1.42445368235702	2.98948989614468	1.83776510692511	1.6266985834477	0.103801129764151	0.983529211521848
MLT1A:ERVL_MaLR:LTR_4:29058438-29058823:+	1.42445368235702	2.98948989614468	1.83776510692511	1.6266985834477	0.103801129764151	0.983529211521848
MLT1A:ERVL_MaLR:LTR_15:61957223-61957569:-	1.42445368235702	2.98948989614468	1.83776510692511	1.6266985834477	0.103801129764151	0.983529211521848
LTR33:ERVL:LTR_2:130732140-130732274:-	2.13273054821962	2.49525596184704	1.53412625082168	1.62649974896824	0.103843386718635	0.983529211521848
BTLTR1:ERVK:LTR_LWLT01000202.1:20416-20484:+	2.70880958497622	-2.10364	1.29342125688286	-1.62641	0.103861820306357	0.983529211521848
CapAeg_1.233:ERVK:LTR_1:17595729-17596239:-	7.15602125326301	1.18810260541362	0.730551373853259	1.62630945329284	0.10388384177892	0.983529211521848
MLT1H2:ERVL_MaLR:LTR_14:65323610-65324080:+	3.62452550611423	-1.97131	1.21225349841368	-1.62616	0.103916531488322	0.983529211521848
LTR41:ERVL:LTR_3:20340565-20340753:+	1.42202403357717	2.98950753371327	1.83844852359204	1.6261	0.103927644824637	0.983529211521848
ERVL40_int:ERVL:LTR_LWLT01000089.1:148409-148641:+	5.42840197941423	1.44406115421591	0.88830805094766	1.62563105521262	0.104028164700464	0.983529211521848
BTLTR1:ERVK:LTR_7:53239703-53239772:-	3.3187743426511	1.83030527699666	1.12595256122304	1.62556162668926	0.104042943958271	0.983529211521848
BTLTR1:ERVK:LTR_13:3302600-3302668:+	1.98600360166113	2.56849590926396	1.58040664892322	1.62521203705005	0.104117386493335	0.983529211521848
MLT1H:ERVL_MaLR:LTR_10:98317548-98317755:-	1.61401427521399	-2.88933	1.77798699238122	-1.62506	0.104150164130213	0.983529211521848
CapAeg_1.288:ERV1:LTR_8:72945126-72945765:+	1.38983715986034	2.9589573146012	1.82110240565768	1.62481654266586	0.104201655110896	0.983529211521848
LTR53B:ERVL:LTR_11:83817066-83817526:-	1.38983715986034	2.9589573146012	1.82110240565768	1.62481654266586	0.104201655110896	0.983529211521848
MER34_int:ERV1:LTR_23:42140213-42140306:+	1.38983715986034	2.9589573146012	1.82110240565768	1.62481654266586	0.104201655110896	0.983529211521848
MLT1G1:ERVL_MaLR:LTR_10:95847365-95847885:+	1.38983715986034	2.9589573146012	1.82110240565768	1.62481654266586	0.104201655110896	0.983529211521848
MLT1K:ERVL_MaLR:LTR_1:49910656-49911176:-	1.38983715986034	2.9589573146012	1.82110240565768	1.62481654266586	0.104201655110896	0.983529211521848
BTLTR1:ERVK:LTR_21:5923250-5923319:+	2.03281017496117	2.51534631025267	1.54818053006459	1.62471124097377	0.104224101040409	0.983529211521848
BTLTR1:ERVK:LTR_6:46085245-46085314:+	2.25967468516056	-2.56942	1.58148493712307	-1.62469	0.104229074691922	0.983529211521848
CapAeg_1.233:ERVK:LTR_14:83429177-83430465:-	1.38740751108049	2.95896505013363	1.82179815840114	1.62420026416675	0.104333074528149	0.983529211521848
CapAeg_1.233:ERVK:LTR_2:44561218-44562510:+	1.38740751108049	2.95896505013363	1.82179815840114	1.62420026416675	0.104333074528149	0.983529211521848
LTR16A:ERVL:LTR_15:15372251-15372516:-	1.38740751108049	2.95896505013363	1.82179815840114	1.62420026416675	0.104333074528149	0.983529211521848
MLT1L:ERVL_MaLR:LTR_12:56755066-56755608:-	1.38740751108049	2.95896505013363	1.82179815840114	1.62420026416675	0.104333074528149	0.983529211521848
MLT1L:ERVL_MaLR:LTR_12:68452950-68453104:+	1.38740751108049	2.95896505013363	1.82179815840114	1.62420026416675	0.104333074528149	0.983529211521848
MLT1D:ERVL_MaLR:LTR_1:89513912-89514260:+	20.2045788679198	-0.736593	0.453603443840108	-1.62387	0.104403752286181	0.983529211521848
BTLTR1:ERVK:LTR_2:37849314-37849383:+	1.00512565711652	-3.37756	2.08005175469927	-1.62378	0.104421790439556	0.983529211521848
BTLTR1:ERVK:LTR_21:2289762-2291104:+	1.00512565711652	-3.37756	2.08005175469927	-1.62378	0.104421790439556	0.983529211521848
CapAeg_1.232:ERV1:LTR_LWLT01000021.1:5765771-5766534:+	1.00512565711652	-3.37756	2.08005175469927	-1.62378	0.104421790439556	0.983529211521848
CapAeg_1.232:ERV1:LTR_LWLT01003097.1:8981-9730:-	1.00512565711652	-3.37756	2.08005175469927	-1.62378	0.104421790439556	0.983529211521848
CapAeg_1.232:ERV1:LTR_LWLT01004492.1:8295-9044:+	1.00512565711652	-3.37756	2.08005175469927	-1.62378	0.104421790439556	0.983529211521848
CapAeg_1.233:ERVK:LTR_LWLT01001106.1:7798-9120:-	1.00512565711652	-3.37756	2.08005175469927	-1.62378	0.104421790439556	0.983529211521848
LTR33:ERVL:LTR_4:105635686-105635987:+	1.00512565711652	-3.37756	2.08005175469927	-1.62378	0.104421790439556	0.983529211521848
LTR33A_v:ERVL:LTR_9:14119131-14119498:-	1.00512565711652	-3.37756	2.08005175469927	-1.62378	0.104421790439556	0.983529211521848
LTR40c:ERVL:LTR_6:22409372-22409540:+	1.00512565711652	-3.37756	2.08005175469927	-1.62378	0.104421790439556	0.983529211521848
MER21C:ERVL:LTR_11:7131911-7132402:+	1.00512565711652	-3.37756	2.08005175469927	-1.62378	0.104421790439556	0.983529211521848
MLT1D:ERVL_MaLR:LTR_6:10126820-10127232:+	1.00512565711652	-3.37756	2.08005175469927	-1.62378	0.104421790439556	0.983529211521848
MLT1D:ERVL_MaLR:LTR_1:47399144-47399348:-	1.00512565711652	-3.37756	2.08005175469927	-1.62378	0.104421790439556	0.983529211521848
MLT1E2:ERVL_MaLR:LTR_6:15365002-15365360:+	1.00512565711652	-3.37756	2.08005175469927	-1.62378	0.104421790439556	0.983529211521848
MLT1E3:ERVL_MaLR:LTR_4:61191785-61192341:+	1.00512565711652	-3.37756	2.08005175469927	-1.62378	0.104421790439556	0.983529211521848
BTLTR1:ERVK:LTR_15:60176512-60176584:+	4.76068455365684	-1.61451	0.994368045279059	-1.62365	0.104450431536346	0.983529211521848
BTLTR1:ERVK:LTR_17:3329171-3329240:+	6.1908628539391	-1.34936	0.831160413697859	-1.62346	0.104490448754791	0.983529211521848
MLT2D:ERVL:LTR_23:21493351-21493568:-	18.7250980585074	0.750002566024542	0.461979556552944	1.62345401519643	0.104492385912696	0.983529211521848
MLT1D:ERVL_MaLR:LTR_LWLT01000021.1:31987502-31987989:-	9.9347329200176	1.0129645604536	0.624220049894682	1.62276838211863	0.104638927067679	0.983529211521848
ERVL40_int:ERVL:LTR_9:58675280-58676891:+	4.20401735659281	-1.65174	1.01798114258394	-1.62256	0.104683465913464	0.983529211521848
BTLTR1:ERVK:LTR_21:66258315-66258383:+	10.7055038929795	-1.00257	0.617996346885806	-1.62229	0.104740417287933	0.983529211521848
MLT1C2:ERVL_MaLR:LTR_5:95654792-95655067:+	2.71397249112411	2.32579946802216	1.43420495831914	1.62166464042068	0.104875173804922	0.983529211521848
MLT1K:ERVL_MaLR:LTR_3:17428090-17428530:-	6.52666808057594	1.26126328384648	0.777982009608957	1.62119852164761	0.104975069736071	0.983529211521848
MER92B:ERV1:LTR_10:19366743-19367013:-	2.26854674991104	-2.47421	1.52616771686709	-1.62119	0.104976160706418	0.983529211521848
MLT2B1:ERVL:LTR_29:44486996-44487077:-	1.47663333733537	3.00322997678719	1.85261917774021	1.6210724863868	0.105002093866941	0.983529211521848
BTLTR1:ERVK:LTR_LWLT01000027.1:32297301-32297370:-	4.31809930332087	-1.58512	0.978046202158793	-1.6207	0.105081590172403	0.983529211521848
LTR16E1:ERVL:LTR_LWLT01000021.1:36767551-36768017:+	10.5348731084162	-1.07368	0.662493619097679	-1.62067	0.105089149502147	0.983529211521848
LTR16D:ERVL:LTR_19:18110800-18110943:-	18.0542498781521	-0.812014	0.501151160470486	-1.6203	0.105168438303867	0.983529211521848
MER77:ERVL:LTR_10:23411439-23411642:-	9.47106588458024	-1.05197	0.649839441134129	-1.61881	0.105487904132606	0.983529211521848
BTLTR1:ERVK:LTR_1:132191521-132191600:-	1.46231843706524	3.06531992938224	1.8940498961365	1.61839449722782	0.105577607155481	0.983529211521848
MLT1F2:ERVL_MaLR:LTR_9:82296612-82297122:+	1.46231843706524	3.06531992938224	1.8940498961365	1.61839449722782	0.105577607155481	0.983529211521848
LTR33:ERVL:LTR_12:39918122-39918590:+	63.232521148761	-0.432424	0.267207429747154	-1.61831	0.105595855175221	0.983529211521848
MER76:ERVL:LTR_4:78562601-78563176:+	1.53847804521419	-2.85614	1.76490093666408	-1.6183	0.10559804318679	0.983529211521848
MLT1C2:ERVL_MaLR:LTR_7:96887113-96887423:-	2.98603972233335	1.98024581319002	1.22376150597341	1.61816318255155	0.105627435025558	0.983529211521848
MER34A:ERV1:LTR_7:70530091-70530425:+	2.87749803518504	1.95549295779497	1.20855807169877	1.61803806005474	0.10565439563982	0.983529211521848
BosInd_1.230:ERV1:LTR_13:32839723-32840169:-	0.916887762796072	3.46532355351091	2.14194167967279	1.61784215994167	0.10569661793707	0.983529211521848
BTLTR1:ERVK:LTR_16:65873998-65874067:-	0.916887762796072	3.46532355351091	2.14194167967279	1.61784215994167	0.10569661793707	0.983529211521848
BTLTR1:ERVK:LTR_20:18507842-18507911:+	0.916887762796072	3.46532355351091	2.14194167967279	1.61784215994167	0.10569661793707	0.983529211521848
BTLTR1:ERVK:LTR_3:27765133-27765202:+	0.916887762796072	3.46532355351091	2.14194167967279	1.61784215994167	0.10569661793707	0.983529211521848
BTLTR1:ERVK:LTR_4:1254591-1254660:+	0.916887762796072	3.46532355351091	2.14194167967279	1.61784215994167	0.10569661793707	0.983529211521848
BTLTR1:ERVK:LTR_6:19115713-19115786:+	0.916887762796072	3.46532355351091	2.14194167967279	1.61784215994167	0.10569661793707	0.983529211521848
BTLTR1:ERVK:LTR_6:79078920-79078993:-	0.916887762796072	3.46532355351091	2.14194167967279	1.61784215994167	0.10569661793707	0.983529211521848
BTLTR1:ERVK:LTR_6:82225959-82226032:-	0.916887762796072	3.46532355351091	2.14194167967279	1.61784215994167	0.10569661793707	0.983529211521848
BTLTR1:ERVK:LTR_7:210116-210185:-	0.916887762796072	3.46532355351091	2.14194167967279	1.61784215994167	0.10569661793707	0.983529211521848
BTLTR1:ERVK:LTR_7:59109354-59109393:-	0.916887762796072	3.46532355351091	2.14194167967279	1.61784215994167	0.10569661793707	0.983529211521848
CapAeg_1.201:ERVL_MaLR:LTR_13:57664921-57664986:+	0.916887762796072	3.46532355351091	2.14194167967279	1.61784215994167	0.10569661793707	0.983529211521848
LTR105_Mam:ERVL:LTR_1:136704741-136705223:+	0.916887762796072	3.46532355351091	2.14194167967279	1.61784215994167	0.10569661793707	0.983529211521848
LTR33A_v:ERVL:LTR_26:39535887-39536340:+	0.916887762796072	3.46532355351091	2.14194167967279	1.61784215994167	0.10569661793707	0.983529211521848
MER34A:ERV1:LTR_14:50540007-50540325:-	0.916887762796072	3.46532355351091	2.14194167967279	1.61784215994167	0.10569661793707	0.983529211521848
MLT1A:ERVL_MaLR:LTR_25:21526710-21526938:-	0.916887762796072	3.46532355351091	2.14194167967279	1.61784215994167	0.10569661793707	0.983529211521848
MLT1C:ERVL_MaLR:LTR_21:62507651-62508081:+	0.916887762796072	3.46532355351091	2.14194167967279	1.61784215994167	0.10569661793707	0.983529211521848
MLT1D:ERVL_MaLR:LTR_4:29098190-29098649:+	0.916887762796072	3.46532355351091	2.14194167967279	1.61784215994167	0.10569661793707	0.983529211521848
MLT1E3:ERVL_MaLR:LTR_13:9446760-9447290:+	0.916887762796072	3.46532355351091	2.14194167967279	1.61784215994167	0.10569661793707	0.983529211521848
MLT1G3:ERVL_MaLR:LTR_7:89073383-89073515:+	0.916887762796072	3.46532355351091	2.14194167967279	1.61784215994167	0.10569661793707	0.983529211521848
MLT2F:ERVL:LTR_11:92019943-92020191:-	0.916887762796072	3.46532355351091	2.14194167967279	1.61784215994167	0.10569661793707	0.983529211521848
MLT1E2:ERVL_MaLR:LTR_5:5142586-5143188:-	2.78485959909462	-2.07878	1.28492132585698	-1.61782	0.105700370603699	0.983529211521848
MLT1J:ERVL_MaLR:LTR_23:21482206-21482318:-	88.0214016399327	0.427386582506243	0.264179769980936	1.61778694309971	0.105708521225501	0.983529211521848
ARLTR2:ERV1:LTR_17:59201773-59202043:+	1.45988878828539	3.06529833511776	1.89481846308922	1.61772665552363	0.105721518844204	0.983529211521848
MER68:ERVL:LTR_14:66931067-66931594:+	3.48348478255272	1.80044992036144	1.11317639794939	1.61739857553403	0.105792273029891	0.983529211521848
BTLTR1:ERVK:LTR_27:21571654-21571723:+	3.81739191505362	-1.70607	1.05494486330935	-1.61722	0.10583140845636	0.983529211521848
MLT1K:ERVL_MaLR:LTR_21:54664176-54664375:-	2.01669092992623	2.50582405474344	1.54969734906664	1.61697640913735	0.105883373276193	0.983529211521848
MLT1M:ERVL_MaLR:LTR_6:72954992-72955081:+	28.1699079434021	0.625896920625394	0.387184674992644	1.61653330064596	0.105979059579948	0.983529211521848
LTR33A:ERVL:LTR_1:28052297-28052341:-	3.3415056136575	1.90815878184389	1.18157426062845	1.61492920540516	0.106326026777093	0.983529211521848
BTLTR1:ERVK:LTR_1:99971872-99971945:+	0.995407061997102	-3.36594	2.08458055826067	-1.61469	0.106378545227463	0.983529211521848
BTLTR1:ERVK:LTR_LWLT01000027.1:49394819-49394892:-	0.995407061997102	-3.36594	2.08458055826067	-1.61469	0.106378545227463	0.983529211521848
MER34A:ERV1:LTR_4:82094756-82094929:-	0.995407061997102	-3.36594	2.08458055826067	-1.61469	0.106378545227463	0.983529211521848
MLT1C2:ERVL_MaLR:LTR_1:108372118-108372540:+	0.995407061997102	-3.36594	2.08458055826067	-1.61469	0.106378545227463	0.983529211521848
MLT1D:ERVL_MaLR:LTR_7:86285492-86285900:-	0.995407061997102	-3.36594	2.08458055826067	-1.61469	0.106378545227463	0.983529211521848
MLT1I:ERVL_MaLR:LTR_4:93929782-93930045:+	0.995407061997102	-3.36594	2.08458055826067	-1.61469	0.106378545227463	0.983529211521848
MLT1K:ERVL_MaLR:LTR_10:19374218-19374397:-	0.995407061997102	-3.36594	2.08458055826067	-1.61469	0.106378545227463	0.983529211521848
ERVL_B4_int:ERVL:LTR_8:95362292-95362669:+	3.82566	1.74173631057108	1.07874732797218	1.61459154095443	0.106399178507052	0.983529211521848
BTLTR1:ERVK:LTR_7:8457541-8457614:-	6.84627850511025	1.23443915474092	0.764555820813782	1.61458342364983	0.106400937533376	0.983529211521848
BTLTR1:ERVK:LTR_LWLT01000021.1:8728966-8729035:-	14.1062	-0.907786	0.562383898669578	-1.61418	0.106489465948783	0.983529211521848
MLT1A:ERVL_MaLR:LTR_10:56230294-56230530:+	2.70736569752949	-2.05013	1.27025094744276	-1.61396	0.10653678793887	0.983529211521848
BTLTR1:ERVK:LTR_4:26921756-26921823:-	6.96516900745651	-1.22173	0.7571585795609	-1.61357	0.106620322693539	0.983529211521848
MLT1E1A:ERVL_MaLR:LTR_11:15343729-15344250:+	14.9239704099279	-0.847815	0.525536456254042	-1.61324	0.106693157141066	0.983529211521848
LTR16B:ERVL:LTR_22:16094387-16094718:+	6.41621052876638	1.24694361042372	0.77300490660536	1.61311215461704	0.106720143655122	0.983529211521848
MER21C:ERVL:LTR_17:56217658-56217851:-	1.54240723944578	-2.8272	1.75309190048531	-1.61269	0.106811332641628	0.983529211521848
ERV54_EC_LTR:ERV1:LTR_10:93290236-93290600:-	4.69258035269256	1.55623871579201	0.965321483448259	1.6121455312824	0.106930274775196	0.983529211521848
BosInd_1.230:ERV1:LTR_17:60888483-60888880:+	8.01347393025022	-1.15807	0.71858405426077	-1.6116	0.107048716458053	0.983529211521848
MLT1E3:ERVL_MaLR:LTR_13:35925390-35925933:+	1.53703415776746	-2.82721	1.75439051137179	-1.61151	0.107069691797389	0.983529211521848
MLT1K:ERVL_MaLR:LTR_5:22722443-22722620:-	1.53703415776746	-2.82721	1.75439051137179	-1.61151	0.107069691797389	0.983529211521848
LTR16E2:ERVL:LTR_16:36825591-36825736:+	6.02760034313615	-1.33942	0.831223561330505	-1.61138	0.107096129142331	0.983529211521848
MLT1D:ERVL_MaLR:LTR_10:36090624-36091114:-	46.0616459916789	-0.549126	0.340842607624069	-1.61108	0.107161561182306	0.983529211521848
BosInd_1.230:ERV1:LTR_20:54780937-54781400:-	1.39128104730707	2.9286174237013	1.81818091293244	1.61074038500267	0.107236319504381	0.983529211521848
CapAeg_1.271:ERV1:LTR_17:60634994-60635494:-	1.39128104730707	2.9286174237013	1.81818091293244	1.61074038500267	0.107236319504381	0.983529211521848
MLT1D:ERVL_MaLR:LTR_8:43314710-43315137:-	1.39128104730707	2.9286174237013	1.81818091293244	1.61074038500267	0.107236319504381	0.983529211521848
MER67C:ERV1:LTR_18:46346973-46347174:+	16.9952900364414	0.812137238197085	0.504241037749182	1.6106131341913	0.107264069310906	0.983529211521848
MLT1D:ERVL_MaLR:LTR_4:47178171-47178575:-	4.72475929217668	-1.53994	0.956292850700996	-1.61032	0.107327261358619	0.983529211521848
MLT1B:ERVL_MaLR:LTR_12:9797182-9797550:-	2.19786981747095	-2.50711	1.55709662949218	-1.61012	0.10737156315093	0.983529211521848
MER110A:ERV1:LTR_18:53283689-53284124:-	7.38153266203284	1.18660391302343	0.737174566970274	1.60966474725285	0.107471064920785	0.983529211521848
CapAeg_1.285:ERV1:LTR_1:70655564-70655802:+	2.42403167691564	2.20058076776151	1.36722595845304	1.60952237203818	0.107502167130376	0.983529211521848
BTLTR1:ERVK:LTR_4:93764762-93764835:-	13.3623755613073	-0.858217	0.533270440782597	-1.60935	0.107540518633532	0.983529211521848
CapAeg_1.235:ERVL:LTR_7:107665105-107665204:-	1.42052448812544	2.95465917340804	1.83600724315797	1.60928514003353	0.107554006869049	0.983529211521848
LTR16C:ERVL:LTR_29:24184443-24184709:-	1.42052448812544	2.95465917340804	1.83600724315797	1.60928514003353	0.107554006869049	0.983529211521848
LTR53_int:ERVL:LTR_18:66501628-66502085:-	1.42052448812544	2.95465917340804	1.83600724315797	1.60928514003353	0.107554006869049	0.983529211521848
MER74A:ERVL:LTR_4:5607460-5608008:-	1.42052448812544	2.95465917340804	1.83600724315797	1.60928514003353	0.107554006869049	0.983529211521848
MER90:ERV1:LTR_11:74885645-74886095:-	1.42052448812544	2.95465917340804	1.83600724315797	1.60928514003353	0.107554006869049	0.983529211521848
MLT1H1:ERVL_MaLR:LTR_6:9239555-9239726:+	1.42052448812544	2.95465917340804	1.83600724315797	1.60928514003353	0.107554006869049	0.983529211521848
MER21C:ERVL:LTR_10:23430766-23431005:-	2.09811402572294	2.4736016373395	1.53712702767092	1.60923696793462	0.107564535813406	0.983529211521848
CapAeg_1.233:ERVK:LTR_27:575409-577072:+	2.24370448053877	-2.38164	1.48044216647556	-1.60873	0.107674325295073	0.983529211521848
LTR33A_v:ERVL:LTR_25:39057728-39058071:-	12.5404200643932	0.905549837113281	0.562979495212414	1.6084952379511	0.107726758319701	0.983529211521848
BTLTR1:ERVK:LTR_1:152731248-152731317:-	3.92655890621697	-1.70646	1.06102609807067	-1.60831	0.107767032065644	0.983529211521848
MLT1A:ERVL_MaLR:LTR_23:23766028-23766336:+	16.044868129823	-0.83939	0.522019885117688	-1.60797	0.107842813677545	0.983529211521848
MLT1J1:ERVL_MaLR:LTR_21:34715510-34715602:-	4.32295860088058	-1.58611	0.986416740237913	-1.60795	0.107845085429775	0.983529211521848
MLT1A:ERVL_MaLR:LTR_14:66950646-66951018:+	9.25582302054868	1.09605353037132	0.681655798732385	1.6079281250296	0.107850921255613	0.983529211521848
BTLTR1:ERVK:LTR_10:100129182-100129251:+	29.8400697172903	0.598181515734291	0.372060277669528	1.60775431196557	0.107888998328308	0.983529211521848
MLT1A:ERVL_MaLR:LTR_7:57056620-57056977:-	2.24127483175892	-2.38018	1.48057371789575	-1.60761	0.107921610104555	0.983529211521848
BTLTR1:ERVK:LTR_13:44510890-44510959:+	8.09525236341509	1.12764592152253	0.701518428768944	1.60743592082303	0.107958775594666	0.983529211521848
ARLTR2:ERV1:LTR_11:50286497-50286777:+	0.906141599439445	3.45244974272446	2.14806984995774	1.60723346253958	0.108003164080253	0.983529211521848
BosInd_1.230:ERV1:LTR_11:57002194-57002394:-	0.906141599439445	3.45244974272446	2.14806984995774	1.60723346253958	0.108003164080253	0.983529211521848
BTLTR1:ERVK:LTR_19:17879003-17879072:-	0.906141599439445	3.45244974272446	2.14806984995774	1.60723346253958	0.108003164080253	0.983529211521848
BTLTR1:ERVK:LTR_4:80350195-80350268:+	0.906141599439445	3.45244974272446	2.14806984995774	1.60723346253958	0.108003164080253	0.983529211521848
CapAeg_1.201:ERVL_MaLR:LTR_5:72708621-72708708:+	0.906141599439445	3.45244974272446	2.14806984995774	1.60723346253958	0.108003164080253	0.983529211521848
CapAeg_1.201:ERVL_MaLR:LTR_9:21615974-21616318:-	0.906141599439445	3.45244974272446	2.14806984995774	1.60723346253958	0.108003164080253	0.983529211521848
CapAeg_1.201:ERVL_MaLR:LTR_10:93146512-93146799:+	0.906141599439445	3.45244974272446	2.14806984995774	1.60723346253958	0.108003164080253	0.983529211521848
CapAeg_1.288:ERV1:LTR_28:35638979-35639429:+	0.906141599439445	3.45244974272446	2.14806984995774	1.60723346253958	0.108003164080253	0.983529211521848
ERVL_E_int:ERVL:LTR_1:54630949-54631203:-	0.906141599439445	3.45244974272446	2.14806984995774	1.60723346253958	0.108003164080253	0.983529211521848
ERVL_E_int:ERVL:LTR_23:3568202-3568500:-	0.906141599439445	3.45244974272446	2.14806984995774	1.60723346253958	0.108003164080253	0.983529211521848
ERVL40_int:ERVL:LTR_16:10784440-10784753:-	0.906141599439445	3.45244974272446	2.14806984995774	1.60723346253958	0.108003164080253	0.983529211521848
LTR16A:ERVL:LTR_20:35838617-35838991:+	0.906141599439445	3.45244974272446	2.14806984995774	1.60723346253958	0.108003164080253	0.983529211521848
LTR16C:ERVL:LTR_1:105168529-105168888:+	0.906141599439445	3.45244974272446	2.14806984995774	1.60723346253958	0.108003164080253	0.983529211521848
LTR33:ERVL:LTR_16:59929322-59929772:+	0.906141599439445	3.45244974272446	2.14806984995774	1.60723346253958	0.108003164080253	0.983529211521848
LTR33B:ERVL:LTR_9:43020742-43020942:+	0.906141599439445	3.45244974272446	2.14806984995774	1.60723346253958	0.108003164080253	0.983529211521848
MER34A:ERV1:LTR_4:105800611-105800791:-	0.906141599439445	3.45244974272446	2.14806984995774	1.60723346253958	0.108003164080253	0.983529211521848
MER34A:ERV1:LTR_8:48624978-48625183:-	0.906141599439445	3.45244974272446	2.14806984995774	1.60723346253958	0.108003164080253	0.983529211521848
MER57LA:ERV1:LTR_14:59005644-59005858:+	0.906141599439445	3.45244974272446	2.14806984995774	1.60723346253958	0.108003164080253	0.983529211521848
MER74A:ERVL:LTR_19:51330395-51330878:+	0.906141599439445	3.45244974272446	2.14806984995774	1.60723346253958	0.108003164080253	0.983529211521848
MER74B:ERVL:LTR_23:29009061-29009485:-	0.906141599439445	3.45244974272446	2.14806984995774	1.60723346253958	0.108003164080253	0.983529211521848
MLT1B:ERVL_MaLR:LTR_12:10505283-10505644:-	0.906141599439445	3.45244974272446	2.14806984995774	1.60723346253958	0.108003164080253	0.983529211521848
MLT1C2:ERVL_MaLR:LTR_8:25243671-25244104:+	0.906141599439445	3.45244974272446	2.14806984995774	1.60723346253958	0.108003164080253	0.983529211521848
MLT1C2:ERVL_MaLR:LTR_12:57376224-57376609:-	0.906141599439445	3.45244974272446	2.14806984995774	1.60723346253958	0.108003164080253	0.983529211521848
MLT1C2:ERVL_MaLR:LTR_17:16181004-16181148:-	0.906141599439445	3.45244974272446	2.14806984995774	1.60723346253958	0.108003164080253	0.983529211521848
MLT1C2:ERVL_MaLR:LTR_17:26230441-26230829:-	0.906141599439445	3.45244974272446	2.14806984995774	1.60723346253958	0.108003164080253	0.983529211521848
MLT1C2:ERVL_MaLR:LTR_4:2740584-2740659:-	0.906141599439445	3.45244974272446	2.14806984995774	1.60723346253958	0.108003164080253	0.983529211521848
MLT1D:ERVL_MaLR:LTR_4:105845576-105845806:-	0.906141599439445	3.45244974272446	2.14806984995774	1.60723346253958	0.108003164080253	0.983529211521848
MLT1D:ERVL_MaLR:LTR_22:4718919-4719354:+	0.906141599439445	3.45244974272446	2.14806984995774	1.60723346253958	0.108003164080253	0.983529211521848
MLT1F:ERVL_MaLR:LTR_22:29457607-29458078:+	0.906141599439445	3.45244974272446	2.14806984995774	1.60723346253958	0.108003164080253	0.983529211521848
MLT1F1:ERVL_MaLR:LTR_11:32971-33427:+	0.906141599439445	3.45244974272446	2.14806984995774	1.60723346253958	0.108003164080253	0.983529211521848
MLT1F2:ERVL_MaLR:LTR_7:32547324-32547867:+	0.906141599439445	3.45244974272446	2.14806984995774	1.60723346253958	0.108003164080253	0.983529211521848
MLT1G:ERVL_MaLR:LTR_28:7373505-7374488:-	0.906141599439445	3.45244974272446	2.14806984995774	1.60723346253958	0.108003164080253	0.983529211521848
MLT1K:ERVL_MaLR:LTR_20:36341669-36342013:-	0.906141599439445	3.45244974272446	2.14806984995774	1.60723346253958	0.108003164080253	0.983529211521848
MLT1K:ERVL_MaLR:LTR_7:55466326-55466452:+	0.906141599439445	3.45244974272446	2.14806984995774	1.60723346253958	0.108003164080253	0.983529211521848
MLT1O:ERVL_MaLR:LTR_3:89344969-89345157:+	0.906141599439445	3.45244974272446	2.14806984995774	1.60723346253958	0.108003164080253	0.983529211521848
MLT1O:ERVL_MaLR:LTR_10:51265233-51265433:+	0.906141599439445	3.45244974272446	2.14806984995774	1.60723346253958	0.108003164080253	0.983529211521848
MLT1O:ERVL_MaLR:LTR_4:63479097-63479240:-	0.906141599439445	3.45244974272446	2.14806984995774	1.60723346253958	0.108003164080253	0.983529211521848
BTLTR1:ERVK:LTR_2:129199737-129199805:-	39.2042645306562	0.539273548809499	0.33554087180361	1.60717693171261	0.10801556090628	0.983529211521848
[truncated: 119,001 more rows]

## Sheet: GSE164100
Differentially expressed ERVs in skin biopsies of active growth phase (anagen) compared to resting phase (telogen)
ERV_id	baseMean	log2FoldChange	lfcSE	stat	pvalue	padj
MER31_int:ERV1:LTR_2:132591185-132591322:+	49.5330021719793	-4.79075	0.651791779480487	-7.35012	1.98030640456656e-13	1.84109086432553e-09
MER31_int:ERV1:LTR_6:72845144-72847169:-	25.8114753767276	-2.08929	0.298214448464766	-7.00601	2.45209646630916e-12	1.13985704236382e-08
LTR52_int:ERVL:LTR_19:50517059-50517317:+	86.1956484201918	1.11619703910319	0.172965761240798	6.45328318793249	1.09452552129337e-10	3.39193459048816e-07
CapAeg_1.201:ERVL_MaLR:LTR_7:66513021-66513255:-	49.8638523410727	1.72636100042479	0.274246025662457	6.29493534593499	3.07528011680251e-10	7.14771981147824e-07
MER31_int:ERV1:LTR_2:132590921-132591121:+	47.3725508264347	-3.78649	0.634497079780877	-5.96771	2.40607089553388e-09	4.10879587223271e-06
LTR9B_EC:ERVL:LTR_19:14032734-14033255:+	20.3367278983461	3.38884860157484	0.569588443145892	5.94964424288158	2.68725931480058e-09	4.10879587223271e-06
MER34_int:ERV1:LTR_11:46260113-46260286:-	10.2855947382375	-3.20078	0.540074392062713	-5.92655	3.09364000275669e-09	4.10879587223271e-06
MER34B_int:ERV1:LTR_2:132697164-132697885:+	10.4236317997381	-4.43886	0.759760258941359	-5.84245	5.14380623927507e-09	5.97774582581754e-06
MLT1J:ERVL_MaLR:LTR_13:10787168-10787381:-	20.0687905061784	1.84107764041458	0.326028139262322	5.6469899947294	1.63281329166783e-08	1.68669613029287e-05
BosInd_1.230:ERV1:LTR_11:46268449-46268818:-	87.973444071954	-2.19116	0.399568155464573	-5.48383	4.16220139676687e-08	3.66371090836069e-05
ERVL_E_int:ERVL:LTR_3:1128079-1128353:+	142.630735486963	1.05963266273915	0.193482315810662	5.47663830825803	4.33481983349119e-08	3.66371090836069e-05
MER31_int:ERV1:LTR_3:43724921-43725159:-	15.303814710914	-2.63164	0.48730201503058	-5.40044	6.64782086997001e-08	5.15039921900926e-05
MER92B:ERV1:LTR_7:41449108-41449315:-	30.690760334961	1.91530995374823	0.359099246907761	5.33365071144302	9.62575995109425e-08	6.62059321783272e-05
LTR103b_Mam:ERV1:LTR_3:21729046-21729207:-	9.07465781658442	-2.51651	0.472382240936291	-5.32728	9.96970044634377e-08	6.62059321783272e-05
LTR89B:ERVL:LTR_2:6898195-6898749:+	17.2369633126824	3.23623929332813	0.62857281294014	5.14855117291928	2.62506173685004e-07	0.000162701326449965
BosInd_1.230:ERV1:LTR_1:148218221-148218662:-	3.70399174960166	3.83586184213565	0.751614632763881	5.10349542827579	3.33436571515356e-07	0.000193747487836142
MLT1C:ERVL_MaLR:LTR_24:26305870-26306258:-	17.2220195587561	-1.85563	0.367161333133373	-5.05399	4.32678523085906e-07	0.000236624248772334
ARLTR2:ERV1:LTR_3:21721050-21721172:-	5.41579530140681	-3.92219	0.779369116198367	-5.03251	4.8408910069157e-07	0.000237471782823882
MLT1D:ERVL_MaLR:LTR_21:67122788-67123258:-	166.617490666383	1.41488304860186	0.281231047090692	5.03103431587191	4.87840812358651e-07	0.000237471782823882
LTR40A1:ERVL:LTR_7:58733860-58733940:+	41.7923017166244	1.95135984279727	0.389171322765495	5.01414089026572	5.3270943298501e-07	0.000237471782823882
CapAeg_1.233:ERVK:LTR_3:21446103-21447406:-	21.5129304572486	-1.99471	0.398436003778356	-5.00635	5.54708577192251e-07	0.000237471782823882
CapAeg_1.285:ERV1:LTR_19:40949495-40949877:+	12.0300523104875	-3.2901	0.657512414559409	-5.00386	5.61942478447393e-07	0.000237471782823882
MER31_int:ERV1:LTR_24:56192819-56193246:+	8.64992803637547	-2.13016	0.428818016077006	-4.96752	6.78162130482737e-07	0.000274124927265131
MER77:ERVL:LTR_2:46533886-46534428:+	8.02446	-2.24792	0.456791266009345	-4.92112	8.60513614181857e-07	0.000333341461293697
MLT1D:ERVL_MaLR:LTR_16:74024370-74024834:+	4.76529863400995	3.73180949575293	0.761680421959475	4.89944258532022	9.6108929474888e-07	0.000357409886931213
CapAeg_1.271:ERV1:LTR_3:21445555-21445965:+	4.22788754172823	-2.75451	0.564082981213605	-4.88316	1.04399607698952e-06	0.000373308904914291
LTR53_int:ERVL:LTR_14:81676200-81677044:+	12.327829764979	1.3372208088672	0.274804164613873	4.86608640282483	1.13829769242645e-06	0.000390992118604205
CapAeg_1.288:ERV1:LTR_18:64872143-64872305:+	12.8209956668627	1.7216385062803	0.354292063151584	4.8593764448618	1.17756043034503e-06	0.000390992118604205
LTR41:ERVL:LTR_20:10150938-10151168:+	23.676342524586	1.63854758590473	0.339029204070644	4.83305734795431	1.34452034983806e-06	0.000413588840586656
LTR37A:ERV1:LTR_25:38441116-38441451:-	16.3333444499251	-3.02862	0.627031457645724	-4.8301	1.36464613548817e-06	0.000413588840586656
CapAeg_1.288:ERV1:LTR_LWLT01000021.1:63892850-63893511:+	25.5886000098491	-3.08726	0.639448061062375	-4.82801	1.3790743313097e-06	0.000413588840586656
CapAeg_1.235:ERVL:LTR_20:22510375-22510821:-	4.06074697395026	-3.15413	0.655612836487869	-4.81097	1.50198884776157e-06	0.000436374697426228
CapAeg_1.233:ERVK:LTR_8:110450448-110451701:+	37.8128225415224	1.59905436841741	0.333067764724865	4.8009880804236	1.57884667539345e-06	0.000444804167913118
CapAeg_1.201:ERVL_MaLR:LTR_17:52336234-52336439:+	4.49645858482002	-3.9593	0.834187355824555	-4.74629	2.07176681206475e-06	0.000566506354463706
CapAeg_1.274:ERV1:LTR_2:132592836-132593053:+	91.6701220696091	-2.88568	0.608911460644672	-4.73907	2.14698728005995e-06	0.000570301164077638
MLT1D:ERVL_MaLR:LTR_18:64211235-64211397:+	57.1509333549747	2.72377799310964	0.578724333914438	4.70652058932144	2.51980546451503e-06	0.000650739761211007
MLT1D:ERVL_MaLR:LTR_20:58495031-58495555:-	229.331604745546	1.47146140043999	0.314740108925083	4.67516328143052	2.9371983140697e-06	0.000738030614213676
LTR37B:ERV1:LTR_7:76241902-76242379:-	28.610508089459	-1.59768	0.344227072813591	-4.64135	3.46135144071786e-06	0.000846846956430366
MLT1N2:ERVL_MaLR:LTR_20:22506825-22506964:-	17.6125406971961	-1.98716	0.429749806986497	-4.62399	3.76434790066285e-06	0.000875360562912248
MLT1C2:ERVL_MaLR:LTR_6:111435407-111435554:+	16.9454456045622	1.23297760221277	0.266654098576091	4.62388393351819	3.76620657378616e-06	0.000875360562912248
LTR16D:ERVL:LTR_16:3016405-3016598:+	3.13863599344024	2.98235890672834	0.647218000843313	4.60796656280014	4.06626032519224e-06	0.000922049323007616
MLT1D:ERVL_MaLR:LTR_18:64210971-64211062:+	11.5995219650424	3.17353817744756	0.690695874104102	4.59469687952594	4.33378782836317e-06	0.000959314891435534
CapAeg_1.235:ERVL:LTR_21:29381196-29381309:+	5.2042641377748	3.06853	0.669209944740912	4.58530923973492	4.53314992618826e-06	0.000980109182878424
MLT1K:ERVL_MaLR:LTR_21:54343531-54343771:-	31.5652697895415	-1.09707	0.240159961295244	-4.56808	4.92213990848827e-06	0.00104002578930035
MER90:ERV1:LTR_1:116941405-116941880:-	3.59863470702948	-3.47942	0.762656005567517	-4.56224	5.06118523962818e-06	0.00104564087050718
CapAeg_1.271:ERV1:LTR_2:132592395-132592673:+	110.553543974107	-2.90318	0.637900556522939	-4.55115	5.33531772672083e-06	0.00107831410663747
MLT1K:ERVL_MaLR:LTR_5:74327874-74328375:+	84.5784259432493	1.8576135328998	0.409791095038272	4.53307442594942	5.81313209486081e-06	0.0011498870018281
LTR16B2:ERVL:LTR_LWLT01000021.1:27257069-27257507:+	43.1497012225861	1.33859305513717	0.297049961852411	4.50628926793888	6.59711389306017e-06	0.00127777849716209
MLT1K:ERVL_MaLR:LTR_20:5107641-5107869:+	2.33861284290046	-3.41335	0.764568136162547	-4.46442	8.02876414175459e-06	0.00148498542090334
CapAeg_1.288:ERV1:LTR_17:18783589-18784260:+	6.7374355615819	1.68846346539588	0.378339136481067	4.46283057338526	8.08840068901671e-06	0.00148498542090334
MLT1H:ERVL_MaLR:LTR_19:40961326-40961452:+	12.8744192880704	-2.35881	0.529136599380432	-4.45784	8.27893264733004e-06	0.00148498542090334
ERV3_16A3_LTR:ERVL:LTR_5:74050049-74050275:-	4.22137932607499	2.80848086963514	0.63010751558806	4.45714548732858	8.30582358685312e-06	0.00148498542090334
MLT1D:ERVL_MaLR:LTR_19:4741373-4741713:-	6.9248567315549	-1.89956	0.427372091361458	-4.44475	8.79944785965465e-06	0.00154355597643791
MLT1I:ERVL_MaLR:LTR_5:74411539-74411886:-	5.71661368918876	2.70089159023591	0.609295806559212	4.43280843419598	9.30135033086054e-06	0.00158857990932114
MER34B_int:ERV1:LTR_14:18764073-18764403:-	1439.18723844847	-1.26496	0.285506228097137	-4.43058	9.39785898813194e-06	0.00158857990932114
MLT1K:ERVL_MaLR:LTR_13:59540364-59540758:-	20.468681476435	2.15079957440159	0.487046922371217	4.41600074984622	1.00543735217434e-05	0.00166920554699372
LTR84a:ERVL:LTR_7:38520187-38520857:-	13.3070945522616	1.45894802165574	0.330996774869717	4.40774089786825	1.04454394960592e-05	0.0017037061578046
LTR16A:ERVL:LTR_18:57296426-57296662:+	25.5466300577688	2.22380973679815	0.506245610290517	4.39274868086654	1.11926487418353e-05	0.00179410440263522
CapAeg_1.233:ERVK:LTR_5:98770855-98772296:-	21.8548351562389	2.31221780982838	0.527027948312977	4.38727740574255	1.1477836121624e-05	0.00180863461733455
ERVL_B4_int:ERVL:LTR_18:55413458-55414223:-	36.739382040459	1.16344433564895	0.266598500435205	4.36403180719211	1.27686999543536e-05	0.0019785100579271
LTR67B:ERVL:LTR_17:52337025-52337111:-	1.99331470407373	-3.50979	0.805145852606234	-4.35919	1.30542854297957e-05	0.00198960150230838
MLT1D:ERVL_MaLR:LTR_18:64204119-64204281:+	34.6518676078497	2.25125136064599	0.51979691431021	4.33102101737846	1.48419512650654e-05	0.00222557453082762
MLT1E:ERVL_MaLR:LTR_12:5699934-5700424:-	6.63768328184414	2.33122150117063	0.539602470383665	4.3202572803514	1.55847391216494e-05	0.00229740824525525
CapAeg_1.271:ERV1:LTR_21:27389115-27389365:+	19.0425711929032	-1.22131	0.282907014400105	-4.31702	1.58152229424907e-05	0.00229740824525525
ARLTR2:ERV1:LTR_3:21724341-21724578:+	10.5101810343238	-2.6879	0.624005551998133	-4.30749	1.65114230635399e-05	0.00236164154187278
CapAeg_1.201:ERVL_MaLR:LTR_8:10966705-10966805:+	6.27276304814708	2.13794165706378	0.499609673117925	4.2792239063777	1.87546121613259e-05	0.00264184286763404
MLT1C2:ERVL_MaLR:LTR_7:102606487-102606909:+	3.09435268426301	2.78873137599862	0.652711899977023	4.2725303094624	1.93267273409353e-05	0.00268179976251755
CapAeg_1.233:ERVK:LTR_18:51590549-51590794:+	11.2993873588696	1.92740553082471	0.451550836526977	4.26841315509236	1.96868444239978e-05	0.0026915969501457
MLT1A:ERVL_MaLR:LTR_22:23086646-23086972:+	8.62384799104358	3.06324506018588	0.724085631751639	4.23050109802009	2.33171305518053e-05	0.00314172989478455
MER74B:ERVL:LTR_16:49627343-49627599:+	21.745894411895	1.2946770181925	0.306871573147212	4.2189538930392	2.45438453960163e-05	0.00325977329495376
MLT2E:ERVL:LTR_7:89734819-89734945:+	63.1011891245515	-1.00096	0.23750218721379	-4.21454	2.50286999315319e-05	0.0032773496234289
MER74B:ERVL:LTR_6:117263947-117264317:+	17.7016239279421	1.57152184819391	0.373319679209755	4.20958748148643	2.55837370494375e-05	0.00330350004650861
BTLTR1:ERVK:LTR_21:22582075-22583340:-	3.03789088166918	2.66488601759425	0.634443558964033	4.20035159935374	2.66500799325438e-05	0.0033940519607241
MLT1A:ERVL_MaLR:LTR_LWLT01000021.1:27254932-27255300:-	38.8577504127595	1.08025360569196	0.257523912185788	4.19477009541788	2.73148495276043e-05	0.00341597531399015
MLT1A:ERVL_MaLR:LTR_7:94760334-94760592:+	83.5737977609738	0.827836461475271	0.197443881338075	4.19276837481635	2.75570773958547e-05	0.00341597531399015
MLT1N2:ERVL_MaLR:LTR_20:22506553-22506651:-	9.66179522846675	-1.97754	0.473420056649858	-4.17713	2.9521063296937e-05	0.00361128059831083
MLT1D:ERVL_MaLR:LTR_3:21458377-21458597:+	19.4108599555579	-1.6441	0.394249813281353	-4.1702	3.04326692241887e-05	0.00367444838671795
MLT2C1:ERVL:LTR_1:71158232-71158633:-	19.484368187544	-1.30938	0.314490176177806	-4.1635	3.13406932198351e-05	0.00373556954954881
MLT1H2:ERVL_MaLR:LTR_3:21716124-21716523:-	15.9856019610195	-2.43611	0.587850253649769	-4.14411	3.41141385092544e-05	0.00401467273063973
LTR16A:ERVL:LTR_7:49223285-49223515:+	29.2233324989297	-1.41587	0.342264348554236	-4.13676	3.52239361180386e-05	0.00409346167611756
MLT1F1:ERVL_MaLR:LTR_10:88800939-88801090:+	7.48871337829488	-1.57803	0.384214766744179	-4.10716	4.00561938934086e-05	0.00459756092132123
MER31_int:ERV1:LTR_22:11765290-11765475:+	23.6979914809727	-1.03401	0.252221963009276	-4.09962	4.13831830375945e-05	0.00468273584348519
MLT1C:ERVL_MaLR:LTR_3:2091587-2091725:-	8.77137861986185	1.99783892443297	0.487602804187206	4.09726709378386	4.18056442948554e-05	0.00468273584348519
MLT1B:ERVL_MaLR:LTR_5:113785062-113785435:-	16.7644928168913	1.52153926887272	0.371908151027946	4.09116945855372	4.29203358430278e-05	0.00475036145634083
MLT1C2:ERVL_MaLR:LTR_21:29380626-29381039:-	13.142006826278	2.03958738864546	0.49924861849058	4.08531403614479	4.40172426461951e-05	0.00481445064566677
MER67C:ERV1:LTR_18:46346973-46347174:+	6.55112103640244	-2.49943	0.612636384211683	-4.07979	4.50766456255016e-05	0.00487299505093358
LTR40A1:ERVL:LTR_7:58734047-58734322:+	119.301141352068	1.61817709076097	0.397327349580616	4.07265468251551	4.64803113269271e-05	0.0049669822345568
MLT1B:ERVL_MaLR:LTR_3:110072356-110072740:+	15.4681124651961	1.86510017126886	0.461728704116533	4.03938536772913	5.35914519001912e-05	0.00566181509450088
MLT1C2:ERVL_MaLR:LTR_7:95042439-95042706:-	82.9869201559527	0.729941372735402	0.180855136477967	4.03605552460673	5.43573569966303e-05	0.00567820615727721
BosInd_1.230:ERV1:LTR_1:148226234-148226667:-	3.4446117495338	3.27665986335825	0.81418467266043	4.02446763416884	5.71043466328574e-05	0.00589887900717417
MLT1F2:ERVL_MaLR:LTR_3:21717067-21717298:-	7.7213464563438	-2.99965	0.746134289177158	-4.02026	5.81346535316131e-05	0.00593931729542205
MLT1H:ERVL_MaLR:LTR_24:58693611-58694032:-	2.79822271433184	2.74559554756913	0.68412143216726	4.01331608464776	5.98716546222417e-05	0.00598346109960152
LTR40a:ERVL:LTR_19:54393399-54393732:+	22.0508227294297	-2.57427	0.641603682150162	-4.01225	6.01426061510562e-05	0.00598346109960152
LTR16B2:ERVL:LTR_20:35320747-35321133:+	4.84781972295774	2.35008564792012	0.586111425485149	4.00962265148621	6.08158574089932e-05	0.00598346109960152
MLT1C:ERVL_MaLR:LTR_1:145800507-145800853:-	3.91054274638561	2.48435130369021	0.619792001062699	4.00836296601203	6.11410997592928e-05	0.00598346109960152
MLT1F2:ERVL_MaLR:LTR_3:21716653-21716955:-	11.0163322680888	-2.52051	0.629428017357882	-4.00445	6.21627277250229e-05	0.00602007166312019
MLT1A:ERVL_MaLR:LTR_18:48562942-48563302:+	4.75952765730853	-2.01339	0.50313180629659	-4.00171	6.28859902347612e-05	0.0060273304248719
MER67C:ERV1:LTR_7:41449472-41449579:+	10.8422638070489	1.80121	0.451673174541889	3.98786372142177	6.66709413029122e-05	0.00629495591331764
LTR53_int:ERVL:LTR_28:32619897-32620142:-	34.6296910741119	-1.46899	0.368614789620698	-3.98517	6.74306488157398e-05	0.00629495591331764
MLT1D:ERVL_MaLR:LTR_14:81181135-81181557:-	40.3030492592713	0.993486435573392	0.249504419955756	3.9818390221286	6.83840912830684e-05	0.00629495591331764
CapAeg_1.232:ERV1:LTR_13:42914045-42914809:-	6.07048782275937	-3.03788	0.76293500888896	-3.98183	6.83866351774854e-05	0.00629495591331764
CapAeg_1.233:ERVK:LTR_22:53532963-53534214:-	8.49173115892924	-2.02045	0.50782178398892	-3.97867	6.93022038126949e-05	0.00631669204751592
MLT1J1:ERVL_MaLR:LTR_15:79234144-79234347:+	21.3382882295781	-2.21959	0.558255014948616	-3.97595	7.00990625470194e-05	0.00632729111164698
CapAeg_1.271:ERV1:LTR_19:60697340-60697813:+	14.4461899853602	1.41910371493968	0.357595936470844	3.96845593086148	7.23398314077442e-05	0.00646676358267113
CapAeg_1.233:ERVK:LTR_3:102735095-102736395:-	303.131414663127	-1.01698	0.256723693597443	-3.96137	7.4519410682701e-05	0.0065361927465456
MLT1D:ERVL_MaLR:LTR_18:52437518-52437927:+	2.38148048123518	2.84345672785023	0.717797245322193	3.96136478146263	7.45225805242372e-05	0.0065361927465456
BosInd_1.230:ERV1:LTR_8:110449450-110449626:+	20.4504	1.26714138860396	0.322250382815065	3.93216410647727	8.4184562311049e-05	0.00731461566173666
CapAeg_1.233:ERVK:LTR_7:47664199-47665788:-	5.22332319495548	-1.8993	0.484735365615023	-3.91822	8.92055631996757e-05	0.00767911223210541
LTR16A2:ERVL:LTR_22:11148199-11148468:-	9.36376855826227	1.7450806044846	0.446051	3.91228557945096	9.14267040553995e-05	0.00779811071195458
MLT1C2:ERVL_MaLR:LTR_7:91060701-91061071:+	75.4144018574262	0.836253950734699	0.214189678345582	3.90426820374348	9.45109252494865e-05	0.00793984084583595
MER74B:ERVL:LTR_3:2677677-2678154:+	16.8212140448412	1.19675539101857	0.306582184160061	3.90353860351444	9.47964218444434e-05	0.00793984084583595
MLT1D:ERVL_MaLR:LTR_6:50421312-50421803:-	2.0005733869001	-3.0193	0.7761427563079	-3.89013	0.000100189107779981	0.0083165904913436
MER31_int:ERV1:LTR_3:43725153-43725438:-	38.2327392337709	-1.11578	0.287456212477347	-3.88156	0.000103788955116891	0.00847353531661909
MER34A:ERV1:LTR_5:98479903-98480044:+	5.95967299963386	-2.05754	0.53011683161877	-3.88129	0.000103902659577775	0.00847353531661909
MLT1J:ERVL_MaLR:LTR_21:59607035-59607225:+	28.5645133080077	1.54256338698194	0.398310129382645	3.87276966662338	0.000107605512020192	0.00869920387175412
MLT1L:ERVL_MaLR:LTR_21:45910012-45910373:+	24.2995439705833	-1.00463	0.259667852010659	-3.8689	0.000109327367423037	0.0087622115080343
MLT1J2:ERVL_MaLR:LTR_8:63447017-63447254:+	9.61865759453328	1.70285476728155	0.440816947706944	3.8629521304467	0.000112024966277939	0.00890167616654699
CapAeg_1.288:ERV1:LTR_1:124485693-124485924:-	2.30896328368045	-2.67052	0.695349170377724	-3.84054	0.000122763739299642	0.00967232613787096
CapAeg_1.233:ERVK:LTR_23:21481828-21481986:-	7.16774358214219	1.92157693247006	0.502175877109647	3.82650186928532	0.000129977162970457	0.0101546023877003
MLT1B:ERVL_MaLR:LTR_4:115693285-115693603:+	2.83423399315227	-2.72015	0.713848646982147	-3.81054	0.000138666093823069	0.0107431556189423
CapAeg_1.285:ERV1:LTR_7:59453891-59454274:-	6.59286225496827	-1.49241	0.39265183864185	-3.80085	0.000144202320917323	0.0110256878217453
MLT2B4:ERVL:LTR_3:2093462-2093874:+	7.99625313040151	1.73018488936031	0.455309481755232	3.80001945641544	0.000144684727788849	0.0110256878217453
MER89_int:ERV1:LTR_21:1300657-1301231:-	6.65446580746642	-1.7582	0.463846290808813	-3.79048	0.000150358938984047	0.0113649354124771
MLT1E:ERVL_MaLR:LTR_23:28825922-28826499:-	6.59304886305926	1.62938444178564	0.430352535601043	3.78616205783474	0.00015299191921272	0.0114706925235537
MLT1G1:ERVL_MaLR:LTR_2:47393041-47393574:+	7.75822354465069	-1.32869	0.351263072228309	-3.78262	0.000155186709173091	0.0115421666814578
CapAeg_1.201:ERVL_MaLR:LTR_2:6502845-6503006:-	2.17235080750871	-3.14696	0.832963265858359	-3.77803	0.000158074242262043	0.0116636208754779
MLT1F:ERVL_MaLR:LTR_19:48437966-48438211:+	2.6474300676757	-2.50009	0.662898856337029	-3.77144	0.000162305408087911	0.0118815226692387
LTR16C:ERVL:LTR_29:6998774-6999240:+	10.496775595246	-1.4175	0.376132854193749	-3.76861	0.000164156881233107	0.011923175975189
CapAeg_1.201:ERVL_MaLR:LTR_14:48645964-48646322:+	5.65303286929669	-2.46024	0.655163002166393	-3.75516	0.000173231751576831	0.0124847720496883
MLT2D:ERVL:LTR_9:62084954-62085392:+	11.511144035716	-2.05402	0.548145036674551	-3.74722	0.000178803899380273	0.0127872296349107
CapAeg_1.201:ERVL_MaLR:LTR_8:10967218-10967325:+	5.02042171042103	2.26257547124409	0.604741337361228	3.74139376864292	0.000183002529972719	0.0129726901097325
CapAeg_1.233:ERVK:LTR_3:102048363-102049954:+	5.53979346337087	-2.18297	0.583717112343711	-3.73977	0.000184187920241442	0.0129726901097325
MLT1O:ERVL_MaLR:LTR_23:28176201-28176312:+	5.31469185380288	-1.9874	0.532128035982655	-3.73482	0.000187851457967926	0.0131312406370512
CapAeg_1.232:ERV1:LTR_4:115683499-115684023:+	1.93404759445897	-2.98146	0.798887821439493	-3.73201	0.00018995652409586	0.0131792970486508
MLT1J1:ERVL_MaLR:LTR_1:134991619-134991762:-	2.77843632936206	-2.85191	0.767656895572805	-3.71509	0.000203132210857869	0.0139322650048607
CapAeg_1.285:ERV1:LTR_1:73488443-73488879:+	2.57394302367746	-2.74819	0.739903477646069	-3.71425	0.000203806393531361	0.0139322650048607
MER34B_int:ERV1:LTR_24:42009844-42010612:-	49.8305400132956	-1.6481	0.444045807907104	-3.71154	0.000205998534584983	0.0139398230655261
CapAeg_1.233:ERVK:LTR_2:112170989-112172260:-	18.3573329522346	-1.40968	0.379925077529086	-3.71042	0.000206915734435044	0.0139398230655261
MLT1C2:ERVL_MaLR:LTR_10:23813262-23813275:-	4.03871685598176	-2.30593	0.622186311465716	-3.70617	0.000210413760378208	0.0140735016563756
LTR41B:ERVL:LTR_29:49317858-49318008:-	223.557793805847	0.672691222248965	0.182049850047024	3.69509352562062	0.000219805863022826	0.0145966793465944
MER67B:ERV1:LTR_29:42346250-42346498:-	20.3249344883331	1.28269790406655	0.347480359649195	3.69142562578651	0.000223000607507515	0.0147038060141657
MLT1D:ERVL_MaLR:LTR_12:56337763-56337863:+	3.22112438823967	-2.33228	0.632672300788799	-3.6864	0.000227449015776588	0.0148539546196972
MLT1F2:ERVL_MaLR:LTR_10:95722186-95722716:+	8.66696786178404	2.80556646570761	0.761294943080066	3.68525561769369	0.000228473218308778	0.0148539546196972
MER31B:ERV1:LTR_2:3469545-3469847:+	35.9006494350136	1.2430391456613	0.338761384763527	3.66936493227823	0.000243153766453683	0.0155267364487064
LTR16A1:ERVL:LTR_9:505360-505507:-	4.82440011453218	-1.66787	0.454850142727818	-3.66685	0.000245553777199503	0.0155267364487064
MER34B_int:ERV1:LTR_7:71461656-71461994:+	3.17862793239326	-2.38655	0.650886452518228	-3.66661	0.000245783932094166	0.0155267364487064
CapAeg_1.233:ERVK:LTR_3:21707577-21709295:-	41.1359976436346	-2.44234	0.66624625169265	-3.66582	0.000246549399914434	0.0155267364487064
ERVL_B4_int:ERVL:LTR_10:20934075-20937839:-	14.7383859109113	-1.37227	0.374408952829704	-3.66517	0.000247171882801823	0.0155267364487064
MLT1A:ERVL_MaLR:LTR_2:6502344-6502556:-	3.82495469003948	-2.22921	0.608842929961732	-3.66138	0.000250855662453711	0.0156523831800816
MLT1L:ERVL_MaLR:LTR_5:55935991-55936061:-	2.43112148385149	-3.07557	0.840836733291184	-3.65774	0.000254445408532831	0.0157705264208649
MLT1D:ERVL_MaLR:LTR_7:91806158-91806380:+	9.66489764713819	-1.214	0.33317615698392	-3.64372	0.000268723344413724	0.0165241788888029
MER77B:ERVL:LTR_5:73275664-73275973:-	2.06020059278426	2.4108183257789	0.662163291446339	3.64082146642868	0.000271769547316158	0.0165241788888029
LTR37_int:ERV1:LTR_5:48743150-48744401:-	3.12858551737855	-2.16625	0.595014093589883	-3.64066	0.000271937116272652	0.0165241788888029
CapAeg_1.232:ERV1:LTR_19:40738641-40739407:-	35.4679258457519	-2.27198	0.627689483716291	-3.61959	0.000295066471985118	0.0175731761586135
MER31_int:ERV1:LTR_15:27967847-27968059:+	29.1562801260668	-1.87999	0.519615804259714	-3.61804	0.000296838960568055	0.0175731761586135
CapAeg_1.232:ERV1:LTR_11:46270974-46271729:+	133.43592375614	-1.81325	0.501205291207823	-3.61777	0.000297148454867	0.0175731761586135
MLT1J:ERVL_MaLR:LTR_5:109833118-109833465:-	6.5392756745527	1.59061399568003	0.439897423216116	3.61587477383012	0.000299335062812981	0.0175731761586135
BosInd_1.230:ERV1:LTR_11:46259522-46259984:-	14.9151981621033	-2.27608	0.629472828891522	-3.61586	0.000299355747012368	0.0175731761586135
ARLTR2:ERV1:LTR_4:13971966-13972291:+	5.27469	-1.79376	0.496221400262064	-3.61483	0.000300541573541954	0.0175731761586135
MLT1L:ERVL_MaLR:LTR_18:57244023-57244101:+	28.4558029717879	1.45741614565699	0.405826899523795	3.59122608029964	0.000329125974507915	0.0190572885369412
LTR41:ERVL:LTR_20:10151296-10151527:+	15.7943542405735	1.51009808327698	0.420579590150731	3.59051679786881	0.000330022959497422	0.0190572885369412
ARLTR2:ERV1:LTR_21:18883479-18883770:+	124.37089437884	1.12039671127669	0.312836992499967	3.58140737232926	0.000341748302205337	0.0194357869530477
MER34A:ERV1:LTR_20:12547130-12547287:+	3.14140892544526	-2.52059	0.703851150310354	-3.58114	0.000342092115201508	0.0194357869530477
MLT1F1:ERVL_MaLR:LTR_4:6238429-6238554:-	6.90657568550984	1.91736497592969	0.53570682522392	3.5791311322723	0.0003447384640128	0.0194357869530477
CapAeg_1.232:ERV1:LTR_18:46318668-46319447:-	7.0358902348784	-3.57025	0.997561562985922	-3.57898	0.000344939749086035	0.0194357869530477
MLT1F2:ERVL_MaLR:LTR_15:27720131-27720302:+	5.50843000438317	-1.90244	0.532674177508043	-3.5715	0.000354945895572404	0.0198766027541114
MLT1F:ERVL_MaLR:LTR_18:45826088-45826355:-	6.61188527861194	-1.44397	0.404477004015524	-3.56996	0.000357039115837001	0.0198766027541114
CapAeg_1.233:ERVK:LTR_2:50560340-50561475:+	2.51231478052785	3.20667352775727	0.900938389912568	3.55925950504613	0.000371901916177729	0.0205807863970497
LTR16C:ERVL:LTR_24:26083256-26083504:+	19.8244083451039	-1.0624	0.299405976459395	-3.54837	0.000387621956202044	0.0213237948331977
ARLTR2:ERV1:LTR_21:14663884-14664033:+	3.87534220413402	-2.65795	0.749867367758919	-3.54456	0.000393264633501795	0.0215069488098011
MER31_int:ERV1:LTR_3:90343165-90343778:+	11.548460268466	-1.37122	0.388251460709904	-3.53177	0.000412782268085002	0.0224423201543056
MER34B_int:ERV1:LTR_22:15823846-15824501:+	5.72658327163799	-1.97799	0.561013397031234	-3.52575	0.000422292862247668	0.0228259112809103
MLT1D:ERVL_MaLR:LTR_1:145796875-145797267:-	418.373019310093	1.65230944219874	0.470687685721135	3.51041570094883	0.000447406644823108	0.0239185261917
CapAeg_1.232:ERV1:LTR_7:96402491-96403275:+	12.0059134999026	2.01190696002412	0.573148818596809	3.5102697497479	0.000447652313365149	0.0239185261917
MER21C:ERVL:LTR_7:49200820-49201171:-	3.3844950115943	-2.11438	0.603466159685822	-3.50372	0.000458805017819344	0.0243743442895225
MLT1H2:ERVL_MaLR:LTR_10:52181255-52181681:+	3.42871031216029	-2.13676	0.610544052200701	-3.49976	0.000465668547892796	0.0245984118736325
CapAeg_1.233:ERVK:LTR_2:130437546-130438900:+	11.0702347662479	-1.24627	0.356818328924014	-3.49273	0.000478115567346659	0.0251132227662254
MER21C:ERVL:LTR_3:90351905-90352828:+	5.12898539973501	-1.73116	0.496744348947658	-3.48501	0.000492125985860224	0.0257039061266433
MLT1L:ERVL_MaLR:LTR_13:59723193-59723444:-	120.800232421515	0.812417087523699	0.233348493905885	3.48156130740388	0.000498499651667998	0.0258913478299295
LTR78:ERV1:LTR_7:39814042-39814464:+	1.99961252686058	-2.5593	0.738479058095275	-3.46563	0.000528989516811417	0.0273223085433097
CapAeg_1.232:ERV1:LTR_23:23523391-23523442:-	2.13444131925768	3.27921912727094	0.94695966512048	3.46289208300517	0.000534402685033514	0.0273435709557495
MER74B:ERVL:LTR_11:105738379-105738853:-	5.14464661846496	1.40826800501093	0.406725996068952	3.46244896717197	0.000535283415504616	0.0273435709557495
LTR16A:ERVL:LTR_19:40976850-40977013:-	7.26866130354875	-2.69805	0.780281751074597	-3.45779	0.00054462884286251	0.0276282133307665
MLT1K:ERVL_MaLR:LTR_7:72581746-72582232:+	2.91828896490832	3.00663494252039	0.869794978554808	3.45671683172511	0.000546799102168552	0.0276282133307665
MLT1E2:ERVL_MaLR:LTR_17:1695955-1696084:-	7.09886478487028	1.65458924361812	0.478912286546497	3.45488994560903	0.00055051748874838	0.0276657356372632
MER89:ERV1:LTR_11:46285611-46285876:-	277.244015374349	-1.45371	0.421157865607981	-3.45169	0.000557077986937041	0.0276997053946694
MER57LA:ERV1:LTR_23:23351958-23352318:+	42.2018735678284	1.3189080892662	0.382260417191002	3.45028684622398	0.000559991194140605	0.0276997053946694
MLT1I:ERVL_MaLR:LTR_4:101522913-101523493:+	29.5316392952251	-1.03726	0.300637011009048	-3.45022	0.00056013172143679	0.0276997053946694
MLT2B4:ERVL:LTR_21:29382993-29383214:+	3.78734628544071	1.96153795522509	0.568922133365687	3.44781445506581	0.000565142124077889	0.0277053160663983
MLT1O:ERVL_MaLR:LTR_23:41369902-41370130:-	69.4272176690577	1.73126176511927	0.502207047889949	3.44730678789409	0.000566205233152166	0.0277053160663983
MER31_BT:ERV1:LTR_10:99514639-99515127:+	7.04083739391292	-1.4596	0.424353523841907	-3.43958	0.000582607633939833	0.0283586553546525
CapAeg_1.201:ERVL_MaLR:LTR_19:40340785-40341135:+	14.323925263797	1.68590246944029	0.490726287513591	3.4355250825922	0.000591406713838504	0.0286370219716488
MER34B_int:ERV1:LTR_21:27386158-27386871:+	11.0650768102459	-1.56146	0.455420702234709	-3.42861	0.000606673188608891	0.0289885020802229
MLT1J1:ERVL_MaLR:LTR_2:46551134-46551341:+	4.29837798785073	-1.82499	0.532340115824583	-3.42823	0.000607524770663388	0.0289885020802229
HERVL74_int:ERVL:LTR_6:117262264-117262531:-	12.5683494550361	1.02377697419237	0.298771089399309	3.42662663998287	0.000611128717651927	0.0289885020802229
MER34B_int:ERV1:LTR_2:131720790-131721093:+	2.65917649714444	-2.16943	0.633109907725945	-3.42662	0.00061113761511495	0.0289885020802229
CapAeg_1.233:ERVK:LTR_17:9773424-9774733:-	43.3738206944403	-1.11848	0.327749711393119	-3.41261	0.000643431528069689	0.0303226333751814
MLT1C2:ERVL_MaLR:LTR_10:23812636-23813058:-	33.5464544640494	-1.71109	0.50154722512148	-3.41162	0.00064578696442787	0.0303226333751814
MLT1K:ERVL_MaLR:LTR_5:118948143-118948430:-	7.55120063889741	1.70934400035192	0.501487334971135	3.40854869335894	0.00065309428247715	0.0305116459507038
MER31B:ERV1:LTR_27:29000790-29000970:+	2.6392812891274	-2.31112	0.678978438991044	-3.40382	0.000664513193796781	0.0308898958136434
MLT1A:ERVL_MaLR:LTR_1:52986914-52987257:+	3.33626825903004	-1.88147	0.553559484873065	-3.39887	0.000676657800071861	0.0312917764667931
MLT1B:ERVL_MaLR:LTR_11:46274380-46274488:-	3.53871523341048	-2.19809	0.646959477783489	-3.39756	0.000679890163094785	0.0312917764667931
LTR37B:ERV1:LTR_4:55454907-55455123:-	2.25450730303655	-2.33507	0.688164072031377	-3.39319	0.000690826511050939	0.0316066521431734
CapAeg_1.274:ERV1:LTR_13:34916270-34916715:-	18.5879871497351	-1.39356	0.410821310065615	-3.39212	0.000693530927956048	0.0316066521431734
CapAeg_5.110:ERV1:LTR_5:24995810-24995925:-	8.67624551361241	-2.27927	0.673558859963068	-3.38392	0.000714577091177622	0.0324069425203822
MER34B_int:ERV1:LTR_14:80392962-80393168:-	1.89914145669069	-2.87525	0.850622673618778	-3.38018	0.000724395109120107	0.0326927249004351
LTR83:ERVL:LTR_3:69433099-69433794:+	4.99337091530322	-1.66511	0.492924353158168	-3.37802	0.000730099394894261	0.0327909858663379
CapAeg_1.271:ERV1:LTR_10:99560514-99560923:+	3.33287636838481	-2.05258	0.608393795244654	-3.37376	0.000741478757052218	0.0328240078309814
MLT1F2:ERVL_MaLR:LTR_15:27720588-27720935:+	8.70196662399361	-1.8769	0.556611514421448	-3.372	0.000746236569943019	0.0328240078309814
LTR103b_Mam:ERV1:LTR_8:103789294-103789528:-	16.2501644395133	1.09890234613987	0.32592601966013	3.37163122872419	0.000747244299006827	0.0328240078309814
CapAeg_1.233:ERVK:LTR_19:40967543-40969183:-	2.32921568180286	-2.47968	0.73554959177856	-3.3712	0.000748428277741782	0.0328240078309814
MLT1K:ERVL_MaLR:LTR_21:26447727-26447904:-	40.5508798011744	0.780834924959409	0.231621118852743	3.37117327136234	0.000748487647646344	0.0328240078309814
MER21C:ERVL:LTR_11:4523730-4524379:+	3.76676616664116	-1.81994	0.540870777995579	-3.36483	0.000765904190818668	0.0334300998217895
MLT1C2:ERVL_MaLR:LTR_5:74780034-74780409:+	157.027639028309	-0.788318	0.234430365587661	-3.3627	0.000771853352917992	0.0335323393555074
MLT1F:ERVL_MaLR:LTR_19:12079298-12079711:-	3.50690449510888	-1.69928	0.506832361700313	-3.35275	0.000800115058830775	0.0345984637299987
MLT1H:ERVL_MaLR:LTR_28:19077424-19077901:+	71.5763004071373	-1.0641	0.317693845114447	-3.34945	0.000809729300894472	0.0348520986593329
MER31_int:ERV1:LTR_28:12136089-12136434:-	1.99982568399534	-2.41801	0.724620354205504	-3.33693	0.000847097003169295	0.0362924462602071
MER31_int:ERV1:LTR_3:90343947-90344671:+	9.50563382979489	-1.35647	0.406810205316664	-3.3344	0.000854823195623861	0.0364554644482341
CapAeg_1.201:ERVL_MaLR:LTR_4:4715095-4715392:+	7.56714209223064	-1.24409	0.373357530505883	-3.33216	0.00086174817794849	0.036484309676973
MLT1H2:ERVL_MaLR:LTR_2:114143099-114143574:+	3.58462586076602	1.73553608769016	0.520924930872509	3.33164336132516	0.000863348190699586	0.036484309676973
MER31_int:ERV1:LTR_13:46461468-46461864:-	4.57414963492665	-1.54443	0.464425587321124	-3.32547	0.000882700028357736	0.0371333129576555
HERV16_int:ERVL:LTR_7:1340963-1342777:+	12.1178870115976	-1.66873	0.502397061383913	-3.32153	0.000895238073272666	0.0374911187712431
CapAeg_1.233:ERVK:LTR_2:46237777-46239430:+	18.7950914379117	-1.1564	0.348716747896638	-3.31615	0.000912676749007374	0.0380500257198276
MLT1J:ERVL_MaLR:LTR_2:8846328-8846500:+	2.11734114482672	-2.40496	0.725506947816403	-3.31487	0.000916851316491193	0.0380534227206189
LTR89:ERVL:LTR_8:38510537-38510604:+	40.9142180810043	-1.04509	0.315506789362679	-3.31241	0.000924958023239794	0.0381315222249004
CapAeg_1.271:ERV1:LTR_6:15560855-15561170:-	2.30143907774012	-2.22546	0.672103637451098	-3.31119	0.000928999130774484	0.0381315222249004
MLT1H:ERVL_MaLR:LTR_13:34913931-34914368:-	8.81807657078734	-1.71677	0.51875492439711	-3.30941	0.000934943699042311	0.0381315222249004
MLT1F:ERVL_MaLR:LTR_12:57271299-57271789:+	2.07938044436348	-2.9742	0.898726369962324	-3.30935	0.000935138976796526	0.0381315222249004
MLT1C2:ERVL_MaLR:LTR_LWLT01000216.1:19279-19659:-	4.90367117012771	1.97885416444481	0.598738716886322	3.30503792160901	0.000949635502249436	0.0385072935562468
LTR16A:ERVL:LTR_2:11117997-11118364:+	3.44739273258427	1.83543426691244	0.55549312016762	3.30415301337773	0.000952638218558326	0.0385072935562468
MLT1C2:ERVL_MaLR:LTR_LWLT01005345.1:10795-11101:-	14.3294226025943	1.3966737432586	0.422891198077379	3.30267867860197	0.000957660546637137	0.0385427277146557
MER21C:ERVL:LTR_16:59006848-59007351:+	2.33221858696213	-2.11806	0.642621013920016	-3.29597	0.000980829810607941	0.0393050635742329
MER74B:ERVL:LTR_1:57138792-57139063:+	4.71298737572356	-2.59473	0.787981025045535	-3.29288	0.000991659808098323	0.0395685031583266
MER21C:ERVL:LTR_16:76183227-76183649:-	3.26250019256738	2.35012397047548	0.715612926906186	3.28407143319195	0.00102318984714735	0.0406521196962772
MER34A:ERV1:LTR_26:40321713-40321937:-	31.4538987870437	1.1638246361446	0.35483652986203	3.27988957787724	0.0010384772329389	0.0410839269558849
MLT1L:ERVL_MaLR:LTR_28:3919974-3920151:+	4.34957525559991	-1.97555	0.606252621752427	-3.25863	0.0011195168683071	0.0440635763546726
LTR33A:ERVL:LTR_13:65497721-65497906:+	5.19193744158865	1.60993263898669	0.494196176564002	3.25767926854486	0.00112327284027723	0.0440635763546726
LTR16C:ERVL:LTR_1:71805532-71805734:-	18.0109782375548	1.64699215879086	0.505991792617918	3.2549780111444	0.00113401145512386	0.0442979180600275
LTR82A:ERVL:LTR_1:116938312-116938971:+	6.75853849548825	-1.96687	0.604720847570069	-3.25253	0.00114383176248328	0.0444945769699041
MER74A:ERVL:LTR_8:74178495-74178724:+	50.925669944379	0.706172852369247	0.217257918862578	3.25038947287312	0.00115247056634605	0.04464382856383
LTR9A_EC:ERVL:LTR_24:26294466-26294980:+	18.8322917996041	-1.14029	0.351004354649085	-3.24865	0.00115952655508724	0.0447307816707305
MER21C:ERVL:LTR_25:39162834-39163046:-	125.930740841203	1.16295852315381	0.358506760074966	3.24389566018401	0.00117906928653608	0.0452967237889503
MLT1J1:ERVL_MaLR:LTR_17:56165107-56165229:-	11.9634636646656	-1.41658	0.437688951495859	-3.23649	0.00121008836158859	0.04629708435263
CapAeg_1.285:ERV1:LTR_19:19071791-19071986:+	10.2680578021577	4.13158884245443	1.27752254916925	3.23406334012743	0.00122042385836776	0.0465011500460863
CapAeg_1.285:ERV1:LTR_24:26292390-26292602:-	19.7720254629865	-1.15027	0.356415193457889	-3.22734	0.00124947919306718	0.0472371429855479
MER68:ERVL:LTR_13:42914873-42914997:+	2.15510758049305	-2.81218	0.871387542664933	-3.22724	0.00124990181504193	0.0472371429855479
MER31_int:ERV1:LTR_22:58014403-58014660:+	4.59138431077596	-1.72774	0.535988321878628	-3.22346	0.00126650697545393	0.0475688606517609
MLT1F2:ERVL_MaLR:LTR_LWLT01000021.1:50662946-50663361:+	20.4380100978396	1.98385886813955	0.615547144124499	3.22291945803959	0.00126891227725467	0.0475688606517609
CapAeg_1.232:ERV1:LTR_5:98636200-98636478:-	32.8271092886622	1.16762492386335	0.362858231974033	3.21785430500281	0.00129153404149091	0.0482224577660279
MLT1A:ERVL_MaLR:LTR_1:71149775-71150122:+	49.2780939204831	-0.796993	0.24861566756173	-3.20572	0.00134723629293482	0.05010102326166
MLT1B:ERVL_MaLR:LTR_7:91239790-91240007:+	10.8212362761479	-0.950986	0.296840755107375	-3.20369	0.00135677945340493	0.050186886464686
CapAeg_1.271:ERV1:LTR_15:4039638-4040151:+	3.58671451809386	2.66255847753918	0.831286789015938	3.20293611389045	0.00136034154986564	0.050186886464686
MER21C:ERVL:LTR_13:63073713-63073784:-	3.14295558717626	-1.75724	0.549322907471395	-3.19893	0.0013794097317152	0.0505238476874672
MLT1A:ERVL_MaLR:LTR_23:12527368-12527805:+	2.64053	-1.86225	0.582364138490476	-3.19774	0.00138510770827692	0.0505238476874672
MER21C:ERVL:LTR_16:4478597-4478977:+	6.49165050850274	2.33014663726787	0.728718063573995	3.19759692224408	0.00138577833282824	0.0505238476874672
MLT1B:ERVL_MaLR:LTR_24:21910014-21910381:+	12.5417413450247	-1.46894	0.459743635452605	-3.19514	0.0013976482935293	0.0507455572012108
MER31_int:ERV1:LTR_16:24825974-24828437:+	5.59700532627773	-1.51091	0.473035796576048	-3.19408	0.00140277597081975	0.0507455572012108
MER74A:ERVL:LTR_17:9732009-9732446:+	39.3318501709099	1.65497608020731	0.518321763127336	3.19295117037316	0.00140826758061788	0.050746758515521
LTR16C:ERVL:LTR_18:18267479-18267710:+	4.76260083115976	1.51023990595358	0.473286395617442	3.19096411800163	0.00141798889619904	0.0508997790268823
HERV16_int:ERVL:LTR_9:74434608-74434928:+	2.04318902916409	-2.68917	0.843775123498939	-3.18707	0.00143722301276467	0.0513917782679737
MLT1H:ERVL_MaLR:LTR_7:47837974-47838463:+	167.04180955644	0.854927053421321	0.268532160254264	3.18370452392674	0.0014540335270561	0.0517936770154811
MLT1C:ERVL_MaLR:LTR_7:49576802-49577224:+	7.89141884540823	-1.54718	0.486707358917907	-3.17886	0.00147854917026298	0.0523065293829034
CapAeg_1.288:ERV1:LTR_3:101934016-101934131:-	2.23016295156172	-2.72162	0.856221066778901	-3.17864	0.00147968347076515	0.0523065293829034
MLT1L:ERVL_MaLR:LTR_19:48271840-48272309:+	18.2887588293353	-0.897818	0.282864456238818	-3.17402	0.00150342213343529	0.0529443771763179
MER21C:ERVL:LTR_15:19240526-19241137:-	6.01313550729678	1.49118949688229	0.471615816598524	3.16187338168031	0.00156757709099393	0.0549953366602663
MLT1F:ERVL_MaLR:LTR_14:66340317-66340793:+	3.09490359560129	-1.65118	0.523210620582503	-3.15587	0.00160021646685424	0.0558480097664787
MER31_int:ERV1:LTR_1:44574115-44575178:-	2.20846435798778	-2.3173	0.734437902394969	-3.1552	0.00160389573062814	0.0558480097664787
CapAeg_1.285:ERV1:LTR_LWLT01000097.1:122619-123033:+	11.731112762334	1.02642969955868	0.325468217989214	3.15370178354158	0.00161213733982185	0.0559255255534467
MER34B_int:ERV1:LTR_25:3710655-3710997:-	2.94315835933795	-1.88336	0.597480288738514	-3.15216	0.00162064942456496	0.0560118130118232
LTR37A:ERV1:LTR_21:6157282-6157428:+	2.1340264051915	-2.43373	0.773675121117619	-3.14567	0.00165706510765826	0.0570582752070327
MER21C:ERVL:LTR_2:112121376-112122133:-	5.09309624938379	-1.39184	0.442803708451218	-3.14323	0.00167092034926279	0.0573230497678824
MLT1A:ERVL_MaLR:LTR_25:20206256-20206607:+	3.94171725412941	2.37949744628307	0.761701055767552	3.12392562445025	0.00178455559114042	0.06085369068344
CapAeg_1.233:ERVK:LTR_26:40872033-40873331:+	3.07638331753761	-1.76116	0.56407678104088	-3.1222	0.00179504981389362	0.06085369068344
MER21C:ERVL:LTR_1:124477946-124478462:-	54.3437538048669	-0.849476	0.272165801711378	-3.12117	0.00180133014246628	0.06085369068344
CapAeg_1.201:ERVL_MaLR:LTR_25:41742753-41743237:+	17.2095051402086	1.14714473904453	0.368049049229175	3.11682570963586	0.00182809615085255	0.06085369068344
MER34A:ERV1:LTR_16:38434821-38435013:-	7.03137894184549	1.52058813396437	0.48795393451962	3.11625345425558	0.00183164770268576	0.06085369068344
MER31_int:ERV1:LTR_16:3764648-3765529:-	38.5360933229354	-1.25488	0.402697271817745	-3.11619	0.00183201856756314	0.06085369068344
MLT1F:ERVL_MaLR:LTR_2:49906469-49906956:+	33.6851337670533	-0.951856	0.305491929485047	-3.11581	0.0018343751817718	0.06085369068344
BTLTR1:ERVK:LTR_10:85368309-85369619:-	355.999354194955	2.53091968250085	0.812324802292277	3.11564989196307	0.00183540042159203	0.06085369068344
CapAeg_1.201:ERVL_MaLR:LTR_6:50408730-50409023:-	10.9043122562164	-0.929848	0.298478	-3.1153	0.00183760850885478	0.06085369068344
MER31_int:ERV1:LTR_20:25961200-25961614:+	5.43089869818023	-1.59776	0.512921871867493	-3.11503	0.00183929085533469	0.06085369068344
MLT1A:ERVL_MaLR:LTR_26:335465-335636:+	6.6722062522548	1.59980943647008	0.51402584758042	3.11231321148648	0.0018562744108754	0.0610727166786168
CapAeg_1.232:ERV1:LTR_9:2045995-2046266:-	4.77105187158865	-1.91945	0.616815657621754	-3.11187	0.00185904902872416	0.0610727166786168
MLT1E:ERVL_MaLR:LTR_9:80992339-80992908:-	2.72309059595301	-2.19771	0.706924366863613	-3.10884	0.00187824699348964	0.0614861348537789
CapAeg_1.233:ERVK:LTR_3:21469148-21470787:+	88.3543098834363	-1.27648	0.411263467466813	-3.1038	0.00191053489479575	0.0623236593576003
MER31_BT:ERV1:LTR_2:112213250-112213828:+	3.82430574681277	-1.68168	0.542024532837121	-3.1026	0.00191831233153541	0.0623585655464499
MER34B_int:ERV1:LTR_7:100944393-100944644:+	14.1849750062653	-0.997553	0.321701303482308	-3.10087	0.00192955818210482	0.0625055833415627
MLT1D:ERVL_MaLR:LTR_19:55912551-55913015:+	57.4712087205243	1.51798027169289	0.489780787321104	3.09930546683061	0.00193974914305713	0.0626175270243131
MER31_int:ERV1:LTR_7:106329160-106329475:+	2.9954555368076	-1.63292	0.52741622631443	-3.09607	0.00196106631087785	0.0630866210803853
LTR16A1:ERVL:LTR_25:37778745-37779141:-	4.79434172846582	1.48154386888173	0.479503739852169	3.08974413700817	0.00200328989981144	0.0642227110294724
MLT1K:ERVL_MaLR:LTR_18:26122802-26123177:-	4.56155674493858	1.73652138426112	0.564322206628758	3.07718066711399	0.00208968604629882	0.0664010516774962
MLT1C2:ERVL_MaLR:LTR_8:17188727-17189223:+	3.80685237389287	-1.45659	0.473595666381144	-3.0756	0.00210076494833489	0.0664010516774962
CapAeg_1.232:ERV1:LTR_23:18951365-18951864:+	3.64322825672535	-2.45928	0.799828282671089	-3.07475	0.00210675713381706	0.0664010516774962
LTR16A1:ERVL:LTR_4:7845746-7845912:-	2.62616000923798	1.73535890308289	0.564693350730331	3.07309958730435	0.00211847777092518	0.0664010516774962
CapAeg_1.233:ERVK:LTR_26:40858289-40859593:-	41.2412614478801	-1.23295	0.401295231216708	-3.07243	0.00212320456151076	0.0664010516774962
LTR16B1:ERVL:LTR_21:66595270-66595637:-	2.51286485148083	-2.04956	0.667280387363128	-3.07151	0.00212982243492416	0.0664010516774962
MLT1C2:ERVL_MaLR:LTR_20:23888924-23889343:+	5.1921092650179	-1.30161	0.423786340411575	-3.07138	0.0021307412322927	0.0664010516774962
LTR50:ERVL:LTR_19:40848410-40848765:-	1.90755332859835	-2.62151	0.853900217045995	-3.07005	0.00214025601206075	0.0664010516774962
MER57LA:ERV1:LTR_2:130433265-130433559:+	5.78545549941744	-1.35414	0.44114476897382	-3.0696	0.00214345550552093	0.0664010516774962
MLT1H:ERVL_MaLR:LTR_16:58987813-58988257:-	4.84911969817948	-1.55346	0.506120374874491	-3.06936	0.0021452119653499	0.0664010516774962
MER31_int:ERV1:LTR_3:90344690-90346158:+	81.0015148115511	-0.674897	0.2200126466092	-3.06754	0.00215831140540975	0.0664010516774962
MLT1H:ERVL_MaLR:LTR_13:59723708-59724039:-	247.347623507946	0.783612163866545	0.255480474046564	3.06720960492552	0.00216067288734682	0.0664010516774962
MER34A:ERV1:LTR_7:50713760-50714038:+	6.13117508610857	-1.99403	0.650211493719306	-3.06674	0.00216408719568477	0.0664010516774962
CapAeg_1.271:ERV1:LTR_3:21719908-21719947:-	3.59762770389447	-1.69756	0.553873730585784	-3.06489	0.00217749365153105	0.0665926265733031
LTR82B:ERVL:LTR_19:28033008-28033191:+	25.4602733148729	1.17594602731438	0.384059767303589	3.06188288237134	0.00219949492829388	0.0670449322896661
MLT1L:ERVL_MaLR:LTR_25:25873387-25873470:-	8.34590211876444	-1.00984	0.330181850794694	-3.05842	0.00222505425918873	0.0675136783566615
CapAeg_1.233:ERVK:LTR_20:38060776-38062397:-	2.28461376759712	-2.1272	0.695733068476792	-3.05749	0.0022319996346378	0.0675136783566615
MER34B_int:ERV1:LTR_14:80393186-80393241:-	3.15534606620562	-2.10363	0.68827551100058	-3.05638	0.00224025481296323	0.0675136783566615
LTR33A:ERVL:LTR_18:51354908-51355344:-	6.23017512925861	1.19797298589462	0.392020714232722	3.05589205468221	0.00224392025515848	0.0675136783566615
CapAeg_1.235:ERVL:LTR_3:110805752-110806176:-	27.7866816914881	1.57698953179614	0.516250381874909	3.05469901265517	0.00225286490340489	0.0675641451837266
MER34_int:ERV1:LTR_1:148220848-148221017:-	2.25221421345137	2.33822436610021	0.765858021027152	3.05307811879314	0.00226506964968761	0.0677117444795681
MLT1J:ERVL_MaLR:LTR_3:21761712-21762178:+	4.39631	-1.90773	0.625499054902268	-3.04993	0.00228891222222653	0.0680400480168626
CapAeg_1.232:ERV1:LTR_LWLT01000313.1:3377-4118:-	2.10517745161749	2.23505843114735	0.732877762900035	3.04970152498981	0.00229068893506271	0.0680400480168626
MLT1H:ERVL_MaLR:LTR_13:47787824-47788083:+	8.99719402943303	-1.22323	0.401636273678341	-3.04562	0.00232202683195651	0.0687506219390664
MLT1G:ERVL_MaLR:LTR_2:130068830-130069230:+	2.01418892504373	-2.49288	0.818961939828584	-3.04395	0.00233495565727198	0.0687506219390664
MLT1L:ERVL_MaLR:LTR_15:7906107-7906272:+	2.35885524035805	2.00369987201715	0.658308226082969	3.04371082211665	0.00233679644323384	0.0687506219390664
MLT1A:ERVL_MaLR:LTR_10:54216466-54216833:+	3.07331505098939	-1.87332	0.616537889257494	-3.03845	0.00237799381003021	0.0697419824979522
CapAeg_1.233:ERVK:LTR_19:40582801-40583962:-	19.0916328121462	-1.74734	0.575460078477279	-3.03641	0.00239410154083223	0.0699935912739537
LTR16A:ERVL:LTR_14:1412499-1412642:-	12.4862058680968	1.05575430566693	0.347969462893699	3.03404297862038	0.00241300051245546	0.0703249710479575
LTR16B2:ERVL:LTR_17:9731349-9731779:+	42.0821594889188	1.89966711637926	0.626462815536585	3.03237010923328	0.00242641498629568	0.0704787243541881
MLT1I:ERVL_MaLR:LTR_3:1114757-1114984:+	7.27999176680935	1.24536283634694	0.41083500707487	3.03129678557307	0.00243505770632759	0.0704787243541881
MLT1A:ERVL_MaLR:LTR_LWLT01000021.1:62360663-62361009:+	9.92260985958378	1.14512555176016	0.377859570170541	3.03055855180095	0.00244101852662672	0.0704787243541881
MLT1C2:ERVL_MaLR:LTR_6:66830766-66831638:+	9.21678568913836	-1.01918	0.336844038388157	-3.02568	0.00248075164578793	0.071360608332252
MLT1C2:ERVL_MaLR:LTR_9:1334267-1334602:-	2.74358884448968	-2.04712	0.676749633409337	-3.02493	0.00248691374633211	0.071360608332252
LTR33C:ERVL:LTR_2:131380989-131381548:+	3.55070592361513	-1.61959	0.53588386622472	-3.02229	0.00250872742661285	0.0716472639286202
MLT1O:ERVL_MaLR:LTR_2:10748933-10749050:-	40.1169432824564	1.26513677067521	0.418662436606949	3.02185402857853	0.00251231666566959	0.0716472639286202
MLT1D:ERVL_MaLR:LTR_21:67055816-67056304:-	54.9564812804688	1.0275076898445	0.3406732937183	3.01610871409878	0.00256041441937905	0.0722059310280098
HERV16_int:ERVL:LTR_3:102736912-102737223:-	70.0188217525981	-1.08674	0.360319591504005	-3.01604	0.00256097584656731	0.0722059310280098
LTR79:ERVL:LTR_5:19122033-19122238:-	2.32982702276328	-1.74935	0.580135478853474	-3.01541	0.00256633660450731	0.0722059310280098
MER31_int:ERV1:LTR_3:43724768-43724902:-	11.0491570612502	-1.23187	0.408589866077473	-3.01493	0.00257042202275563	0.0722059310280098
MLT1F1:ERVL_MaLR:LTR_LWLT01006832.1:6119-6244:+	2.42386303648809	2.5221341206123	0.836559728402108	3.01488827991967	0.00257073928904714	0.0722059310280098
CapAeg_1.201:ERVL_MaLR:LTR_11:104355784-104356157:+	12.4635975635676	1.3003934806999	0.431842034204957	3.01127120034527	0.00260156381045834	0.0728516227284071
MLT1J:ERVL_MaLR:LTR_5:56553651-56553834:-	5.64629316201127	1.26306146390688	0.41985133133323	3.0083540759441	0.0026266691125451	0.0729273907222938
MLT1K:ERVL_MaLR:LTR_7:107282088-107282279:-	4.46567299712216	1.73155071201357	0.575599384377344	3.00825671293356	0.00262751084282169	0.0729273907222938
MLT1H1:ERVL_MaLR:LTR_9:62096334-62096665:+	3.18726968250363	-1.66654	0.554022165624556	-3.00808	0.00262904811673375	0.0729273907222938
MLT1L:ERVL_MaLR:LTR_13:77918163-77918429:-	3.65920851834165	-2.09194	0.695617304678716	-3.00732	0.00263564626037332	0.0729273907222938
CapAeg_1.274:ERV1:LTR_23:23524076-23524146:+	2.36604289632951	2.5782048031258	0.85776599156597	3.00572047443724	0.00264952438806823	0.0730938523319594
MLT1H1:ERVL_MaLR:LTR_17:60308477-60308766:+	3.23152988461743	1.71410324953608	0.570896519684807	3.00247626396889	0.00267792855771446	0.0731720581671193
MER21C:ERVL:LTR_1:124487305-124487583:+	2.07083688105868	-2.13304	0.710575480323129	-3.00185	0.00268341884969485	0.0731720581671193
ARLTR2:ERV1:LTR_29:8517816-8518057:+	8.04771181011252	1.35440527751594	0.45119570770609	3.00181330270589	0.00268376714407313	0.0731720581671193
LTR52:ERVL:LTR_19:50516594-50516951:+	160.972979798711	0.966025967933755	0.321911037116618	3.00090974384266	0.00269174336460108	0.0731720581671193
LTR65:ERV1:LTR_14:15661331-15661547:+	46.6940118364195	-0.727269	0.242412285387557	-3.00013	0.00269863597588952	0.0731720581671193
MER67A:ERV1:LTR_17:15796777-15797343:+	7.15434566471031	-1.28102	0.427004139650999	-3.00002	0.00269958222559126	0.0731720581671193
CapAeg_1.233:ERVK:LTR_14:4774234-4775409:+	8.16869919611395	-1.07728	0.359328367459841	-2.99805	0.00271712691496524	0.0732507656508384
CapAeg_1.233:ERVK:LTR_4:101428890-101430311:+	2.2165923340258	-2.23887	0.746890426065131	-2.99759	0.00272125628264646	0.0732507656508384
MLT1H:ERVL_MaLR:LTR_14:776378-776566:+	5.39188270387813	1.3953515913978	0.465576106205834	2.99704295989129	0.00272612293376251	0.0732507656508384
MLT1I:ERVL_MaLR:LTR_18:47715122-47715238:-	6.67846026197661	-1.17014	0.390802581012179	-2.9942	0.00275169525459931	0.0737248149337457
LTR37_int:ERV1:LTR_12:65432022-65432716:+	2.67692912870342	-1.85987	0.621700059345314	-2.99158	0.00277537105695272	0.0739804917704761
MLT1A:ERVL_MaLR:LTR_14:8405128-8405474:-	3.15970209371671	-1.56805	0.524188706257358	-2.99138	0.00277715302010285	0.0739804917704761
MLT1D:ERVL_MaLR:LTR_2:1080580-1080892:+	2.95405984492669	-2.02858	0.678885288284224	-2.98811	0.00280711254604007	0.0743920846616963
HERVL74_int:ERVL:LTR_6:117262922-117263040:-	7.89646522476168	1.0643721372398	0.356236159509258	2.9878273410146	0.00280968233396266	0.0743920846616963
BosInd_1.230:ERV1:LTR_LWLT01000313.1:4762-5247:+	2.0289919814258	2.23694852027965	0.748875991310126	2.9870746909194	0.00281660899224665	0.0743920846616963
CapAeg_1.285:ERV1:LTR_18:46272356-46272806:-	4.01881228579309	-1.9621	0.657619719157909	-2.98365	0.00284835772318272	0.0750175120465431
MER21C:ERVL:LTR_2:2899060-2899495:-	1.98164052770034	-2.70183	0.905880845251131	-2.98254	0.00285868124816519	0.0750767219327451
MLT1L:ERVL_MaLR:LTR_18:16102189-16102406:+	214.095504953758	1.04075991011599	0.349582218407763	2.97715345722196	0.00290938345353393	0.076193064697197
LTR16E1:ERVL:LTR_8:63736860-63737301:-	3.5147043841926	1.56813234457851	0.527019575587842	2.97547267163541	0.00292537413937452	0.076396638690351
LTR33C:ERVL:LTR_LWLT01000240.1:6186-6305:+	21.3520511406128	0.906701114269063	0.305212435165873	2.9707214051626	0.00297101162849111	0.07719873036646
CapAeg_1.232:ERV1:LTR_15:333240-333640:-	3.53261948454997	2.20583078203615	0.742567097819614	2.9705474273141	0.00297269500604417	0.07719873036646
LTR37A:ERV1:LTR_21:6156819-6157091:+	3.78573182271829	-1.58307	0.533719937026427	-2.96612	0.00301587294236742	0.0781018683710026
MLT1K:ERVL_MaLR:LTR_9:23245282-23245605:+	2.45299230792839	-2.01812	0.681344881416875	-2.96196	0.003056876838576	0.0786736400121377
MLT1H1:ERVL_MaLR:LTR_9:21439793-21440135:-	151.564550172455	0.825489277656609	0.278749572673699	2.9614010516275	0.00306242877917715	0.0786736400121377
MER74A:ERVL:LTR_7:91804796-91805016:+	4.90089398180761	-1.6052	0.542116873095585	-2.96099	0.00306654098456425	0.0786736400121377
MLT1C2:ERVL_MaLR:LTR_18:67067336-67067435:+	8.6845889522486	0.975607704954185	0.329545991548837	2.96045993571008	0.00307180072328773	0.0786736400121377
MLT1F:ERVL_MaLR:LTR_28:21197690-21198131:-	3.71290501974123	-1.40991	0.476545358771734	-2.95861	0.00309029409837794	0.0787198529380534
CapAeg_1.232:ERV1:LTR_18:65908817-65909577:-	6.32090535723633	1.04513832023629	0.353256017366515	2.95858603634747	0.00309053956355701	0.0787198529380534
MLT1D:ERVL_MaLR:LTR_3:21440715-21441008:+	2.33967411240956	-2.02958	0.686196370183071	-2.95772	0.00309919321517769	0.0787245883101284
MLT2C2:ERVL:LTR_25:2358797-2359267:-	2.05736176591834	2.17952839441448	0.737199416714019	2.95649771961226	0.0031115453239741	0.0788229887656328
MLT1H:ERVL_MaLR:LTR_13:50880479-50880755:-	111.532377253823	0.862193599680068	0.291860141656406	2.95413273901268	0.00313549108930139	0.0791267074097453
ARLTR2:ERV1:LTR_6:115968893-115969066:+	23.3918770015767	1.08998015314812	0.369131283320646	2.95282519363525	0.0031488021736271	0.0791267074097453
MLT1E2:ERVL_MaLR:LTR_6:88804995-88805314:+	4.02641150068367	-1.37436	0.465441774940084	-2.9528	0.0031490676284399	0.0791267074097453
LTR33A_v:ERVL:LTR_2:17387573-17388048:-	19.2301804047159	1.4386469945482	0.487359747851781	2.95192001573697	0.00315804722488678	0.0791359571586767
MER92B:ERV1:LTR_7:41449667-41449868:+	26.9213186758581	0.945863885551251	0.320512480999399	2.9511	0.00316645972496802	0.0791359571586767
MLT1A:ERVL_MaLR:LTR_21:23962029-23962344:+	4.43910010067378	-1.29735	0.439939703245663	-2.94894	0.00318867848880279	0.079320334303739
MLT1F1:ERVL_MaLR:LTR_16:49977249-49977436:+	475.675981064297	1.22502564499798	0.415442801572645	2.94872276125784	0.00319090083140781	0.079320334303739
MER77B:ERVL:LTR_5:73276044-73276198:-	1.91725909719114	2.25730357533751	0.767770600152994	2.94007555757891	0.0032813221993646	0.0813505399666472
MLT1K:ERVL_MaLR:LTR_21:5305690-5306036:-	23.954506232281	-0.825766	0.281370468363595	-2.9348	0.00333761780937345	0.0819895888962803
MLT1C2:ERVL_MaLR:LTR_LWLT01000132.1:57740-58094:-	99.4826852810284	0.408612035014165	0.139231157901391	2.93477437933512	0.00333790297317096	0.0819895888962803
MLT1D:ERVL_MaLR:LTR_1:3204662-3205105:+	5.19549083688967	1.70592459319884	0.581313552865137	2.93460316689814	0.0033397450887201	0.0819895888962803
MLT1K:ERVL_MaLR:LTR_LWLT01000021.1:22989509-22989966:-	28.7369412292894	1.00800707913098	0.343539474773142	2.93418123141924	0.00334428874630574	0.0819895888962803
MLT1L:ERVL_MaLR:LTR_2:49905869-49906122:+	24.4338482348421	-0.94199	0.321137580398662	-2.93329	0.00335388611872159	0.0819895888962803
MLT1D:ERVL_MaLR:LTR_2:89542098-89542540:+	2.3138444757758	-1.99754	0.681199716276015	-2.93239	0.00336364004319341	0.0819895888962803
MER89:ERV1:LTR_6:72865990-72866442:+	2.82887344518334	-1.67233	0.5706046900867	-2.9308	0.00338094185584733	0.0819895888962803
CapAeg_1.233:ERVK:LTR_1:132401899-132403142:-	2.25709948121031	-2.05985	0.702929689821961	-2.93038	0.00338551181875187	0.0819895888962803
MLT1D:ERVL_MaLR:LTR_13:22304294-22304717:-	3.04317104976475	-1.68471	0.574936408291862	-2.93026	0.00338680586723405	0.0819895888962803
MLT2B4:ERVL:LTR_3:2565358-2565623:+	2.25936892491084	3.8285742035967	1.30691220349339	2.92948079707488	0.00339528791277486	0.0819895888962803
BTLTR1:ERVK:LTR_17:66900851-66902176:+	17.3500712431986	-1.78684	0.610591829170862	-2.92641	0.00342900006609142	0.0825891544415854
MLT1F1:ERVL_MaLR:LTR_10:88801237-88801562:+	12.3564544915907	-1.14528	0.391530959311925	-2.92513	0.00344315048243256	0.0827156848454148
MLT2B1:ERVL:LTR_8:76726856-76727322:+	2.76405980976736	-1.56153	0.534214719521468	-2.92304	0.0034662689207455	0.0830564488561106
MLT1K:ERVL_MaLR:LTR_2:3999308-3999679:+	90.9183806742753	0.732544588648951	0.250746900547747	2.92145022350719	0.00348405944039673	0.0832681249803814
MLT1H1:ERVL_MaLR:LTR_14:66338792-66339119:+	3.1272933400004	-1.65053	0.565568054268105	-2.91835	0.00351887675321168	0.083884608140023
BTLTR1:ERVK:LTR_13:10576381-10577379:-	6.0185332550804	-1.23648	0.424072177648401	-2.91572	0.00354867114715672	0.0843785055118056
MLT1K:ERVL_MaLR:LTR_18:58435804-58435950:+	29.3420947956944	-0.655195	0.225684425473035	-2.90315	0.00369431741824544	0.087617523054663
MLT1D:ERVL_MaLR:LTR_25:26451391-26451781:-	47.7593128166117	0.512937385759676	0.176830873561094	2.9007230209857	0.00372302800754963	0.0880737694305062
ERVL_B4_int:ERVL:LTR_1:71156861-71157412:-	22.8399016146704	-1.12887	0.389579802859873	-2.89766	0.00375957606179844	0.0886590157462841
MLT1B:ERVL_MaLR:LTR_11:74888799-74889205:-	2.83107288155879	-1.82011	0.628267838290183	-2.89703	0.00376715908761884	0.0886590157462841
MLT1K:ERVL_MaLR:LTR_7:30122587-30123113:+	2.17413	-1.91982	0.663130187500109	-2.89509	0.00379055026393922	0.0886590157462841
MLT1A:ERVL_MaLR:LTR_1:44375028-44375214:-	7.73518340681963	-1.34168	0.463494620674326	-2.89471	0.00379509941587337	0.0886590157462841
MLT1E2:ERVL_MaLR:LTR_7:1337634-1337871:-	2.72207710058069	-2.06837	0.714541339656971	-2.89468	0.00379544888319039	0.0886590157462841
LTR53:ERVL:LTR_15:67145055-67145500:+	11.3979535357117	-0.992106	0.343086476213147	-2.89171	0.0038315381122826	0.0892777188719081
MER31_int:ERV1:LTR_13:46460273-46461088:-	6.61481794825555	-1.21638	0.421028948242494	-2.88907	0.00386381090910518	0.0898046250548773
CapAeg_1.233:ERVK:LTR_10:23642102-23643304:-	7.19773968513413	-1.75258	0.607065955722741	-2.88697	0.00388968991830092	0.0898498828840299
MLT1H:ERVL_MaLR:LTR_18:50303424-50303757:+	2.20529237152689	-1.91942	0.664989003924009	-2.88639	0.00389689886691465	0.0898498828840299
MER68B:ERVL:LTR_1:105614602-105615147:-	26.2093640598237	-0.941043	0.326055125546988	-2.88615	0.00389989488463057	0.0898498828840299
MER34B_int:ERV1:LTR_21:27388371-27388483:+	7.43799208971711	-1.20493	0.417602059438544	-2.88536	0.00390967765380588	0.0898498828840299
MLT1B:ERVL_MaLR:LTR_14:48478900-48479288:-	1.97252441438048	-2.42505	0.840570740028668	-2.885	0.00391408008691321	0.0898498828840299
LTR33:ERVL:LTR_2:9749487-9749556:-	17.3267426651396	1.07969211682612	0.374388702564239	2.88388006751049	0.00392808321565392	0.08994923560575
MLT1K:ERVL_MaLR:LTR_18:46710065-46710584:-	13.4527396891594	0.914953263203363	0.317571436152364	2.88109432727567	0.0039629701958586	0.0905251447442198
LTR33:ERVL:LTR_9:6759154-6759364:-	2.36870353116561	1.65399029325887	0.574567519730439	2.87867001955635	0.00399355951967374	0.0908931967076797
MER110_int:ERV1:LTR_21:1297394-1298635:-	6.43607953587853	-1.43337	0.49799767934644	-2.87827	0.00399863584526632	0.0908931967076797
CapAeg_1.274:ERV1:LTR_22:28681351-28681460:-	22.4785905863565	1.19098442927643	0.414060995473933	2.87635020515089	0.00402303092611847	0.0909483198533851
MER89:ERV1:LTR_18:46527463-46527535:-	3.03113963814855	-2.41579	0.839943461637206	-2.87613	0.00402585804492346	0.0909483198533851
EUTREP7:ERV1:LTR_LWLT01000035.1:242658-242778:-	6.14964729722659	1.46169836595769	0.508280356025841	2.87577190152786	0.00403040849516991	0.0909483198533851
HERVL74_int:ERVL:LTR_20:18435308-18435430:+	2.23914043469045	-2.23038	0.775795630715105	-2.87495	0.00404087052296381	0.0909636156222628
MER21C:ERVL:LTR_1:124486549-124486830:+	2.41150545812283	-2.12864	0.741359069071087	-2.87127	0.00408824888709513	0.0918078500080276
LTR37B:ERV1:LTR_22:15804802-15804898:-	2.61406599992563	-2.01601	0.702421981459187	-2.87008	0.00410370993191987	0.0919329909326724
MLT2D:ERVL:LTR_27:31063914-31064191:+	1.90932314474153	-2.35708	0.822349803583357	-2.86628	0.00415330640453976	0.0923759638168055
MLT2D:ERVL:LTR_23:20945364-20945502:+	5.03037549624758	1.34233204747079	0.468377922634161	2.86591656566881	0.004158038175273	0.0923759638168055
MER34_int:ERV1:LTR_24:42015305-42015563:-	3.06224616575975	-1.60351	0.559583126067591	-2.86554	0.00416298862059827	0.0923759638168055
LTR67B:ERVL:LTR_3:2670692-2670786:+	2.69058493658992	1.68875745543919	0.589336829658231	2.86552166851431	0.00416322779813289	0.0923759638168055
MER21C:ERVL:LTR_3:101236000-101236383:+	7.43876741961985	-2.03167	0.709595916400935	-2.86314	0.00419463539525386	0.0927289778728641
MLT1F:ERVL_MaLR:LTR_4:108051828-108052005:+	93.7372571339311	-0.827537	0.289064967481889	-2.86281	0.00419908569264019	0.0927289778728641
LTR33:ERVL:LTR_22:5850237-5850400:-	4.48101335293976	-1.65017	0.577050125356351	-2.85966	0.00424099821767226	0.093320438675853
LTR37B:ERV1:LTR_19:14095936-14096367:-	264.637987792692	1.73557040066924	0.607047189802822	2.85903703999186	0.00424929165230889	0.093320438675853
MLT1J:ERVL_MaLR:LTR_12:9512348-9512504:+	7.23583675560178	1.3325319168845	0.466158555902087	2.8585379373888	0.00425598214462317	0.093320438675853
CapAeg_1.201:ERVL_MaLR:LTR_7:66500742-66500878:-	31.9547405140339	0.788460109790467	0.276072993291416	2.85598421051706	0.00429036469781799	0.0938529896367385
MLT1J:ERVL_MaLR:LTR_2:129311873-129312302:+	1.91182465042624	-2.39482	0.83888723769515	-2.85476	0.00430694250645203	0.0939944706161609
MER21_int:ERVL:LTR_3:90350800-90351814:+	6.82905244235643	-1.1484	0.402731166734475	-2.85152	0.00435109931616234	0.0945077650847123
MLT1A:ERVL_MaLR:LTR_4:111148229-111148590:+	55.1591005802672	-0.682861	0.239518651860148	-2.85097	0.00435858008582742	0.0945077650847123
MLT1C2:ERVL_MaLR:LTR_20:38999020-38999290:-	2.24250354850742	-2.1432	0.751957258600596	-2.85016	0.00436975294984137	0.0945077650847123
CapAeg_1.288:ERV1:LTR_16:76229559-76230211:-	7.94246987648858	1.1860492722756	0.416149151001515	2.85005813281422	0.004371123909479	0.0945077650847123
MER34B_int:ERV1:LTR_14:80395206-80395331:-	1.93156546758616	-2.18537	0.767780601051655	-2.84635	0.00442233668940655	0.0953931884023497
CapAeg_1.288:ERV1:LTR_6:59767462-59768069:-	4.32344021640054	-1.37566	0.483809106372746	-2.84338	0.00446371542819423	0.0960628757775966
MLT1C2:ERVL_MaLR:LTR_25:3744952-3745163:+	44.1019598469196	0.749639012998313	0.263789520066958	2.84180741072667	0.00448585810554423	0.0963164499012579
MLT1F:ERVL_MaLR:LTR_18:45828257-45828617:-	6.15436527095573	-1.17349	0.413126390807019	-2.84052	0.0045039724469464	0.0964825618416145
MLT1E2:ERVL_MaLR:LTR_1:70035177-70035740:+	2.24553297199018	-1.98284	0.698743342483236	-2.83773	0.00454362817536694	0.0971083014859457
Eutr10:ERVL:LTR_25:38898900-38899124:-	41.6410268158659	0.518057204935447	0.182627517684989	2.83668754578943	0.00455841975781332	0.0972009827715376
LTR16B2:ERVL:LTR_18:18204136-18204439:+	3.64541069736452	-1.47012	0.518623741433989	-2.83465	0.00458756560929037	0.0975986212118366
LTR109B:ERV1:LTR_15:64143758-64143984:-	3.64889331443969	-1.4382	0.508132845488845	-2.83037	0.00464945472570513	0.0986894533901383
MLT1J_int:ERVL_MaLR:LTR_5:24899388-24899479:-	7.44586419542517	-1.04777	0.370372720145809	-2.82896	0.00466995363688468	0.0988987675674644
MLT1D:ERVL_MaLR:LTR_22:16316920-16317327:-	2.70541956346198	2.23084019690286	0.788854901471031	2.82794743715589	0.00468474978036006	0.0989866334272898
LTR16A1:ERVL:LTR_2:17416785-17417143:-	186.36387907142	0.86283566591607	0.305255001545417	2.82660615402789	0.0047044148534992	0.0991136490821908
MLT1L:ERVL_MaLR:LTR_6:98527988-98528145:+	7.67378845981219	1.65746390371567	0.586587065364644	2.82560595277587	0.00471912779876828	0.0991136490821908
CapAeg_5.110:ERV1:LTR_3:19483091-19483710:+	2.65888160737883	1.7773011150677	0.629283875203554	2.82432330638188	0.0047380564604522	0.0991136490821908
MLT1D:ERVL_MaLR:LTR_19:34081443-34081855:+	106.897880813525	0.641851970095034	0.227270177507134	2.82418035280888	0.00474017034942905	0.0991136490821908
CapAeg_1.232:ERV1:LTR_28:42419960-42420681:+	3.57088734807102	-1.45281	0.514520884919773	-2.82362	0.00474842868425195	0.0991136490821908
LTR89:ERVL:LTR_6:103762651-103762846:-	5.19933788461065	1.37111762436168	0.485795069943223	2.82241980043545	0.00476627414619341	0.0991136490821908
MLT1I:ERVL_MaLR:LTR_3:1114521-1114620:+	18.478245094838	1.4234077760377	0.504355381765215	2.82223175859819	0.00476906992785414	0.0991136490821908
MLT1C2:ERVL_MaLR:LTR_LWLT01000132.1:15654-16794:+	17.6383273885539	-0.743664	0.263546209801048	-2.82176	0.00477610898684083	0.0991136490821908
MER31_int:ERV1:LTR_3:27584085-27584982:+	34.4565250118689	0.805052084038955	0.285408605976519	2.82070010217277	0.00479189773465415	0.0991136490821908
ERV54_EC_LTR:ERV1:LTR_24:37277174-37277559:-	2.21844902502012	-1.72756	0.61253586529625	-2.82033	0.00479736926825706	0.0991136490821908
MLT1C2:ERVL_MaLR:LTR_5:27190313-27190743:-	68.8578038056022	-0.999101	0.354983607617974	-2.8145	0.00488534580872764	0.100518729560541
MLT1F:ERVL_MaLR:LTR_29:49312912-49313153:+	19.013359194716	1.10798314725867	0.393716941790695	2.81416172293568	0.00489046183709723	0.100518729560541
LTR33A:ERVL:LTR_10:37933567-37933656:-	2.33457592420252	1.7587129392685	0.625058188627133	2.81367874426429	0.00489781483176563	0.100518729560541
CapAeg_1.233:ERVK:LTR_3:555482-557103:+	4.15378442595162	-1.37516	0.489237511375053	-2.81082	0.00494148626253369	0.101191625072193
MER92_int:ERV1:LTR_2:44442221-44442673:-	38.8758304903389	-1.54496	0.55015173804858	-2.80824	0.00498132714543146	0.101783293343025
MLT1E1A:ERVL_MaLR:LTR_15:348885-349190:+	8.66757173126218	1.79449317285848	0.639529647348265	2.8059577539511	0.00501672691112701	0.10197547697488
MER34B_int:ERV1:LTR_22:11763714-11763827:+	17.2058580343095	-0.9485	0.338061955553562	-2.8057	0.00502075290402542	0.10197547697488
MLT1N2:ERVL_MaLR:LTR_3:100911981-100912060:-	2.07475290317855	-1.94598	0.693628282349115	-2.80551	0.00502363864198077	0.10197547697488
MER31B:ERV1:LTR_6:19192924-19193237:+	3.13475041253442	-1.69001	0.602709067892842	-2.80403	0.00504689333715741	0.102102750565244
ERVL_B4_int:ERVL:LTR_7:69642725-69644165:-	6.80619435573698	1.52392857090991	0.543540521515299	2.80370737891162	0.00505187321286569	0.102102750565244
BosInd_1.230:ERV1:LTR_7:1470540-1470936:+	3.06984213420143	-1.9741	0.70568382522508	-2.79743	0.00515111127496408	0.103882606341304
MER34B_int:ERV1:LTR_18:48579861-48579937:+	2.06830943663181	-1.9862	0.710288625527887	-2.79633	0.00516869550958679	0.104011606390971
MLT1F:ERVL_MaLR:LTR_9:62097285-62097833:+	3.37128031239615	-1.47847	0.528854104223876	-2.79561	0.00518017091873815	0.104017384517297
MLT1C:ERVL_MaLR:LTR_11:98443685-98443763:+	18.5417200740861	0.723142139667417	0.258956254253017	2.79252625797121	0.00522982227860156	0.104320190369878
CapAeg_1.233:ERVK:LTR_13:53778168-53779461:+	3.35028476356254	1.48640704802691	0.532424274104429	2.79177175106664	0.00524203191130674	0.104320190369878
MLT1D:ERVL_MaLR:LTR_9:21393046-21393586:-	10.1954020553021	-1.13311	0.405889472487747	-2.79168	0.00524354413363638	0.104320190369878
BTLTR1:ERVK:LTR_9:54733111-54734054:+	2.19610486889153	2.18003449480706	0.78094574978728	2.79153128805794	0.00524592855592348	0.104320190369878
CapAeg_1.201:ERVL_MaLR:LTR_14:81586298-81586459:-	31.9604682460625	0.607339935617134	0.21759123616024	2.79119667838953	0.00525135517834815	0.104320190369878
MER31_int:ERV1:LTR_2:131723820-131724156:+	3.15356627458208	-1.48408	0.532418901645861	-2.78742	0.00531288662329377	0.105317498799066
MLT1A:ERVL_MaLR:LTR_10:65821719-65821931:-	120.618588632516	1.28763735084505	0.462120010464861	2.78637003740603	0.00533019868611329	0.105435866350628
MLT1F2:ERVL_MaLR:LTR_4:115708374-115708891:-	5.38155934068295	-1.4105	0.506413644789899	-2.78527	0.00534824428144247	0.105483240262793
CapAeg_5.110:ERV1:LTR_27:38587087-38587710:-	7.60017904646559	1.14275525906377	0.410347474833459	2.78484779156388	0.00535528551188966	0.105483240262793
MLT1F2:ERVL_MaLR:LTR_18:27724445-27724876:+	2.43080619684866	-1.69709	0.610258389259288	-2.78093	0.00542031839098663	0.106435440387294
ERV3_16A3_I:ERVL:LTR_23:360735-361021:+	25.1879511472401	1.16024977788791	0.417271993562217	2.78055991245172	0.00542652455023957	0.106435440387294
CapAeg_1.271:ERV1:LTR_8:23123588-23124057:-	2.42278053807595	1.91939489795027	0.690576029796048	2.77941141182838	0.00544575051008657	0.106527544874045
MLT1J:ERVL_MaLR:LTR_18:53026825-53027129:+	9.05123565311235	0.849259289176141	0.305766481162717	2.77747673959134	0.00547827609991962	0.106527544874045
MLT1C2:ERVL_MaLR:LTR_3:6017768-6018111:+	2.08366504209049	2.34463320425371	0.844237307202401	2.77722055665043	0.00548259615309505	0.106527544874045
MLT2C1:ERVL:LTR_10:18360914-18361026:-	5.00479818127334	-1.31688	0.474220702804793	-2.77694	0.00548736312936488	0.106527544874045
MER21C:ERVL:LTR_18:58906192-58906383:+	2.70782477404698	-1.91487	0.689693605064297	-2.7764	0.00549640051918461	0.106527544874045
MLT1G1:ERVL_MaLR:LTR_10:43406909-43407165:+	9.18233037931908	-1.01285	0.364993115107176	-2.77499	0.0055203917096747	0.106527544874045
LTR16B2:ERVL:LTR_17:9749156-9749586:+	11.048253934342	1.60062446932354	0.576894620081327	2.77455260216831	0.00552776939107706	0.106527544874045
MLT1H:ERVL_MaLR:LTR_3:38895216-38895722:-	2.07489595193667	-1.80367	0.65011149780812	-2.7744	0.00553029532234047	0.106527544874045
CapAeg_1.271:ERV1:LTR_8:79885758-79886010:-	3.60714502358477	-1.63882	0.590821932151336	-2.7738	0.00554064088160147	0.106527544874045
MER21C:ERVL:LTR_3:101236604-101236952:+	8.15595273297499	-2.57225	0.92762017257866	-2.77296	0.0055549322702571	0.106527544874045
MER68B:ERVL:LTR_14:62970708-62970760:+	40.9786065542006	1.50406235919102	0.542430308374855	2.77282138547394	0.00555726140302377	0.106527544874045
MLT2F:ERVL:LTR_24:50090441-50091045:+	194.429448073802	0.718887290722895	0.259365749093014	2.77171250728671	0.00557622613647004	0.106671140721732
BTLTR1:ERVK:LTR_24:53997065-53998391:+	5.64170198472045	1.46869560507309	0.53112377477656	2.76526051896464	0.00568773510796983	0.108580848662824
MLT1L:ERVL_MaLR:LTR_22:58935445-58935845:-	3.71669155822372	1.38915393824082	0.503793952207802	2.75738510189148	0.00582656860610246	0.111003295760112
MLT1D:ERVL_MaLR:LTR_1:117801258-117801630:+	7.56952528412449	-1.04816	0.380368503940388	-2.75564	0.00585766120803829	0.111367436096384
MLT1J:ERVL_MaLR:LTR_25:18843130-18843546:-	10.5650180765054	-1.3665	0.4965900600385	-2.75176	0.00592754230182984	0.112268830784212
MLT1F:ERVL_MaLR:LTR_23:31157069-31157426:+	6.59958523227605	1.67344499750678	0.608156142130331	2.75166997680038	0.00592922404163148	0.112268830784212
MLT1A:ERVL_MaLR:LTR_8:74427172-74427425:-	2.40829082628139	-1.72337	0.627071628520745	-2.74829	0.00599073693984137	0.112951749917792
MER34B_int:ERV1:LTR_21:67424507-67424862:-	3.22836942806081	-1.43383	0.522026466349918	-2.74667	0.00602040412708145	0.112951749917792
CapAeg_1.271:ERV1:LTR_17:21865508-21866006:-	1.99273451598108	-2.08358	0.758585062477609	-2.74666	0.00602053523012175	0.112951749917792
MER34_int:ERV1:LTR_LWLT01006199.1:11082-11277:+	3.06472139965194	1.58535573106329	0.577251306069189	2.74638743021443	0.00602555602958771	0.112951749917792
MLT1E1:ERVL_MaLR:LTR_18:45845983-45846199:-	2.77197294209245	-1.59389	0.580363611634191	-2.74636	0.00602603721192049	0.112951749917792
MLT1K:ERVL_MaLR:LTR_18:46583645-46583822:-	5.77769226195707	1.19528610800427	0.435568547175726	2.74419747650431	0.0060659035649748	0.11323993958698
CapAeg_1.232:ERV1:LTR_8:62731586-62732313:+	47.5482575849034	-0.659405	0.240353264782538	-2.74348	0.00607914188040952	0.11323993958698
MLT1H:ERVL_MaLR:LTR_18:46714283-46714512:-	2.12755294311335	1.78654396267258	0.651321739540583	2.74295153104016	0.00608896723077959	0.11323993958698
MLT1C2:ERVL_MaLR:LTR_29:31664537-31664854:+	2.34193910175363	-1.6892	0.615846631494354	-2.74289	0.00609013335414541	0.11323993958698
MLT1C2:ERVL_MaLR:LTR_24:62295974-62296332:-	3.47079862684712	-1.77189	0.646447280052816	-2.74097	0.00612582932171217	0.113416364008821
MLT1D:ERVL_MaLR:LTR_29:28975243-28975595:-	25.2416923351452	0.692758285313243	0.252827762770942	2.7400404042687	0.00614316319093174	0.113416364008821
CapAeg_1.232:ERV1:LTR_LWLT01002809.1:15464-16190:-	12.2719681541484	-1.99227	0.727156	-2.73981	0.00614748893507946	0.113416364008821
MLT1F:ERVL_MaLR:LTR_12:71839238-71839724:-	3.07444898860096	-1.55094	0.566155681744232	-2.73942	0.00615477326999031	0.113416364008821
ARLTR2:ERV1:LTR_29:44485799-44486108:+	39.2028010454658	0.953414294028391	0.348074767101631	2.73910775540363	0.00616061781482788	0.113416364008821
LTR33:ERVL:LTR_3:52124092-52124265:+	4.53963365198449	-1.22004	0.445996489383608	-2.73554	0.00622775815273564	0.11442582518969
CapAeg_1.288:ERV1:LTR_5:74025122-74025795:-	4.73075410155579	1.28526706175188	0.470113885966029	2.73394830512357	0.00625798685836385	0.114754445408696
MER34A:ERV1:LTR_2:89118997-89119209:-	1.95522124646053	-1.80325	0.659879629301875	-2.73269	0.00628192345072526	0.114966618742899
MER21C:ERVL:LTR_13:63073142-63073705:-	27.8518601983899	-0.773805	0.283325530275841	-2.73115	0.00631136583244406	0.115278522876684
MLT1O:ERVL_MaLR:LTR_7:58175527-58175706:-	2.52978433588475	-1.84568	0.676089023180199	-2.72993	0.00633479535001551	0.115479592880577
MER21_int:ERVL:LTR_10:24293989-24296102:+	2.03128629846989	-1.86731	0.684518635161518	-2.72792	0.00637353516120974	0.115958427385063
MLT1G:ERVL_MaLR:LTR_4:26943485-26944895:-	4.28530907809479	-1.42931	0.524189561539325	-2.7267	0.00639708068397887	0.116159490466702
MLT1B:ERVL_MaLR:LTR_17:64492572-64492937:+	1.91455008423848	-2.09793	0.769605587881191	-2.72598	0.00641117327267669	0.116188455976755
LTR40b:ERVL:LTR_1:86062960-86063332:+	6.22839685848252	-1.19016	0.436738847997115	-2.7251	0.00642814581850008	0.116269400145127
MER21C:ERVL:LTR_10:92611834-92612328:+	29.268193683133	-0.671097	0.24650406340929	-2.72246	0.00647984610610266	0.116976949996964
MLT1F:ERVL_MaLR:LTR_22:59152549-59152778:-	41.5148563905442	0.638624210978845	0.234680736572114	2.72124683221542	0.00650361798592864	0.117178558944145
MLT1N2:ERVL_MaLR:LTR_28:3937785-3937859:-	3.42647818890997	-1.37734	0.506379597621497	-2.71997	0.00652875457925762	0.11740392905872
MER21_int:ERVL:LTR_LWLT01000027.1:41411372-41413571:+	5.33890278436088	-1.35176	0.497865082007928	-2.71512	0.00662519004181212	0.118908092314145
BTLTR1:ERVK:LTR_1:70631207-70631714:-	5.92072438518695	-1.16586	0.42966609644146	-2.71341	0.00665946606940591	0.118956881313962
ARLTR2:ERV1:LTR_3:102705352-102705635:+	2.51483851259163	-1.62838	0.600150055794326	-2.71329	0.00666191311946334	0.118956881313962
MLT1A:ERVL_MaLR:LTR_21:54303457-54303822:-	2.8226846746282	-1.61792	0.596345452536737	-2.71305	0.00666669685071258	0.118956881313962
LTR103_Mam:ERV1:LTR_28:4167981-4168106:-	44.858429675172	0.859289994482216	0.316796536794987	2.71243493750155	0.00667908917348479	0.118956881313962
CapAeg_1.233:ERVK:LTR_4:7231174-7232556:+	2.37882852909595	2.21931064590966	0.81845091471737	2.71159895603029	0.00669595513234445	0.118986036935431
LTR16E1:ERVL:LTR_18:20694150-20694550:-	26.0312822022109	-1.51119	0.557412500755478	-2.71109	0.00670632283039321	0.118986036935431
LTR67B:ERVL:LTR_1:71166274-71166612:+	19.3107523294047	-0.863508	0.318884447124269	-2.7079	0.00677097766936241	0.119594733727525
LTR16C:ERVL:LTR_21:63109987-63110267:+	2.82350636797578	1.70036600551098	0.627988764242597	2.70763762399755	0.00677639683848849	0.119594733727525
MLT1B:ERVL_MaLR:LTR_28:31707329-31707701:-	3.01486042110434	-1.62489	0.600246667674146	-2.70704	0.00678864624781441	0.119594733727525
MLT2B1:ERVL:LTR_14:80703108-80703486:+	3.18019003104232	1.82795159124245	0.675550807713219	2.70586841192623	0.00681260349890648	0.119594733727525
CapAeg_1.233:ERVK:LTR_18:50341840-50343338:+	8.26547859394026	-0.941338	0.347900672633737	-2.70577	0.00681468366799639	0.119594733727525
MER21_int:ERVL:LTR_3:90349652-90350681:+	7.25400305840659	-1.12056	0.414161155333896	-2.70561	0.00681781315215532	0.119594733727525
MLT1K:ERVL_MaLR:LTR_7:106767923-106768258:+	3.29220181856711	1.72555752852117	0.638070964128885	2.70433482406923	0.00684412869677305	0.119641039942992
HERV16_int:ERVL:LTR_12:14719959-14720605:+	3.98747851258541	1.90699036048296	0.705186694284483	2.70423474512362	0.00684619051841151	0.119641039942992
MER34B_int:ERV1:LTR_LWLT01000021.1:18686707-18687049:-	2.69168073076769	-1.73655	0.642713325839193	-2.70191	0.00689421157765098	0.120254193315987
MLT1A:ERVL_MaLR:LTR_21:59744734-59745047:-	12.8971424300444	0.822683644988986	0.304558437391126	2.70123412779552	0.00690826888835131	0.120273737556184
MER68B:ERVL:LTR_10:20880260-20880397:-	6.76954881200178	-1.39654	0.517401704368049	-2.69914	0.00695181411670758	0.120805637089776
CapAeg_1.274:ERV1:LTR_1:124479842-124480287:-	3.0481070112788	-1.41262	0.523609454706544	-2.69786	0.00697874669294947	0.121047402993193
CapAeg_1.232:ERV1:LTR_3:21461013-21461170:+	3.72743929967743	-1.47549	0.54712928867024	-2.69679	0.00700115587603032	0.121209955641441
MLT1D:ERVL_MaLR:LTR_1:131794432-131794934:-	7.54314775807473	-1.00514	0.373049946773832	-2.69438	0.00705196829656332	0.121697715392793
MLT1J2:ERVL_MaLR:LTR_11:24466518-24466980:+	2.02472938283824	-1.91202	0.709760582329886	-2.6939	0.00706213671460039	0.121697715392793
LTR16B1:ERVL:LTR_10:35690461-35690560:+	4.80219042723324	-1.22837	0.456292633761408	-2.69207	0.00710096158363582	0.121697715392793
MLT1A:ERVL_MaLR:LTR_21:20540633-20540956:+	3.52622558251752	1.2664809972921	0.47047069533343	2.69194449272664	0.00710367671490931	0.121697715392793
MLT1D:ERVL_MaLR:LTR_18:64660080-64660580:-	6.05661345422726	1.65848595782518	0.616257439750708	2.69122261387398	0.00711906728671407	0.121697715392793
MER31_int:ERV1:LTR_28:4118083-4118390:-	2.82037967852586	-1.67659	0.62299192575549	-2.69119	0.00711967435370616	0.121697715392793
MLT1C2:ERVL_MaLR:LTR_25:487914-488026:-	36.5768341922583	0.913884	0.339590667024908	2.69113397492449	0.0071209591452812	0.121697715392793
MLT1K:ERVL_MaLR:LTR_21:41292152-41292255:+	2.90390194107611	-1.68681	0.62737110815719	-2.6887	0.00717318942121094	0.122365398255042
CapAeg_1.233:ERVK:LTR_18:51076177-51077741:+	4.90724659235817	1.14923268641538	0.42767364534351	2.68717209706085	0.00720598148968177	0.122699651849032
MLT1F2:ERVL_MaLR:LTR_4:21458025-21458596:+	7.28362119510517	1.05221759118872	0.391816300316017	2.68548702629283	0.0072424186436171	0.123013153004488
LTR33C:ERVL:LTR_18:37020991-37021334:+	3.07026238787931	1.70936400395943	0.636710388126071	2.68468056409497	0.00725991562452773	0.123013153004488
CapAeg_1.233:ERVK:LTR_5:90169153-90170814:+	2.28097376231242	-2.28786	0.852252358015384	-2.68449	0.00726408744750608	0.123013153004488
MER31_int:ERV1:LTR_3:43725797-43725890:-	3.43974748705593	-1.35608	0.505356963525108	-2.68341	0.00728753406584979	0.123185825836737
MLT1K:ERVL_MaLR:LTR_10:54200567-54200674:+	2.13596135373254	-1.90354	0.709931057457664	-2.68131	0.00733349359692717	0.123535090693471
MER21C:ERVL:LTR_19:41302412-41303297:-	8.71842362957562	-1.38294	0.515889036276118	-2.68069	0.00734708424383424	0.123535090693471
CapAeg_1.233:ERVK:LTR_18:66023489-66023995:-	5.65049637553969	1.14053354441434	0.425469941301626	2.68064423288082	0.00734805906781643	0.123535090693471
MLT1D:ERVL_MaLR:LTR_21:63108911-63109345:+	5.63156750521923	1.31743904461224	0.491587957909619	2.67996606388486	0.00736296243890752	0.123562205405277
MER34_int:ERV1:LTR_10:16272357-16272715:+	14.945371251887	1.07822217349489	0.40248712098391	2.67889857160918	0.00738647647861795	0.123733462741822
MLT1J1:ERVL_MaLR:LTR_25:14465258-14465376:-	13.1942220168144	0.798954437453263	0.298788753235967	2.67397761395086	0.00749574549375073	0.12533803211403
CapAeg_1.233:ERVK:LTR_LWLT01000021.1:11454728-11455113:+	2.83979718206022	-1.66136	0.621943980750098	-2.67124	0.00755707787730127	0.126060562376142
MLT1B:ERVL_MaLR:LTR_10:57000872-57001168:-	7.02922095447982	1.1472543654137	0.429556097070717	2.67079055154194	0.00756728485465218	0.126060562376142
MLT1L:ERVL_MaLR:LTR_19:9726918-9727432:-	9.05931657556274	-1.07851	0.403900091124786	-2.67024	0.00757963368487291	0.126060562376142
MLT1F2:ERVL_MaLR:LTR_1:105612517-105612646:-	11.6128298359316	-1.09887	0.411751009952088	-2.66877	0.00761306838266156	0.126390529917151
LTR53:ERVL:LTR_28:32621037-32621534:-	14.0396344621807	-0.877388	0.329209025522277	-2.66514	0.00769562824754234	0.127533432829592
ARLTR2:ERV1:LTR_13:34917423-34917531:-	2.03495615125921	-2.55151	0.958291861207668	-2.66256	0.00775485529750751	0.128217043000117
MLT1H1:ERVL_MaLR:LTR_7:44409849-44410265:+	2.87760941521709	-1.63712	0.614962512322606	-2.66214	0.00776446113897664	0.128217043000117
MLT1F2:ERVL_MaLR:LTR_3:69542033-69542597:-	28.0445635250394	-0.658237	0.247428530172197	-2.66031	0.00780686249496184	0.128688653573866
MLT1L:ERVL_MaLR:LTR_18:20692958-20693506:-	26.6107598760371	-1.52402	0.573550914430293	-2.65717	0.00787991757820404	0.129583849952523
MLT1F:ERVL_MaLR:LTR_18:45827708-45827947:-	2.94643752316333	-1.95339	0.735245209587463	-2.65678	0.0078890458290984	0.129583849952523
MER21C:ERVL:LTR_9:89550574-89551383:-	9.12452317922418	1.33113183420544	0.501624791618985	2.65364044290801	0.00796286260592212	0.130453068452338
MLT1F:ERVL_MaLR:LTR_23:10639630-10640007:+	16.2029	0.821339680463405	0.309549711923361	2.65333692401159	0.0079700272002719	0.130453068452338
MLT1F2:ERVL_MaLR:LTR_7:62937353-62937872:+	2.20985388566241	-1.8305	0.690834186467231	-2.6497	0.00805632695186058	0.131633869369855
LTR33:ERVL:LTR_19:55749175-55749450:+	43.0174724750691	0.66266743254759	0.250607882729162	2.64424017844542	0.00818745372893373	0.133406377281362
MLT1A:ERVL_MaLR:LTR_6:22126465-22126860:-	7.95993719677174	0.911343656910971	0.344684986609423	2.64398999757901	0.00819350773665247	0.133406377281362
MLT2D:ERVL:LTR_26:9979195-9979285:+	1.93672643324663	-2.13917	0.810806969291792	-2.63832	0.00833169217247527	0.13524174809652
MLT1A:ERVL_MaLR:LTR_9:48324968-48325085:+	13.1255428563076	-0.93492	0.354381355571857	-2.63818	0.00833532555225406	0.13524174809652
MLT1A:ERVL_MaLR:LTR_10:85203772-85204128:-	2.53144	-1.75245	0.664413385807053	-2.63758	0.00834988890172973	0.135242015887424
MLT1C2:ERVL_MaLR:LTR_25:3882167-3882370:+	2.35259554707541	-1.68519	0.639073215638606	-2.63693	0.00836591150650991	0.135265877001779
ARLTR2:ERV1:LTR_7:89737572-89737890:-	55.8971315550453	-0.708441	0.269015181911238	-2.63346	0.00845198280953042	0.136420285035077
MER89:ERV1:LTR_18:53513528-53514037:-	30.111939285207	-1.05416	0.400523593017376	-2.63194	0.00848979260290059	0.136793070761121
MER31_BT:ERV1:LTR_8:79879209-79879651:+	3.76109545907316	-1.59678	0.607863915921314	-2.62687	0.00861735706885712	0.138608250292672
MLT1J:ERVL_MaLR:LTR_18:48691616-48692016:-	2.76448832795338	-1.59557	0.607587010789985	-2.62608	0.00863755553438113	0.138693184461384
MLT1K:ERVL_MaLR:LTR_LWLT01000021.1:4666456-4666730:+	6.07595013714323	-1.50907	0.575014097293766	-2.6244	0.0086800545953654	0.139135288919159
MER21_int:ERVL:LTR_3:90346666-90346980:+	3.30145342168206	-1.42736	0.544598237410421	-2.62094	0.00876883502373839	0.140132413133377
MER34A:ERV1:LTR_3:25798341-25798529:+	3.35172799284177	-1.44776	0.552411351932022	-2.6208	0.0087724066304857	0.140132413133377
MLT1_int:ERVL_MaLR:LTR_5:110845420-110846761:+	3.31395212488664	-1.59034	0.607102043251932	-2.61955	0.00880446046842781	0.140403205788977
MLT1E2:ERVL_MaLR:LTR_9:23253731-23254236:-	2.01952818605381	-1.9184	0.732508601100446	-2.61894	0.00882036326015453	0.140415954160371
MLT1J_int:ERVL_MaLR:LTR_8:28717261-28717619:-	12.0008898204057	-0.727947	0.278047085703235	-2.61807	0.00884284194265579	0.14053316502713
MLT1D:ERVL_MaLR:LTR_LWLT01000039.1:602837-603008:-	30.1291076255769	0.793875752838433	0.303449408942204	2.61617168939564	0.00889218327862049	0.141076156896476
MLT1M:ERVL_MaLR:LTR_25:18841508-18841619:-	8.06935044018179	-1.07387	0.411015096182561	-2.61272	0.00898244436788221	0.142067891809937
MLT1B:ERVL_MaLR:LTR_3:91915865-91916245:+	3.06067280611417	-1.59725	0.611361441362502	-2.61261	0.00898525550007993	0.142067891809937
LTR16A2:ERVL:LTR_29:46617286-46617448:-	6.62547145739961	0.953410759196748	0.365150613739784	2.61100686489924	0.0090276081558449	0.142495200381817
MLT1F1:ERVL_MaLR:LTR_17:52679360-52679706:-	2.08994923573003	-1.7224	0.659993759680604	-2.60972	0.00906169689140587	0.142624350767189
MLT1H:ERVL_MaLR:LTR_25:9187658-9188005:+	3.13788182655021	-1.44772	0.554779378571081	-2.60954	0.0090664721204054	0.142624350767189
CapAeg_1.201:ERVL_MaLR:LTR_12:33261721-33261994:+	4.23490531291068	-1.20943	0.463695026081555	-2.60824	0.00910088486641475	0.142864588206229
ERVL_E_int:ERVL:LTR_5:64488550-64489622:+	4.51755443481954	-1.22017	0.467893324347443	-2.60781	0.00911247722989069	0.142864588206229
MLT1C:ERVL_MaLR:LTR_22:58070477-58070874:+	2.33613871737548	-1.70632	0.654908077717527	-2.60543	0.00917589778190361	0.143388094665344
MLT1H:ERVL_MaLR:LTR_17:10106769-10107187:-	6.33314302316899	1.10498588117076	0.424113772715587	2.60539966456541	0.00917671467418305	0.143388094665344
MLT1H1:ERVL_MaLR:LTR_6:84023572-84023924:-	11.4207701003675	1.11038071797024	0.426510082624242	2.60341024328958	0.00923014326857975	0.14382595500954
MLT1G3:ERVL_MaLR:LTR_11:97479633-97479838:-	2.5299651360377	1.62994109305399	0.626128654817162	2.60320475754294	0.00923567765308111	0.14382595500954
LTR33A:ERVL:LTR_17:19767608-19767678:+	9.94817448912502	2.59194853527881	0.996112871854226	2.60206308794504	0.00926648041388757	0.144064328441326
MLT1D:ERVL_MaLR:LTR_28:37272354-37272830:-	4.56197489530883	1.19577052751878	0.460317120690184	2.59771030398757	0.0093847632517874	0.145659672707625
LTR37B:ERV1:LTR_10:56622589-56623007:-	6.10909628808288	-1.17888	0.454027597136069	-2.59649	0.00941810578762162	0.145933549179197
LTR16:ERVL:LTR_5:929031-929337:-	1.92638753376326	-1.82858	0.704605211802318	-2.59519	0.00945395494094873	0.146245289660566
MLT1L:ERVL_MaLR:LTR_18:18267854-18267969:-	3.96698248007313	1.2421534847916	0.478779836649286	2.59441478046515	0.00947520999468734	0.146330610167123
LTR67B:ERVL:LTR_2:17563753-17563978:+	11.9463631876047	0.952840028693576	0.367422156541814	2.59331129527334	0.0095056687966342	0.146354310091097
CapAeg_1.233:ERVK:LTR_4:11450508-11451771:-	2.27103600656317	1.66595906530794	0.642565739807378	2.59266711886529	0.00952348992689322	0.146354310091097
MLT1F_int:ERVL_MaLR:LTR_18:45827260-45827473:+	2.81140728316986	-1.76655	0.681435254334997	-2.59239	0.00953119767502794	0.146354310091097
MLT1C2:ERVL_MaLR:LTR_7:96469585-96469852:-	4.2110818026776	-1.46789	0.566395299546225	-2.59163	0.00955230098122064	0.146354310091097
MLT1D:ERVL_MaLR:LTR_26:28613055-28613532:-	14.6675760733843	-1.23108	0.475201818032111	-2.59064	0.00957972417129767	0.146354310091097
MER34A:ERV1:LTR_7:53406-53921:+	4.68471623686296	-1.22162	0.471578639350281	-2.59049	0.00958385091476267	0.146354310091097
MLT1J:ERVL_MaLR:LTR_3:34977144-34977341:+	9.10815827136774	-1.22018	0.471042381778798	-2.59038	0.00958693931864884	0.146354310091097
CapAeg_1.232:ERV1:LTR_15:335140-335506:-	2.69427748762547	1.84416465419302	0.713461815822515	2.5848119875441	0.00974321109775493	0.148496120616111
LTR67B:ERVL:LTR_4:17542660-17542817:-	3.43507317379009	-1.40433	0.544145108414625	-2.5808	0.00985728289638023	0.149988803744103
CapAeg_1.233:ERVK:LTR_16:53252108-53253413:-	3.30789235870064	1.32801459475141	0.514970200173477	2.57881833609798	0.00991389075648087	0.150442159982537
MLT1J:ERVL_MaLR:LTR_1:71147752-71148046:+	21.4062626811956	-0.916299	0.355343854237566	-2.57862	0.00991944111748901	0.150442159982537
MLT1G:ERVL_MaLR:LTR_27:31095266-31095681:+	10.308143050828	0.945187440880915	0.366844477318761	2.57653446983643	0.00997962546470381	0.150764836899687
BTLTR1:ERVK:LTR_25:33879037-33880361:-	4.54135423795655	1.55933978197101	0.6052536014454	2.57634118697876	0.00998520634997218	0.150764836899687
ERV54_EC_LTR:ERV1:LTR_7:70253774-70253898:-	6.64754899172945	-1.11739	0.433877149692252	-2.57536	0.0100135154055895	0.150764836899687
MLT1L:ERVL_MaLR:LTR_5:75658644-75659217:-	13.3031682810386	-0.806612	0.313212403712695	-2.57529	0.0100156469767477	0.150764836899687
MER77B:ERVL:LTR_4:88350120-88350776:+	2.43066725902822	-1.4418	0.559906004011205	-2.57508	0.0100217994195984	0.150764836899687
LTR37B:ERV1:LTR_22:32325302-32325640:-	3.39803471993648	-1.62787	0.632799761918058	-2.57249	0.0100969761955933	0.151650383991002
CapAeg_1.285:ERV1:LTR_24:43240640-43241082:+	28.597703050769	-0.610716	0.237556964665319	-2.57082	0.0101458432054381	0.152138555291868
MLT1B:ERVL_MaLR:LTR_LWLT01000035.1:345694-345987:-	8.71979052343751	1.01049651688465	0.39315020862887	2.57025557841824	0.0101623510742284	0.152140705212724
MLT1K:ERVL_MaLR:LTR_21:58597277-58597409:+	4.79922534394229	-1.40813	0.54817657539481	-2.56876	0.0102063516511689	0.15252749667464
MLT1F1:ERVL_MaLR:LTR_4:7004057-7004167:+	3.50689837617031	1.84720406340155	0.719242958372828	2.56826	0.0102209992931376	0.15252749667464
MER77:ERVL:LTR_2:135438534-135438857:-	3.78997222885646	-1.2277	0.478174210175484	-2.56747	0.0102442427536037	0.152629366795278
MLT1J2:ERVL_MaLR:LTR_20:33755254-33755630:+	2.2403457398049	1.74698698240681	0.681281369751442	2.56426648367645	0.0103394127201152	0.153687265139584
LTR78B:ERV1:LTR_15:30282847-30283082:+	4.20790372089571	1.57893789856282	0.615818102033288	2.56396798559434	0.0103483089144218	0.153687265139584
MLT1D:ERVL_MaLR:LTR_24:37278105-37278420:-	3.70906687723888	-1.17815	0.459864823844961	-2.56195	0.0104085175660046	0.154155744257611
MLT1K:ERVL_MaLR:LTR_18:18287271-18287812:+	4.06729673041983	-1.32465	0.517077612914734	-2.5618	0.0104130157463461	0.154155744257611
BosInd_1.230:ERV1:LTR_24:26300522-26300872:-	19.7574747405639	-1.27233	0.49685728550952	-2.56075	0.0104447726001801	0.154380049068163
MLT1F2:ERVL_MaLR:LTR_3:84933225-84933759:+	2.50661184008459	-1.59922	0.624989714434251	-2.55879	0.0105037299151218	0.155005042890298
MLT1C2:ERVL_MaLR:LTR_LWLT01000043.1:11780-12135:+	7.49129287988241	1.22288111844891	0.478162331130659	2.55746017373911	0.0105439630944359	0.155351663982378
HERV16_int:ERVL:LTR_7:1342963-1343750:+	13.1923764551319	-1.20722	0.472141900799238	-2.55691	0.0105606380162271	0.155351663982378
MLT1J:ERVL_MaLR:LTR_7:106348532-106348616:-	7.86170953318585	-0.844364	0.331276993715201	-2.54881	0.0108089670700966	0.158753502133789
MLT1H:ERVL_MaLR:LTR_18:50265866-50266000:-	4.77667119240227	-1.24815	0.489906184066649	-2.54773	0.010842662937999	0.158997219770625
MLT1A:ERVL_MaLR:LTR_3:759756-760034:-	2.19142	1.54438892623209	0.606667818585546	2.54569119857529	0.0109061619308174	0.159041744784398
MLT1C2:ERVL_MaLR:LTR_16:74017620-74018029:-	2.50345861552261	1.48769005594028	0.584428675422907	2.54554596395146	0.0109106998664474	0.159041744784398
MLT1D:ERVL_MaLR:LTR_18:67155089-67155229:-	16.414482574385	0.751135074469932	0.295144756373532	2.54497177486461	0.0109286571558639	0.159041744784398
ERVL_E_int:ERVL:LTR_1:70687942-70688177:-	2.33921	-1.54489	0.607071030870269	-2.54483	0.0109332346195395	0.159041744784398
BosInd_1.230:ERV1:LTR_18:51602056-51602546:-	150.828253511113	0.74388460116673	0.292326298434896	2.54470639538577	0.0109369655510858	0.159041744784398
ERVL_E_int:ERVL:LTR_1:116893190-116893415:-	11.8159231944836	0.854296044729511	0.335762874383265	2.54434337417052	0.010948339965797	0.159041744784398
LTR16B2:ERVL:LTR_1:116410242-116410579:-	4.36376024699155	-1.1365	0.44705630489042	-2.54218	0.0110162767863384	0.159450142346139
MER31_int:ERV1:LTR_23:32289882-32290367:+	2.44882	-1.5628	0.614875445693132	-2.54165	0.0110330104497909	0.159450142346139
MER31_int:ERV1:LTR_29:36484277-36484894:+	2.74444710451654	-1.56857	0.617200892121984	-2.54143	0.0110401127925572	0.159450142346139
MLT1A:ERVL_MaLR:LTR_25:7533369-7533637:-	7.99046032145308	1.38736434847578	0.545933454368268	2.5412700712419	0.0110450566495551	0.159450142346139
MLT1E3:ERVL_MaLR:LTR_8:69433471-69434044:-	2.00553676663136	-1.69485	0.667429323763785	-2.53937	0.0111051482644091	0.160069090564669
MER92B:ERV1:LTR_17:27155009-27155567:+	12.9390956931478	0.813096790365056	0.320319253834858	2.53839499384028	0.0111362216223608	0.160268502202923
MLT1F:ERVL_MaLR:LTR_23:31156618-31156702:+	1.9358729987582	1.91988532415885	0.756557055522083	2.53766098689541	0.0111596028677008	0.160356766400332
MLT1D:ERVL_MaLR:LTR_13:19354918-19355197:+	2.00373364176952	1.68609912425285	0.665029244260148	2.53537590836122	0.0112326717496209	0.161157637741089
MER74A:ERVL:LTR_6:59731971-59732500:-	10.3121533751597	-1.15552	0.455953480367678	-2.5343	0.0112672431299557	0.161188071950367
MLT1B:ERVL_MaLR:LTR_17:1146607-1146877:+	6.68422265326788	-1.01592	0.400891967645552	-2.53416	0.0112718389421703	0.161188071950367
CapAeg_1.233:ERVK:LTR_1:3317935-3319332:+	1.91634701056415	1.82467912166879	0.720166264509936	2.53369147041407	0.0112868059416682	0.161188071950367
EUTREP15:ERV1:LTR_20:2215846-2216051:-	6.80090562023109	1.06097936403207	0.418957869930979	2.53242495291201	0.0113276615190873	0.161523418930912
MLT1L:ERVL_MaLR:LTR_13:66000682-66000869:-	37.4364463116234	1.14794834714492	0.453746261292436	2.52993455830388	0.011408380279642	0.162178308679497
CapAeg_1.285:ERV1:LTR_14:58678168-58678246:+	2.5728301987329	2.04088540502867	0.806785886196953	2.52964936539612	0.0114176564687053	0.162178308679497
MER34B_int:ERV1:LTR_16:3770823-3771234:-	11.1738216380274	-1.44018	0.569376701876171	-2.5294	0.0114259214999538	0.162178308679497
MLT1J:ERVL_MaLR:LTR_15:52390506-52390684:+	16.2656339657262	1.28304466368136	0.507900094709076	2.52617527944406	0.0115311933456533	0.16342302520509
MLT1L:ERVL_MaLR:LTR_3:18956222-18956708:+	4.1030952933285	-1.25104	0.495398669097475	-2.52532	0.0115593146029225	0.163441438295395
MLT2B1:ERVL:LTR_15:18520765-18521227:-	6.43439938328071	-1.5915	0.630278679249218	-2.52507	0.0115676526189491	0.163441438295395
MLT1J:ERVL_MaLR:LTR_5:42749144-42749491:+	2.56927624479931	-1.39566	0.552967304998256	-2.52394	0.0116048360350313	0.163717997902406
CapAeg_1.201:ERVL_MaLR:LTR_4:55446758-55447096:+	3.94834693062629	-1.45684	0.577363257363052	-2.52327	0.0116268871096477	0.163780559785446
MER110_int:ERV1:LTR_10:24200207-24200934:+	2.42229706431011	-1.83628	0.728161808761188	-2.52181	0.0116754020809896	0.164215148482543
MLT1B:ERVL_MaLR:LTR_LWLT01004192.1:7017-7358:-	5.34913951652863	0.996491092614092	0.395575280528085	2.51909343597961	0.0117657430052571	0.165235819818543
MLT1F:ERVL_MaLR:LTR_18:35793556-35794084:+	12.2674289148326	-0.899712	0.357395843426648	-2.51741	0.0118220833307011	0.165776634578473
LTR37B:ERV1:LTR_10:53308677-53308983:+	4.8689741067836	-1.48024	0.588136043844509	-2.51684	0.0118412818654419	0.165795779372008
MLT1E2:ERVL_MaLR:LTR_13:59273491-59273734:+	2.41797342519921	-1.48354	0.589696838409874	-2.51577	0.0118771822776418	0.165835931269313
MLT1A:ERVL_MaLR:LTR_10:100401982-100402320:+	2.0227743851825	-1.75471	0.697505074028165	-2.51569	0.0118798246988665	0.165835931269313
CapAeg_1.201:ERVL_MaLR:LTR_3:111653400-111653779:+	3.38946538019341	-1.37525	0.546844941344436	-2.51487	0.0119075109716886	0.165955826240455
MLT1K:ERVL_MaLR:LTR_20:17091334-17091822:+	6.12856881736053	-0.971659	0.386440370022317	-2.51438	0.0119241144378428	0.165955826240455
CapAeg_1.288:ERV1:LTR_21:58592474-58592678:+	5.9656757989872	-1.33801	0.532348404691074	-2.51342	0.0119568179510281	0.166080049029209
BTLTR1:ERVK:LTR_26:40734888-40736214:+	26.0514335782041	1.15638706825562	0.46019105335094	2.51284126415592	0.0119763209039024	0.166080049029209
CapAeg_1.274:ERV1:LTR_13:46933713-46933955:-	1.90472474708709	1.73170602112465	0.689307881686877	2.51223882263875	0.0119967870187969	0.166080049029209
MLT1C:ERVL_MaLR:LTR_6:114026950-114027235:-	5.39572556910044	1.12183805024563	0.446666661845217	2.51157775154123	0.0120192805669037	0.166080049029209
MLT1G:ERVL_MaLR:LTR_13:59546349-59546722:-	2.45108021853726	2.32932718031854	0.927469203320376	2.51148735934246	0.0120223591477528	0.166080049029209
MLT1C2:ERVL_MaLR:LTR_6:114138568-114138758:-	8.73463875542707	1.13640926075534	0.452588569520904	2.51091021136108	0.0120420321598402	0.166105004436252
MLT1H:ERVL_MaLR:LTR_19:40962097-40962195:+	2.46974974935681	-1.80117	0.717667774444711	-2.50975	0.0120816723560012	0.166307662786496
MLT2F:ERVL:LTR_26:14708620-14708998:+	10.1413764751613	-1.07575	0.42868094718499	-2.50943	0.0120925008114092	0.166307662786496
MLT1D:ERVL_MaLR:LTR_1:71808208-71808634:+	32.1620034103921	1.24263034579419	0.495376026056634	2.50845878773334	0.0121259112230514	0.166520822216705
CapAeg_1.233:ERVK:LTR_5:118201888-118202490:+	27.5999093330562	1.1858914741754	0.472905638322755	2.50767040625986	0.0121529966775421	0.166646622582757
LTR16A1:ERVL:LTR_8:73484765-73484963:-	2.11277706297357	1.90822859541309	0.761510461481973	2.50584685560261	0.0122158516942814	0.167261816202848
MLT1D:ERVL_MaLR:LTR_18:67155367-67155446:-	23.9221541630242	0.616490783617275	0.246078879781739	2.50525678662092	0.01223625206775	0.167294758049812
MLT1F2:ERVL_MaLR:LTR_22:15168068-15168382:+	44.6569284475924	0.790524931946669	0.315622697240711	2.50465172136772	0.0122572022454674	0.167335109069178
LTR87:ERVL:LTR_2:14581467-14581923:+	2.86258265414257	-1.4295	0.571003686235839	-2.50349	0.0122974031676629	0.167526776768994
MLT1A:ERVL_MaLR:LTR_3:86188859-86189069:+	2.79641998521062	-1.34967	0.539220894573731	-2.503	0.0123145227579567	0.167526776768994
MER34A:ERV1:LTR_4:1686956-1687042:-	2.76672206623072	-1.40921	0.563160305206711	-2.50232	0.0123380619425138	0.167526776768994
CapAeg_1.232:ERV1:LTR_3:8194221-8194493:-	2.72260274473236	-1.4699	0.587449273614866	-2.50217	0.0123433195747833	0.167526776768994
CapAeg_1.274:ERV1:LTR_28:19078500-19078842:+	45.3382517258748	-1.11295	0.445171905602896	-2.50005	0.0124177469071523	0.16769539113366
MER34_int:ERV1:LTR_25:27208643-27208812:+	2.3569127008876	-1.51817	0.607300896419921	-2.49986	0.0124242273979192	0.16769539113366
MLT1G3:ERVL_MaLR:LTR_16:49628601-49628772:+	16.039404410625	0.955319534544696	0.38216951333912	2.4997272184215	0.0124288967078221	0.16769539113366
MLT1I:ERVL_MaLR:LTR_LWLT01000021.1:23039432-23039493:-	11.1169389072795	0.777182560664232	0.310963570005524	2.49927205508487	0.012444873158601	0.16769539113366
LTR16A:ERVL:LTR_19:41009795-41009907:-	2.7740065951811	-1.66158	0.6648348278947	-2.49924	0.0124459309327983	0.16769539113366
CapAeg_5.110:ERV1:LTR_15:52113850-52114203:-	2.79283572702808	-1.77689	0.711364659065397	-2.49786	0.012494512825543	0.167920488880713
LTR89:ERVL:LTR_2:120714369-120714560:+	3.43620001557078	-1.1946	0.478326727335748	-2.49745	0.0125089202113876	0.167920488880713
LTR16A:ERVL:LTR_14:19244886-19245145:-	7.16962387576547	1.17262014097584	0.469568594753333	2.49722863513013	0.0125168225012729	0.167920488880713
CapAeg_5.110:ERV1:LTR_5:24996052-24996191:-	7.76672213617038	-1.56009	0.625665436743231	-2.49349	0.0126492733031512	0.169452873053885
MER34B_int:ERV1:LTR_8:79887782-79888132:-	2.13754782994433	-1.99715	0.801375510611802	-2.49215	0.0126971137487412	0.169849016578485
MLT2B4:ERVL:LTR_9:90616104-90616606:-	3.06733	1.25924619101352	0.505477767744265	2.49119995253799	0.0127312448950889	0.170060896249485
MER68:ERVL:LTR_28:1569642-1570175:+	3.86651898143078	-1.14526	0.459881679390185	-2.49034	0.0127621007296554	0.170228479890396
ERV3_16A3_I:ERVL:LTR_23:36310388-36310669:-	7.95386004758369	1.15118173456554	0.462484896758049	2.48912287219572	0.0128058699388007	0.170567582838152
MER21C:ERVL:LTR_3:3297885-3298522:+	11.7061240465257	0.793630183178177	0.318905831255124	2.48860354812163	0.0128245885218206	0.170572531455459
CapAeg_1.232:ERV1:LTR_13:62745379-62745836:+	3.32504722101481	-1.32704	0.533385861072208	-2.48795	0.0128482115206924	0.170642603582682
MLT1N2:ERVL_MaLR:LTR_4:54437931-54438464:+	13.3654709456457	-1.08598	0.436823722578387	-2.48608	0.0129160407431319	0.171298760041223
MLT1D:ERVL_MaLR:LTR_LWLT01000419.1:11153-11532:-	8.00529281800969	1.11161125996516	0.447285659362203	2.48523787136443	0.0129464893858711	0.171457994046216
MLT1E1:ERVL_MaLR:LTR_7:1469906-1470235:+	2.06769123437115	-1.7292	0.695974323895913	-2.48457	0.012970650823034	0.17153362830974
LTR33:ERVL:LTR_8:63744036-63744483:+	2.50938954023863	1.46736788902741	0.591438329221328	2.48101588370052	0.0131008535087384	0.173009424816393
CapAeg_1.271:ERV1:LTR_22:58011651-58011708:+	3.92258294111561	-1.1595	0.467609860513653	-2.47963	0.0131518218776904	0.173226378164937
CapAeg_1.285:ERV1:LTR_10:35126807-35126884:-	6.35461340632905	-1.06611	0.430000451667549	-2.47932	0.0131633791240373	0.173226378164937
LTR67B:ERVL:LTR_1:71167315-71167455:+	6.97741018263244	-1.09371	0.441179433267114	-2.47905	0.0131731794517167	0.173226378164937
MLT1J2:ERVL_MaLR:LTR_4:108054345-108054711:-	3.91384427744353	-1.73177	0.698760933894769	-2.47835	0.0131992173876335	0.173323621543544
CapAeg_1.233:ERVK:LTR_18:56058093-56059746:+	2.26576680635136	-1.68561	0.680875218012568	-2.47564	0.0132995803128968	0.174332946535092
LTR86A1:ERVL:LTR_2:2275203-2275329:+	4.13326087342798	1.65087401226541	0.666947303922909	2.47526903933062	0.0133135841712289	0.174332946535092
MER31B:ERV1:LTR_3:90341555-90342016:+	4.79461435473165	-1.33351	0.538860420681291	-2.47468	0.0133356158677047	0.174375837865051
MLT1G1:ERVL_MaLR:LTR_10:18105320-18105781:+	2.39986940980529	-1.4245	0.575885220518495	-2.47358	0.0133767423815128	0.174458327327826
LTR33:ERVL:LTR_29:43482184-43482559:+	14.8036190901721	0.860651128320667	0.348014656608267	2.4730312703164	0.0133972419901042	0.174458327327826
CapAeg_1.233:ERVK:LTR_9:1302906-1304449:-	4.53561550888779	-1.32647	0.536378255779019	-2.47301	0.0133982193946507	0.174458327327826
MER34B_int:ERV1:LTR_22:15823265-15823611:+	2.23769400852043	-1.5826	0.640230240934892	-2.47192	0.0134388764154414	0.174742984663438
MLT1K:ERVL_MaLR:LTR_22:6650222-6650715:-	2.20127011808171	-1.69389	0.685986042895346	-2.46928	0.0135384472164554	0.175496826343011
MER77B:ERVL:LTR_29:28888855-28889387:+	14.1820970818667	0.685968141185224	0.277812988753419	2.46917231718807	0.0135425987296433	0.175496826343011
LTR87:ERVL:LTR_13:51726445-51727002:+	30.9028566271008	-1.40777	0.570280096053679	-2.46857	0.0135655369270938	0.175496826343011
MER21C:ERVL:LTR_20:63982739-63983397:-	2.01905079948714	-1.8869	0.764424848966512	-2.46839	0.0135723586254303	0.175496826343011
MLT1G3:ERVL_MaLR:LTR_2:28963330-28963805:+	115.233388356026	-0.631445	0.255890703888094	-2.46763	0.0136008986903165	0.175621604338712
CapAeg_1.233:ERVK:LTR_LWLT01000269.1:35323-36985:+	5.73020300737416	-1.03767	0.420824232836493	-2.4658	0.0136706541422101	0.176277491761619
MLT1E2:ERVL_MaLR:LTR_1:63999782-64000387:-	3.16487630041636	-1.33883	0.543331291835377	-2.46411	0.0137353344483636	0.176866211033845
MLT1H2:ERVL_MaLR:LTR_6:105298995-105299129:-	7.56317487856106	-1.04649	0.424906099490033	-2.46287	0.0137829316266265	0.177233631165625
MER31_int:ERV1:LTR_2:404767-405091:-	5.36026101826313	-1.14342	0.464368526563067	-2.46231	0.0138046908653468	0.177268247203217
MLT1G:ERVL_MaLR:LTR_21:9872003-9872503:-	4.50633046343364	1.13847593461117	0.462637582720475	2.4608375478631	0.0138613113439631	0.177749809054931
CapAeg_1.233:ERVK:LTR_15:64590148-64591387:+	5.49577648255657	-1.20878	0.492356185111956	-2.45508	0.0140851829359047	0.180022067243454
BTLTR1:ERVK:LTR_18:60732771-60734114:-	6.47786227804692	-0.915726	0.372996408407814	-2.45505	0.0140864080032057	0.180022067243454
LTR16:ERVL:LTR_3:12896306-12896651:+	2.22417570159968	-1.77544	0.723256564457865	-2.45479	0.014096597284418	0.180022067243454
ERV3_16A3_I:ERVL:LTR_1:732024-732499:+	4.69501919081027	-1.09885	0.448096796199487	-2.45226	0.0141962898649385	0.180956129045124
CapAeg_1.233:ERVK:LTR_28:17059890-17060925:-	2.41286723055774	-1.51576	0.618185994671883	-2.45194	0.0142086666884953	0.180956129045124
MLT1F:ERVL_MaLR:LTR_25:1926896-1927398:+	14.9338812633275	0.980422801212198	0.400033588631842	2.45085120118376	0.0142518855049787	0.181258248344442
LTR16E1:ERVL:LTR_10:42114561-42114767:-	4.71858513772318	-1.27208	0.519251843847998	-2.44984	0.0142921120169133	0.181521537460714
CapAeg_1.233:ERVK:LTR_18:60364422-60366073:+	13.3523121955224	-0.878858	0.3588560166029	-2.44906	0.0143231240066572	0.181639390194399
LTR33:ERVL:LTR_7:97017642-97017874:+	6.63650818375823	-1.10502	0.451281524928154	-2.44862	0.0143404660000741	0.181639390194399
MER21_int:ERVL:LTR_10:79388697-79389515:+	4.20099631999985	-1.28668	0.52564194049597	-2.44784	0.014371729730901	0.181658701944243
LTR16C:ERVL:LTR_19:41946707-41947028:-	71.7803331568077	0.90289701651161	0.368890562325615	2.44760129079864	0.014381069660209	0.181658701944243
ERVL_E_int:ERVL:LTR_3:16070334-16071060:+	4.4712255788479	-1.30527	0.533465807847805	-2.44677	0.0144142374842782	0.181830618577116
MER110_int:ERV1:LTR_11:72349865-72350277:+	2.48645215698237	-1.60797	0.657608266085897	-2.44518	0.0144781651789929	0.182389568657313
MLT1D:ERVL_MaLR:LTR_24:44641325-44641820:-	2.36741892100376	-1.5814	0.647125128166501	-2.44374	0.0145360147865565	0.182870540555637
MER21C:ERVL:LTR_16:4478274-4478386:+	2.61037617940296	1.95145751365136	0.79916235263829	2.44187868361038	0.0146110556557957	0.183534419842536
MLT1B:ERVL_MaLR:LTR_9:61606742-61607096:+	2.59616045088444	-1.54813	0.634101721159967	-2.44145	0.0146282677318833	0.183534419842536
MLT1J:ERVL_MaLR:LTR_7:72563920-72564413:+	3.02507703885271	1.41966383423002	0.581847313819111	2.43992504650692	0.0146903095519141	0.183809265056387
CapAeg_1.233:ERVK:LTR_14:13078732-13078971:-	7.70156838995322	-1.0615	0.435133336489944	-2.43949	0.0147080028311842	0.183809265056387
MLT1B:ERVL_MaLR:LTR_19:33585462-33585865:-	16.7926146096799	-0.959691	0.393404164409813	-2.43945	0.0147094862000594	0.183809265056387
MLT1H1:ERVL_MaLR:LTR_6:91629410-91629607:+	2.89217565832359	1.32591873296544	0.543693116998586	2.43872635409671	0.0147391246958442	0.183932405768139
LTR33:ERVL:LTR_11:71099152-71099208:-	36.2728898945127	1.22092099061176	0.500773120597078	2.43807213365614	0.0147658272082624	0.184018626749619
MLT1G3:ERVL_MaLR:LTR_25:27218872-27219274:+	2.24552129491709	-1.51636	0.622508711073618	-2.43588	0.0148555374816543	0.184888797813842
CapAeg_1.274:ERV1:LTR_22:28681190-28681271:-	15.8064807825061	0.984464857640381	0.404397233764861	2.43440057310779	0.0149164772741338	0.185357704285136
BTLTR1:ERVK:LTR_7:67833814-67834789:-	9.59876998885238	-0.91757	0.376980678067098	-2.434	0.0149330881477431	0.185357704285136
CapAeg_1.288:ERV1:LTR_LWLT01000021.1:19281010-19281662:+	17.308903076204	1.03678990966232	0.426069546679234	2.43338186862451	0.0149585156371831	0.185425759838522
LTR16A1:ERVL:LTR_13:50805625-50805993:+	8.77882511466865	0.901341438170529	0.370784934480783	2.43090091951199	0.0150613326157136	0.186060527253174
MLT1J:ERVL_MaLR:LTR_5:46984815-46984938:-	5.39221775716576	-0.98129	0.403685039697891	-2.43083	0.015064233779869	0.186060527253174
LTR16E2:ERVL:LTR_23:1899073-1899394:-	2.67862954106048	1.36851210164587	0.563011940734279	2.4306981835253	0.0150697619685533	0.186060527253174
MLT1E1:ERVL_MaLR:LTR_23:16751818-16752342:+	2.64346139870029	1.96428063655687	0.808340984438262	2.43001490011286	0.0150982021222299	0.186164436512429
LTR16C:ERVL:LTR_4:16840179-16840533:+	2.12431968662554	-1.63023	0.671305924384123	-2.42844	0.0151638022185549	0.186658168771781
MLT1H1:ERVL_MaLR:LTR_8:79881213-79881716:+	4.11268748715863	-1.25937	0.518666129690374	-2.42809	0.0151783990095156	0.186658168771781
MER90:ERV1:LTR_6:70072027-70072574:+	11.4481766396414	-0.747521	0.308024218633167	-2.42682	0.0152316207013158	0.186794248794604
MER31_int:ERV1:LTR_22:58015461-58015925:+	8.06084697515195	-1.10454	0.455268807819169	-2.42613	0.0152609723071609	0.186794248794604
CapAeg_1.233:ERVK:LTR_22:18862842-18864042:+	2.05140420520499	1.88130247527422	0.77564379059463	2.42547223105076	0.0152884853172563	0.186794248794604
MER67C:ERV1:LTR_10:14493486-14493665:+	5.56051102197736	-1.02287	0.421724341323394	-2.42545	0.0152894342736778	0.186794248794604
MLT1B:ERVL_MaLR:LTR_6:115474159-115474511:+	3.53120992200019	1.78053576626886	0.734384604601403	2.42452763186023	0.0153283167829612	0.186794248794604
LTR41B:ERVL:LTR_6:89141774-89141842:+	2.25063075597623	-1.61172	0.664821850475214	-2.42429	0.015338189408826	0.186794248794604
BosInd_1.230:ERV1:LTR_18:59632666-59632735:-	7.14925281084271	-0.982024	0.405119415052243	-2.42404	0.0153491161726231	0.186794248794604
MLT1K:ERVL_MaLR:LTR_18:25374786-25375312:-	2.63694758743683	1.37772827732617	0.568375913840637	2.42397371840859	0.0153517164429493	0.186794248794604
MLT1J:ERVL_MaLR:LTR_1:96929272-96929698:+	9.24286845282233	-0.832558	0.343530437015439	-2.42353	0.0153702915271455	0.186794248794604
CapAeg_1.232:ERV1:LTR_11:67339503-67339663:-	2.07673849803604	-1.58106	0.652839383285711	-2.42183	0.0154426958573564	0.187429168911021
MLT1H:ERVL_MaLR:LTR_16:76229091-76229556:-	2.86207222626076	1.30049591360404	0.537361202326948	2.42015223274861	0.0155140107864646	0.187995536173012
CapAeg_1.285:ERV1:LTR_3:6900578-6901013:+	6.07993697325693	1.07228514514171	0.443132903042924	2.4197822770065	0.0155298022782482	0.187995536173012
CapAeg_1.285:ERV1:LTR_18:14673354-14673592:+	2.20283211411908	2.12071297803267	0.876773550766707	2.41876933465681	0.0155731119395398	0.188274670613657
MER21C:ERVL:LTR_26:42288401-42289108:-	3.1344114349088	-1.31783	0.545197695785989	-2.41716	0.015642308329062	0.188865637058817
CapAeg_1.233:ERVK:LTR_7:3227245-3228897:-	7.18827802173825	-1.05754	0.437846138652483	-2.41533	0.0157210675622246	0.189570382783401
MLT1H:ERVL_MaLR:LTR_19:49097038-49097178:+	2.95297065476764	-1.35577	0.562106507665104	-2.41194	0.0158677120047802	0.190910881467675
MLT1F1:ERVL_MaLR:LTR_22:17748731-17748871:+	13.190686507113	0.815392266838308	0.338169628742614	2.4111930745233	0.0159004285943363	0.190910881467675
BosInd_1.230:ERV1:LTR_28:10436533-10436727:-	2.0683678031883	-1.77007	0.734176577312806	-2.41096	0.0159106094094484	0.190910881467675
MLT1G3:ERVL_MaLR:LTR_25:36112279-36112679:-	2.41220456387922	1.76218080107494	0.730930474957555	2.41087334766999	0.0159143737912712	0.190910881467675
LTR83:ERVL:LTR_LWLT01000027.1:16764756-16765022:-	3.31425430287408	-1.33812	0.555231256099339	-2.41002	0.0159515610615299	0.190988468025221
ERV3_16A3_I:ERVL:LTR_10:38281920-38282309:+	23.3972105296623	0.929240360526303	0.385611327593229	2.40978491561983	0.0159619274664512	0.190988468025221
CapAeg_1.288:ERV1:LTR_21:45006426-45007054:+	18.1021416485276	0.874118606499378	0.362913660347157	2.40861312760509	0.0160132625823443	0.191356429599042
HERV16_int:ERVL:LTR_9:73949245-73950483:+	6.74493071699795	1.82127962276839	0.756752234120449	2.40670531337804	0.016097153000029	0.192111978743606
CapAeg_1.201:ERVL_MaLR:LTR_10:17846161-17846538:+	16.0584995653534	-0.663309	0.275918388706132	-2.40401	0.0162165132387449	0.192857981385845
CapAeg_1.274:ERV1:LTR_11:98461569-98461752:-	2.81651815174952	-1.45844	0.606689019630782	-2.40393	0.0162199897290168	0.192857981385845
LTR41C:ERVL:LTR_11:68242944-68243005:+	33.7484720569001	-0.60996	0.253810847376837	-2.40321	0.0162520415934802	0.192857981385845
MER76:ERVL:LTR_3:22729466-22729908:+	4.70298521559816	-1.2908	0.537145713298375	-2.40308	0.0162576230170801	0.192857981385845
MLT1F2:ERVL_MaLR:LTR_17:8824885-8825119:-	4.05334997519689	-1.3892	0.578214529221091	-2.40256	0.0162806930213245	0.192857981385845
MER110_int:ERV1:LTR_21:1299077-1300106:-	9.90133414549253	-0.882196	0.367201436153479	-2.40248	0.0162841255660846	0.192857981385845
LTR33:ERVL:LTR_11:71098830-71099073:-	18.2206425782775	1.20347460699299	0.501506595815396	2.39971840257906	0.0164076885959055	0.193682027361333
LTR86A2:ERVL:LTR_4:4722226-4722396:-	2.16118088666814	-1.4934	0.622351769485578	-2.39961	0.0164127215444866	0.193682027361333
MLT1A:ERVL_MaLR:LTR_5:112920788-112921068:+	15.9411311655702	0.992308162240889	0.41354298196075	2.39952847836037	0.0164162028138895	0.193682027361333
MLT1C:ERVL_MaLR:LTR_28:11257638-11257994:+	8.53798278012054	1.19228639845526	0.497137064874663	2.39830518119959	0.016471135747311	0.194083839090939
MLT1F1:ERVL_MaLR:LTR_27:12366741-12366923:+	2.12743021418369	-1.64727	0.687140104708088	-2.39729	0.01651701605892	0.194312019950323
LTR16A:ERVL:LTR_4:55448053-55448290:+	2.84236009997049	-1.91062	0.797284991599873	-2.39641	0.0165565570145311	0.194312019950323
LTR78:ERV1:LTR_28:10428025-10428336:-	4.76170985028534	-1.06569	0.444755466393459	-2.39614	0.0165689531146097	0.194312019950323
MLT1J2:ERVL_MaLR:LTR_19:60641127-60641462:-	3.42782902252546	1.52772071615926	0.637607174039292	2.39602184285511	0.0165741025944505	0.194312019950323
MLT1D:ERVL_MaLR:LTR_LWLT01000319.1:22126-22441:+	17.3863416527908	0.81275771048589	0.339411258936307	2.39461034095634	0.0166380364501017	0.194570848901378
MLT1D:ERVL_MaLR:LTR_LWLT01000597.1:4442-4757:+	17.3863416527908	0.81275771048589	0.339411258936307	2.39461034095634	0.0166380364501017	0.194570848901378
MER34B_int:ERV1:LTR_1:145867111-145867641:+	3.42946036558586	-1.27499	0.532665498383309	-2.3936	0.0166838444968963	0.19486143503473
MLT1J:ERVL_MaLR:LTR_3:117188605-117188801:-	3.42576961577061	-1.23632	0.516722959972323	-2.39261	0.016728995848536	0.195143631623386
ERVL_E_int:ERVL:LTR_22:51894097-51895700:-	4.67897092353906	-1.16997	0.489243680502279	-2.39139	0.0167847473117852	0.195548616237677
MLT1A:ERVL_MaLR:LTR_10:35672360-35672590:+	8.84882326092421	-0.889408	0.372002645410735	-2.39086	0.0168087613651656	0.195583297136352
MER90a:ERV1:LTR_5:56573800-56574368:+	22.8398709642311	0.586813155997119	0.245490306860269	2.3903720008429	0.0168313149533307	0.195600918901394
CapAeg_1.201:ERVL_MaLR:LTR_15:20692442-20692805:+	9.03701023289251	-0.847345	0.35459036108117	-2.38965	0.0168646129727931	0.195604436448151
CapAeg_1.233:ERVK:LTR_1:152110227-152111867:-	1.91716899844256	-1.92023	0.803630896638696	-2.38945	0.0168736966797265	0.195604436448151
BTLTR1:ERVK:LTR_29:49568663-49569955:-	17.7619927284946	0.717824005412129	0.300540940012723	2.38844000881125	0.0169200704838539	0.195897752538468
MLT1J:ERVL_MaLR:LTR_17:64542400-64542917:-	4.37452161647107	-1.28678	0.53900604060573	-2.38732	0.0169718425571578	0.196252761509821
LTR40c:ERVL:LTR_15:28775579-28776006:-	14.8099440614244	1.06273635757003	0.445447656167515	2.38577157799743	0.0170433333102058	0.196790887383099
CapAeg_1.288:ERV1:LTR_21:58592936-58593372:+	10.2654680778681	-1.04505	0.438104533665423	-2.3854	0.0170607136958995	0.196790887383099
MER34B_int:ERV1:LTR_19:5871909-5872294:+	15.6440219796552	-0.846534	0.355089812513627	-2.384	0.0171256676380184	0.197295330893008
ERVL_B4_int:ERVL:LTR_7:69641438-69642490:-	9.84421554393235	1.55138803999628	0.651555183292515	2.38105394566371	0.0172631836672739	0.198512722127643
MLT1H:ERVL_MaLR:LTR_14:776012-776173:+	5.01928804468555	1.19991292099662	0.503990970853069	2.38082225752104	0.0172740445521419	0.198512722127643
BTLTR1:ERVK:LTR_28:17151658-17152597:+	12.3106077067282	-0.938138	0.394164877005303	-2.38006	0.0173095924396213	0.198675655445876
MLT1L:ERVL_MaLR:LTR_13:59948742-59948879:+	35.0465294893618	0.925654916553753	0.389138085316815	2.37873123058653	0.0173723374133167	0.199149964157343
MLT1D:ERVL_MaLR:LTR_4:53048124-53048626:+	2.31676656806752	-1.43081	0.601840132588568	-2.37738	0.0174358835405946	0.199632277434616
MER31B:ERV1:LTR_27:29001183-29001490:+	5.45021574386543	-1.02623	0.432138021522379	-2.37476	0.0175601810131492	0.200730762272576
CapAeg_1.232:ERV1:LTR_9:474836-475108:-	7.20514669730891	-1.20894	0.509146430700752	-2.37445	0.0175750070441945	0.200730762272576
MLT1A:ERVL_MaLR:LTR_16:49978756-49978986:+	70.4617439145266	0.844795628843176	0.355915576952005	2.37358	0.0176163707723524	0.200859850591997
MLT1O:ERVL_MaLR:LTR_1:321993-322227:-	2.12166238429911	-1.72208	0.725601879019237	-2.37331	0.0176295189935538	0.200859850591997
CapAeg_1.274:ERV1:LTR_15:27974166-27974412:+	25.9910801955826	-0.754269	0.318018577155382	-2.37178	0.0177027421042323	0.201447237873988
ARLTR2:ERV1:LTR_24:56192218-56192342:+	3.21086162554724	-1.35203	0.570284631990359	-2.3708	0.0177497953071139	0.201735754242345
MLT1D:ERVL_MaLR:LTR_11:103990972-103991461:+	13.5193859290114	0.764620832141491	0.322660708835462	2.36973641724504	0.0178007704913372	0.202068087006059
CapAeg_1.274:ERV1:LTR_LWLT01000174.1:13428-13553:-	1.99843749273852	1.46332983037124	0.617702585660017	2.36898770434588	0.0178368464278824	0.202230684439052
MER34A:ERV1:LTR_22:59174207-59174323:-	3.13523726307436	1.37071195039674	0.578867908441554	2.36791836342598	0.0178884825647922	0.202569089409103
LTR16A:ERVL:LTR_5:28806969-28807397:+	2.83679458147929	-1.3053	0.55159898387124	-2.36639	0.0179625564444936	0.203160446793743
MLT1J:ERVL_MaLR:LTR_10:55873235-55873655:-	12.0397257668378	1.20219637505072	0.508159047110826	2.36578760505376	0.0179917628214964	0.203243522419747
ERV3_16A3_I:ERVL:LTR_29:7001358-7001840:+	2.21365630151562	-1.40633	0.595267072405808	-2.36251	0.0181514242459363	0.204281343541553
MER21C:ERVL:LTR_1:8872486-8873143:-	1.93188889187164	-1.63662	0.69285797524385	-2.36213	0.0181702888536823	0.204281343541553
MLT1O:ERVL_MaLR:LTR_5:28196461-28196495:-	2.10142918109429	1.67537600954581	0.709281971406572	2.36207330382779	0.0181730483932146	0.204281343541553
MLT1A:ERVL_MaLR:LTR_17:26820632-26820968:+	2.97683532956616	-1.3757	0.582488343793799	-2.36176	0.0181885328199364	0.204281343541553
MER67C:ERV1:LTR_18:46346066-46346266:+	4.81805467292507	-1.45264	0.615093598050186	-2.36166	0.0181934981663339	0.204281343541553
MER31_int:ERV1:LTR_15:27968072-27968251:+	25.2653718210259	-0.861608	0.364968408311256	-2.36077	0.0182368047743584	0.204520595883245
LTR33:ERVL:LTR_2:29871950-29872127:-	4.04912449047879	1.17447027925421	0.497660322063404	2.35998376238758	0.0182757349824807	0.204710250761594
ERVL_E_int:ERVL:LTR_10:100402827-100403614:-	2.55206192341935	-1.64093	0.69549940181478	-2.35935	0.0183070090871737	0.2048137948056
MER34A:ERV1:LTR_LWLT01000021.1:55335493-55335595:+	13.3973654176505	-0.707775	0.300099081285056	-2.35847	0.018350422755338	0.205052740812953
MLT1J2:ERVL_MaLR:LTR_28:32320059-32320232:-	32.5178804129824	-0.624468	0.264873753626005	-2.35761	0.0183932135782856	0.205284161629437
BTLTR1:ERVK:LTR_4:45618678-45619883:+	2.09388757119908	1.95719484744512	0.830511298882239	2.35661435320537	0.018442388393595	0.205522332961448
MLT1F1:ERVL_MaLR:LTR_6:110444963-110445102:-	4.97050438898604	-1.22224	0.518747001312016	-2.35614	0.0184658942314959	0.205522332961448
MLT1J:ERVL_MaLR:LTR_26:27790799-27791208:+	4.22518776915463	1.14203909930005	0.484769366703657	2.35584007105422	0.018480872362673	0.205522332961448
MLT1G1:ERVL_MaLR:LTR_2:121713308-121713857:+	10.0023179185263	-0.883218	0.375268852861515	-2.35356	0.0185946034237485	0.206540057384218
MLT1D:ERVL_MaLR:LTR_6:3944126-3944593:-	2.80012358793847	1.56813567354323	0.666580125247975	2.35250889450067	0.0186472437961363	0.206823546858127
LTR16A:ERVL:LTR_5:66137870-66138014:-	27.9144084462964	0.904406459716731	0.384535263194825	2.35194674268017	0.018675448613967	0.206823546858127
MER34A:ERV1:LTR_23:23351438-23351508:+	8.43082409077081	1.49982925185976	0.637758585161276	2.35171942292314	0.0186868645112215	0.206823546858127
CapAeg_1.201:ERVL_MaLR:LTR_3:22719898-22720254:+	3.69419861840849	-1.25097	0.532145665991911	-2.3508	0.0187329588483748	0.206863673884016
MLT1F1:ERVL_MaLR:LTR_10:53291194-53291683:+	50.3383694025066	-0.464209	0.197471658759653	-2.35076	0.0187349912240875	0.206863673884016
LTR79:ERVL:LTR_10:37931876-37931954:+	10.3533103803326	0.812224107236488	0.345845680211189	2.34851598186945	0.0188483903002174	0.206950757648333
MLT1H:ERVL_MaLR:LTR_28:43872754-43873266:+	2.96551002974446	-1.42873	0.608413768889414	-2.34829	0.018860078003085	0.206950757648333
MLT1D:ERVL_MaLR:LTR_3:55408236-55408656:-	25.874749434026	0.740115317830078	0.315202008554065	2.34806662947749	0.0188711451903783	0.206950757648333
MLT1I:ERVL_MaLR:LTR_18:56540804-56541181:-	2.4776356034846	-1.32448	0.564150115651693	-2.34775	0.0188871295762758	0.206950757648333
LTR79:ERVL:LTR_1:65829728-65829976:+	3.93251866176348	-1.06636	0.454240835693615	-2.34758	0.0188960652567028	0.206950757648333
[truncated: 8,450 more rows]

## Sheet: GSE129742
Differentially expressed ERVs in embryos from the 2-cell to the blastocyst stages
[truncated: 12,713 more rows]

[truncated: 8 more sheets: GSE120144, GSE108557, GSE184110, GSE130552, GSE132429, GSE121725, GSE30379, GSE117799]
