# Supplementary material for: Multi-tissue transcriptomic characterization of endogenous retrovirus-derived transcripts in Capra hircus
Source: Front Genet. 2025 Mar 19;16:1544330. doi: 10.3389/fgene.2025.1544330 (PMC11962033; doi:10.3389/fgene.2025.1544330)
Supplement: Supplementary file 5 [file Table1.xlsx]

## Sheet: Sheet2
Table S1. Percent of TE sequences (%) in the Capra hircus genome
Elements type	Family	Number of elements	Length occupied	Percentage of sequence
Genome		/	2922813246 bp	1
SINEs		2058472	299365768 bp	0.1024
LINEs	L2/CR1/Rex	285325	70993319 bp	0.0243
	R2/R4/NeSL	295	70521 bp	0
	RTE/Bov-B	498249	354226674 bp	0.1212
	L1/CIN4	571090	334154171 bp	0.1143
LTRs	Gypsy/DIRS1	16460	2655646 bp	0.0009
	Retroviral	364578	113754658 bp	0.0389
DNAs	hobo-Activator	218964	41124172 bp	0.0141
	Tc1-IS630-Pogo	62278	15998087 bp	0.0055
	MULE-MuDR	324	49318 bp	0
	PiggyBac	473	168375 bp	0.0001
	Tourist/Harbinger	427	58432 bp	0
Penelope		596	54435 bp	0
Rolling-circles		1157	267054 bp	0.0001
Satellites		79459	201598631 bp	0.069
Unclassified		2928	452731 bp	0.0002
