# Supplementary material for: Multi-tissue transcriptomic characterization of endogenous retrovirus-derived transcripts in Capra hircus
Source: Front Genet. 2025 Mar 19;16:1544330. doi: 10.3389/fgene.2025.1544330 (PMC11962033; doi:10.3389/fgene.2025.1544330)
Supplement: Supplementary file 6 [file Table5.xlsx]

## Sheet: Sheet1
Table S5. ERVs differentially expressed in various conditions and their nearby protein-coding genes
Shared conditions	ERV-derived RNA at local level	Located gene	Upstream gene	Downstream gene
Differentially expressed ERVs shared by peri-implantation endometrial epithelium at 16 days post-implantation compared to 6 days, and IFNT treated endometrial epithelial cells (Related to Figure 3B, N=14)	LTR16B2:ERVL:LTR_17:9731349-9731779:+	OAS1
	MER74A:ERVL:LTR_17:9732009-9732446:+	OAS1
	CapAeg_5.110:ERV1:LTR_1:141232530-141232858:+		MX2	MX1
	CapAeg_1.233:ERVK:LTR_23:21481828-21481986:-		75K	ENSCHIT00000037473
	MER21C:ERVL:LTR_17:9811447-9812015:+	OAS1
	MLT1A:ERVL_MaLR:LTR_3:55193592-55193688:+	IFI144
	MER21C:ERVL:LTR_17:9812259-9812367:+		ENSCHIT00000036012	SLC8B1
	CapAeg_1.233:ERVK:LTR_23:21480850-21481854:-		75K	ENSCHIT00000037473
	MER34A:ERV1:LTR_26:40321713-40321937:-		IFIT3	IFIT2
	ARLTR2:ERV1:LTR_17:9757273-9757375:+	OAS1
	MLT1J:ERVL_MaLR:LTR_23:21482206-21482318:-		75K	ENSCHIT00000037473
	CapAeg_1.233:ERVK:LTR_1:141284178-141285910:+	TMPRSS2	MX1
	CapAeg_1.232:ERV1:LTR_23:21482657-21482931:-		75K	ENSCHIT00000037473
	MER74A:ERVL:LTR_17:9749816-9750250:+	OAS1
Differentially expressed ERVs in PPRV-infected tissues and cells (related to Figure 4C, N=9)	LTR16B2:ERVL:LTR_17:9731349-9731779:+	OAS1
	MER74A:ERVL:LTR_17:9732009-9732446:+	OAS1
	CapAeg_5.110:ERV1:LTR_1:141232530-141232858:+		MX2	MX1
	CapAeg_1.233:ERVK:LTR_1:141284178-141285910:+	TMPRSS2	MX1
	MLT1O:ERVL_MaLR:LTR_23:41369902-41370130:-		HLA-DOA	BRD2
	CapAeg_1.233:ERVK:LTR_17:642836-643878:-		ENSCHIT00000038582	ENSCHIT00000023235
	CapAeg_1.232:ERV1:LTR_15:34781921-34782660:-		ENSCHIT00000001750	ENSCHIT00000021687
	MER21C:ERVL:LTR_17:9811447-9812015:+	OAS1
	CapAeg_1.232:ERV1:LTR_23:21482657-21482931:-		75K	ENSCHIT00000037473
Dysregulated ERVs in 16-cell embryo compared with 8-cell embryo, partially shared by other conditions	ARLTR2:ERV1:LTR_21:18883479-18883770:+		AEN	ISG20
	BosInd_1.230:ERV1:LTR_1:148218221-148218662:-		SETD4	ENSCHIT00000006784
	LTR89B:ERVL:LTR_2:6898195-6898749:+		FUCA1	CNR2
	MLT1I:ERVL_MaLR:LTR_4:101522913-101523493:+	ENSCHIT00000021340	PHF14	SNORA62
	MER31_int:ERV1:LTR_3:90343947-90344671:+	LRIG2
	MER31_int:ERV1:LTR_24:56192819-56193246:+		TXNL1	WDR7
	CapAeg_1.233:ERVK:LTR_2:50560340-50561475:+		PGAP1	GTF3C3
	CapAeg_1.233:ERVK:LTR_17:9773424-9774733:-	OAS1
	MLT1A:ERVL_MaLR:LTR_7:94760334-94760592:+		ZGLP1	TYK2
	MLT1C2:ERVL_MaLR:LTR_5:74780034-74780409:+		USP18	ENSCHIT00000035386
	MLT1D:ERVL_MaLR:LTR_3:21458377-21458597:+		ENSCHIT00000008863	ENSCHIT00000011882
	MLT1H:ERVL_MaLR:LTR_28:19077424-19077901:+		EIF4EBP2	LRRC20
